# Supplementary material for: Integrative analysis of the microbiome and metabolome of the human intestinal mucosal surface reveals exquisite inter-relationships
Source: Microbiome. 2013 Jun 5;1:17. doi: 10.1186/2049-2618-1-17 (PMC3971612; doi:10.1186/2049-2618-1-17)
Supplement: Additional file 1 — Primers used for the V4 rRNA PCR and sequencing analysis. Contains three supplemental tables containing: (1) Reverse PCR primers used in the Illumina-based high-throughput sequence analysis of bacterial 16S rRNA genes; (2) Forward PCR primer used in the Illumina-based high-throughput sequence analysis of bacterial 16S rRNA genes; and (3) Sequencing primers used in the Illumina-based high-throughput sequence analysis of bacterial 16S rRNA genes. PCR, polymerase chain reaction. [file 2049-2618-1-17-S1.xlsx]

## Sheet: Reverse Primers
Reverse PCR primers used in the Illumina-based high throughput sequence analysis of bacterial 16S rRNA genes.
No.	3’ Illumina Adapter	Barcode	Spacer	Reverse 16S Primer (R806)
1	CAAGCAGAAGACGGCATACGAGAT	CTAGCGTGCGTT	AGTCAGTCAGCC	GGACTACHVGGGTWTCTAAT
2	CAAGCAGAAGACGGCATACGAGAT	TCGACATCTCTT	AGTCAGTCAGCC	GGACTACHVGGGTWTCTAAT
3	CAAGCAGAAGACGGCATACGAGAT	ACGAGACTGATT	AGTCAGTCAGCC	GGACTACHVGGGTWTCTAAT
4	CAAGCAGAAGACGGCATACGAGAT	CGAGTCACGATT	AGTCAGTCAGCC	GGACTACHVGGGTWTCTAAT
5	CAAGCAGAAGACGGCATACGAGAT	GCCATAGTGTGT	AGTCAGTCAGCC	GGACTACHVGGGTWTCTAAT
6	CAAGCAGAAGACGGCATACGAGAT	GTAGACATGTGT	AGTCAGTCAGCC	GGACTACHVGGGTWTCTAAT
7	CAAGCAGAAGACGGCATACGAGAT	TAGACACCGTGT	AGTCAGTCAGCC	GGACTACHVGGGTWTCTAAT
8	CAAGCAGAAGACGGCATACGAGAT	CGGATCTAGTGT	AGTCAGTCAGCC	GGACTACHVGGGTWTCTAAT
9	CAAGCAGAAGACGGCATACGAGAT	GACCACTGCTGT	AGTCAGTCAGCC	GGACTACHVGGGTWTCTAAT
10	CAAGCAGAAGACGGCATACGAGAT	ATGAAGCACTGT	AGTCAGTCAGCC	GGACTACHVGGGTWTCTAAT
11	CAAGCAGAAGACGGCATACGAGAT	TCGCGCAACTGT	AGTCAGTCAGCC	GGACTACHVGGGTWTCTAAT
12	CAAGCAGAAGACGGCATACGAGAT	GCTAAGTGATGT	AGTCAGTCAGCC	GGACTACHVGGGTWTCTAAT
13	CAAGCAGAAGACGGCATACGAGAT	CACGTGACATGT	AGTCAGTCAGCC	GGACTACHVGGGTWTCTAAT
14	CAAGCAGAAGACGGCATACGAGAT	TGCGCTGAATGT	AGTCAGTCAGCC	GGACTACHVGGGTWTCTAAT
15	CAAGCAGAAGACGGCATACGAGAT	GATGTATGTGGT	AGTCAGTCAGCC	GGACTACHVGGGTWTCTAAT
16	CAAGCAGAAGACGGCATACGAGAT	GCATCGTCTGGT	AGTCAGTCAGCC	GGACTACHVGGGTWTCTAAT
17	CAAGCAGAAGACGGCATACGAGAT	CTAGTCGCTGGT	AGTCAGTCAGCC	GGACTACHVGGGTWTCTAAT
18	CAAGCAGAAGACGGCATACGAGAT	TCTGATCGAGGT	AGTCAGTCAGCC	GGACTACHVGGGTWTCTAAT
19	CAAGCAGAAGACGGCATACGAGAT	GATAGCACTCGT	AGTCAGTCAGCC	GGACTACHVGGGTWTCTAAT
20	CAAGCAGAAGACGGCATACGAGAT	TGGTCGCATCGT	AGTCAGTCAGCC	GGACTACHVGGGTWTCTAAT
21	CAAGCAGAAGACGGCATACGAGAT	TAGCAGTTGCGT	AGTCAGTCAGCC	GGACTACHVGGGTWTCTAAT
22	CAAGCAGAAGACGGCATACGAGAT	GTATCTGCGCGT	AGTCAGTCAGCC	GGACTACHVGGGTWTCTAAT
23	CAAGCAGAAGACGGCATACGAGAT	TCCAGATAGCGT	AGTCAGTCAGCC	GGACTACHVGGGTWTCTAAT
24	CAAGCAGAAGACGGCATACGAGAT	GACACTCACCGT	AGTCAGTCAGCC	GGACTACHVGGGTWTCTAAT
25	CAAGCAGAAGACGGCATACGAGAT	TGCTACAGACGT	AGTCAGTCAGCC	GGACTACHVGGGTWTCTAAT
26	CAAGCAGAAGACGGCATACGAGAT	TCTACGGCACGT	AGTCAGTCAGCC	GGACTACHVGGGTWTCTAAT
27	CAAGCAGAAGACGGCATACGAGAT	GTGTGCTAACGT	AGTCAGTCAGCC	GGACTACHVGGGTWTCTAAT
28	CAAGCAGAAGACGGCATACGAGAT	ATAGGCTGTAGT	AGTCAGTCAGCC	GGACTACHVGGGTWTCTAAT
29	CAAGCAGAAGACGGCATACGAGAT	ACCACACGTAGT	AGTCAGTCAGCC	GGACTACHVGGGTWTCTAAT
30	CAAGCAGAAGACGGCATACGAGAT	TATGGAGCTAGT	AGTCAGTCAGCC	GGACTACHVGGGTWTCTAAT
31	CAAGCAGAAGACGGCATACGAGAT	GAGTATCTGAGT	AGTCAGTCAGCC	GGACTACHVGGGTWTCTAAT
32	CAAGCAGAAGACGGCATACGAGAT	ATCGAATCGAGT	AGTCAGTCAGCC	GGACTACHVGGGTWTCTAAT
33	CAAGCAGAAGACGGCATACGAGAT	CTCTAGAAGAGT	AGTCAGTCAGCC	GGACTACHVGGGTWTCTAAT
34	CAAGCAGAAGACGGCATACGAGAT	ATGGCTGTCAGT	AGTCAGTCAGCC	GGACTACHVGGGTWTCTAAT
35	CAAGCAGAAGACGGCATACGAGAT	ACTAGGATCAGT	AGTCAGTCAGCC	GGACTACHVGGGTWTCTAAT
36	CAAGCAGAAGACGGCATACGAGAT	TACGCGTACAGT	AGTCAGTCAGCC	GGACTACHVGGGTWTCTAAT
37	CAAGCAGAAGACGGCATACGAGAT	AGTACGCAGTCT	AGTCAGTCAGCC	GGACTACHVGGGTWTCTAAT
38	CAAGCAGAAGACGGCATACGAGAT	CACTTGCTCTCT	AGTCAGTCAGCC	GGACTACHVGGGTWTCTAAT
39	CAAGCAGAAGACGGCATACGAGAT	TGCTCTTGCTCT	AGTCAGTCAGCC	GGACTACHVGGGTWTCTAAT
40	CAAGCAGAAGACGGCATACGAGAT	CTTAGCTACTCT	AGTCAGTCAGCC	GGACTACHVGGGTWTCTAAT
41	CAAGCAGAAGACGGCATACGAGAT	GCTCAGGACTCT	AGTCAGTCAGCC	GGACTACHVGGGTWTCTAAT
42	CAAGCAGAAGACGGCATACGAGAT	GCGCGTGTATCT	AGTCAGTCAGCC	GGACTACHVGGGTWTCTAAT
43	CAAGCAGAAGACGGCATACGAGAT	TCGAGCCGATCT	AGTCAGTCAGCC	GGACTACHVGGGTWTCTAAT
44	CAAGCAGAAGACGGCATACGAGAT	ATGCAGAGATCT	AGTCAGTCAGCC	GGACTACHVGGGTWTCTAAT
45	CAAGCAGAAGACGGCATACGAGAT	AGCAGAACATCT	AGTCAGTCAGCC	GGACTACHVGGGTWTCTAAT
46	CAAGCAGAAGACGGCATACGAGAT	TAGGCTCGTGCT	AGTCAGTCAGCC	GGACTACHVGGGTWTCTAAT
47	CAAGCAGAAGACGGCATACGAGAT	CTCTCATATGCT	AGTCAGTCAGCC	GGACTACHVGGGTWTCTAAT
48	CAAGCAGAAGACGGCATACGAGAT	TGCACAGTCGCT	AGTCAGTCAGCC	GGACTACHVGGGTWTCTAAT
49	CAAGCAGAAGACGGCATACGAGAT	AGATAGCTCGCT	AGTCAGTCAGCC	GGACTACHVGGGTWTCTAAT
50	CAAGCAGAAGACGGCATACGAGAT	TCGTGGATAGCT	AGTCAGTCAGCC	GGACTACHVGGGTWTCTAAT
51	CAAGCAGAAGACGGCATACGAGAT	CCTCTGAGAGCT	AGTCAGTCAGCC	GGACTACHVGGGTWTCTAAT
52	CAAGCAGAAGACGGCATACGAGAT	GACTAGTCAGCT	AGTCAGTCAGCC	GGACTACHVGGGTWTCTAAT
53	CAAGCAGAAGACGGCATACGAGAT	ACAGTGCGTCCT	AGTCAGTCAGCC	GGACTACHVGGGTWTCTAAT
54	CAAGCAGAAGACGGCATACGAGAT	GTCGTGTAGCCT	AGTCAGTCAGCC	GGACTACHVGGGTWTCTAAT
55	CAAGCAGAAGACGGCATACGAGAT	GCGATCACACCT	AGTCAGTCAGCC	GGACTACHVGGGTWTCTAAT
56	CAAGCAGAAGACGGCATACGAGAT	AGTGATGTGACT	AGTCAGTCAGCC	GGACTACHVGGGTWTCTAAT
57	CAAGCAGAAGACGGCATACGAGAT	CAGCTATGGACT	AGTCAGTCAGCC	GGACTACHVGGGTWTCTAAT
58	CAAGCAGAAGACGGCATACGAGAT	TCAGAGTAGACT	AGTCAGTCAGCC	GGACTACHVGGGTWTCTAAT
59	CAAGCAGAAGACGGCATACGAGAT	GCTTCTCTCACT	AGTCAGTCAGCC	GGACTACHVGGGTWTCTAAT
60	CAAGCAGAAGACGGCATACGAGAT	ACGCATCGCACT	AGTCAGTCAGCC	GGACTACHVGGGTWTCTAAT
61	CAAGCAGAAGACGGCATACGAGAT	AGAGCATCCACT	AGTCAGTCAGCC	GGACTACHVGGGTWTCTAAT
62	CAAGCAGAAGACGGCATACGAGAT	CACCGTGACACT	AGTCAGTCAGCC	GGACTACHVGGGTWTCTAAT
63	CAAGCAGAAGACGGCATACGAGAT	CGATCGAACACT	AGTCAGTCAGCC	GGACTACHVGGGTWTCTAAT
64	CAAGCAGAAGACGGCATACGAGAT	GACGCACTAACT	AGTCAGTCAGCC	GGACTACHVGGGTWTCTAAT
65	CAAGCAGAAGACGGCATACGAGAT	CGCCACGTGTAT	AGTCAGTCAGCC	GGACTACHVGGGTWTCTAAT
66	CAAGCAGAAGACGGCATACGAGAT	TCGAAGACGTAT	AGTCAGTCAGCC	GGACTACHVGGGTWTCTAAT
67	CAAGCAGAAGACGGCATACGAGAT	GCGCAATAGTAT	AGTCAGTCAGCC	GGACTACHVGGGTWTCTAAT
68	CAAGCAGAAGACGGCATACGAGAT	CTGAGTGAGTAT	AGTCAGTCAGCC	GGACTACHVGGGTWTCTAAT
69	CAAGCAGAAGACGGCATACGAGAT	GTATGGAGCTAT	AGTCAGTCAGCC	GGACTACHVGGGTWTCTAAT
70	CAAGCAGAAGACGGCATACGAGAT	GAGATCGCCTAT	AGTCAGTCAGCC	GGACTACHVGGGTWTCTAAT
71	CAAGCAGAAGACGGCATACGAGAT	GCACTGGCATAT	AGTCAGTCAGCC	GGACTACHVGGGTWTCTAAT
72	CAAGCAGAAGACGGCATACGAGAT	GTGACTAGTGAT	AGTCAGTCAGCC	GGACTACHVGGGTWTCTAAT
73	CAAGCAGAAGACGGCATACGAGAT	CTGTGATCGGAT	AGTCAGTCAGCC	GGACTACHVGGGTWTCTAAT
74	CAAGCAGAAGACGGCATACGAGAT	ACTACTGAGGAT	AGTCAGTCAGCC	GGACTACHVGGGTWTCTAAT
75	CAAGCAGAAGACGGCATACGAGAT	ATCGTCCGCGAT	AGTCAGTCAGCC	GGACTACHVGGGTWTCTAAT
76	CAAGCAGAAGACGGCATACGAGAT	GAGTTGTACGAT	AGTCAGTCAGCC	GGACTACHVGGGTWTCTAAT
77	CAAGCAGAAGACGGCATACGAGAT	ACCAGCTCAGAT	AGTCAGTCAGCC	GGACTACHVGGGTWTCTAAT
78	CAAGCAGAAGACGGCATACGAGAT	ATAGCACCAGAT	AGTCAGTCAGCC	GGACTACHVGGGTWTCTAAT
79	CAAGCAGAAGACGGCATACGAGAT	CACGATGGTCAT	AGTCAGTCAGCC	GGACTACHVGGGTWTCTAAT
80	CAAGCAGAAGACGGCATACGAGAT	GAGCGTATCCAT	AGTCAGTCAGCC	GGACTACHVGGGTWTCTAAT
81	CAAGCAGAAGACGGCATACGAGAT	TAGAGCTGCCAT	AGTCAGTCAGCC	GGACTACHVGGGTWTCTAAT
82	CAAGCAGAAGACGGCATACGAGAT	TGTGCACGCCAT	AGTCAGTCAGCC	GGACTACHVGGGTWTCTAAT
83	CAAGCAGAAGACGGCATACGAGAT	GTAGTAGACCAT	AGTCAGTCAGCC	GGACTACHVGGGTWTCTAAT
84	CAAGCAGAAGACGGCATACGAGAT	AGTCGTGCACAT	AGTCAGTCAGCC	GGACTACHVGGGTWTCTAAT
85	CAAGCAGAAGACGGCATACGAGAT	AAGTCGACACAT	AGTCAGTCAGCC	GGACTACHVGGGTWTCTAAT
86	CAAGCAGAAGACGGCATACGAGAT	GTGCACGATAAT	AGTCAGTCAGCC	GGACTACHVGGGTWTCTAAT
87	CAAGCAGAAGACGGCATACGAGAT	CGCTCACAGAAT	AGTCAGTCAGCC	GGACTACHVGGGTWTCTAAT
88	CAAGCAGAAGACGGCATACGAGAT	TCGTGCGTGTTG	AGTCAGTCAGCC	GGACTACHVGGGTWTCTAAT
89	CAAGCAGAAGACGGCATACGAGAT	TGCTCACGTGTG	AGTCAGTCAGCC	GGACTACHVGGGTWTCTAAT
90	CAAGCAGAAGACGGCATACGAGAT	ACGTCCACTGTG	AGTCAGTCAGCC	GGACTACHVGGGTWTCTAAT
91	CAAGCAGAAGACGGCATACGAGAT	GTGTTAGATGTG	AGTCAGTCAGCC	GGACTACHVGGGTWTCTAAT
92	CAAGCAGAAGACGGCATACGAGAT	GCTCACAATGTG	AGTCAGTCAGCC	GGACTACHVGGGTWTCTAAT
93	CAAGCAGAAGACGGCATACGAGAT	TAGCCTGTCGTG	AGTCAGTCAGCC	GGACTACHVGGGTWTCTAAT
94	CAAGCAGAAGACGGCATACGAGAT	ACATGTCACGTG	AGTCAGTCAGCC	GGACTACHVGGGTWTCTAAT
95	CAAGCAGAAGACGGCATACGAGAT	TCAACAGTAGTG	AGTCAGTCAGCC	GGACTACHVGGGTWTCTAAT
96	CAAGCAGAAGACGGCATACGAGAT	CTAATCAGAGTG	AGTCAGTCAGCC	GGACTACHVGGGTWTCTAAT
Each reverse PCR primer is comprised of the 4 adjoining segments in each row shown above.

## Sheet: Forward Primer
Forward PCR primer used in the Illumina-based high throughput sequence analysis of bacterial 16S rRNA genes.
Name	5’ Illumina Adapter	Spacer	Forward 16S Primer (F515)
IL-SSU-PCR-F	AATGATACGGCGACCACCGAGATCTACAC	TATCGCCGTTGT	GTGCCAGCMGCCGCGGTAA
The forward PCR primer is comprised of the 3 adjoining segments shown above.

## Sheet: Sequencing Primers
Sequencing primers used in the Illumina-based high throughput sequence analysis of bacterial 16S rRNA genes.
Name	Purpose	Sequence
IL-SSU-Read-1	5’ sequencing primer	TATCGCCGTTGTGTGCCAGCMGCCGCGGTAA
IL-SSU-Index	Barcode sequencing primer	ATTAGAWACCCBDGTAGTCCGGCTGACTGACT
