# Supplementary material for: Integrative analysis of the microbiome and metabolome of the human intestinal mucosal surface reveals exquisite inter-relationships
Source: Microbiome. 2013 Jun 5;1:17. doi: 10.1186/2049-2618-1-17 (PMC3971612; doi:10.1186/2049-2618-1-17)
Supplement: Additional file 2 — Inter-omic metabolome versus microbiome correlation analysis for cecum and sigmoid data. A list of q <0.2 significant correlations between the microbiome and metabolome is included with Spearman Rho values, P-values and q-values for each comparison. Data from the cecum and sigmoid data are included in separate worksheets. [file 2049-2618-1-17-S2.xlsx]

## Sheet: Cecum Module MxK Interomic Anal
OTU	Metabolite or Module	Metabolite Mass	Metabolite Retention Time	UPLC-MS Ion Detection Mode	Spearman Rho	P value	Q value	OTU Frequency	Metabolite Frequency
p:Firmicutes;c:Clostridia;o:Clostridiales;f:Lachnospiraceae;g:Blautia;s:191306	Module: yellow				-0.563731	0.00051685	0.167853	3	1
p:Firmicutes;c:Clostridia;o:Clostridiales;f:Lachnospiraceae;g:Ruminococcus;s:234421	Module: turquoise				-0.596072	0.00019933	0.121941	1	7
p:Firmicutes;c:Clostridia;o:Clostridiales;f:Lachnospiraceae;g:Clostridium;s:509709	Module: turquoise				-0.567069	0.000470566	0.161074	1	7
p:Firmicutes;c:Clostridia;o:Clostridiales;f:Lachnospiraceae;g;s:187470	Module: turquoise				-0.557419	0.000615529	0.179667	2	7
p:Firmicutes;c:Clostridia;o:Clostridiales;f:Lachnospiraceae;g:Ruminococcus;s:157588	Module: turquoise				-0.608123	0.000136094	0.106868	2	7
p:Firmicutes;c:Clostridia;o:Clostridiales;f:Lachnospiraceae;g;s:68842	Module: turquoise				-0.556955	0.000623392	0.179931	1	7
p:Firmicutes;c:Clostridia;o:Clostridiales;f:Lachnospiraceae;g;s:291720	Module: turquoise				-0.560645	0.000563184	0.171977	1	7
p:Firmicutes;c:Clostridia;o:Clostridiales;f:Lachnospiraceae;g:Blautia;s:303897	Module: turquoise				-0.586383	0.000267992	0.13219	1	7
p:Bacteroidetes;c:Bacteroidia;o:Bacteroidales;f:Porphyromonadaceae;g;s:288856	Module: salmon				-0.6343	5.6188e-05	0.0799675	5	4
p:Firmicutes;c:Clostridia;o:Clostridiales;f:Ruminococcaceae;g;s:157966	Module: salmon				-0.552863	0.000696766	0.187831	2	4
p:Firmicutes;c:Clostridia;o:Clostridiales;f:Ruminococcaceae;g:Faecalibacterium;s:359551	Module: salmon				-0.567943	0.000459068	0.159362	4	4
p:Actinobacteria;c:Actinobacteria;o:Bifidobacteriales;f:Bifidobacteriaceae;g:Bifidobacterium;s:Bifidobacteriumlongum320826	Module: salmon				-0.582806	0.000298236	0.137191	1	4
p:Firmicutes;c:Clostridia;o:Clostridiales;f:Lachnospiraceae;g:Blautia;s:191950	Module: royalblue				0.598482	0.000184906	0.118089	3	1
p:Firmicutes;c:Clostridia;o:Clostridiales;f:Ruminococcaceae;g:Clostridium;s:Clostridiumleptum369654	Module: pink				-0.682765	8.64082e-06	0.0361031	3	31
p:Firmicutes;c:Clostridia;o:Clostridiales;f:Lachnospiraceae;g;s:493071	Module: pink				-0.595406	0.000203488	0.122694	10	31
p:Firmicutes;c:Clostridia;o:Clostridiales;f:Catabacteriaceae;g;s:555547	Module: pink				-0.590025	0.000240033	0.128807	3	31
p:Firmicutes;c:Clostridia;o:Clostridiales;f:Ruminococcaceae;g;s:187404	Module: pink				-0.57741	0.000349629	0.148258	6	31
p:Firmicutes;c:Clostridia;o:Clostridiales;f:Ruminococcaceae;g;s:349725	Module: pink				-0.561856	0.000544576	0.169694	3	31
p:Bacteroidetes;c:Bacteroidia;o:Bacteroidales;f:Rikenellaceae;g:Alistipes;s:273361	Module: pink				-0.639141	4.72835e-05	0.07743	3	31
p:Proteobacteria;c:Betaproteobacteria;o:Burkholderiales;f:Burkholderiaceae;g:Ralstonia;s:223957	Module: pink				0.568035	0.000457867	0.159362	1	31
p:Firmicutes;c:Clostridia;o:Clostridiales;f:Lachnospiraceae;g:Coprococcus;s:540224	Module: pink				-0.550754	0.000737471	0.191273	1	31
p:Firmicutes;c:Clostridia;o:Clostridiales;f:Lachnospiraceae;g:Blautia;s:191306	Module: pink				-0.554507	0.000666416	0.184378	3	31
p:Bacteroidetes;c:Bacteroidia;o:Bacteroidales;f:Bacteroidaceae;g:Bacteroides;s:358794	Module: pink				-0.565686	0.000489278	0.16397	1	31
p:Firmicutes;c:Clostridia;o:Clostridiales;f:Lachnospiraceae;g;s:184929	Module: pink				-0.606156	0.000144991	0.108883	3	31
p:Proteobacteria;c:Betaproteobacteria;o:Burkholderiales;f;g:Aquabacterium;s:275026	Module: pink				0.554435	0.000667712	0.184389	1	31
p:Bacteroidetes;c:Bacteroidia;o:Bacteroidales;f:Bacteroidaceae;g:Bacteroides;s:Bacteroidesuniformis306283	Module: pink				-0.554163	0.000817679	0.19926	6	31
p:Firmicutes;c:Clostridia;o:Clostridiales;f:Ruminococcaceae;g;s:114087	Module: pink				-0.554903	0.000659279	0.183536	3	31
p:Bacteroidetes;c:Bacteroidia;o:Bacteroidales;f:Bacteroidaceae;g:Bacteroides;s:Bacteroidesstercoris469826	Module: pink				-0.622583	8.43128e-05	0.0899268	2	31
p:Bacteroidetes;c:Bacteroidia;o:Bacteroidales;f:Bacteroidaceae;g:Bacteroides;s:Bacteroideseggerthii344484	Module: pink				-0.557293	0.000617653	0.179667	3	31
p:Firmicutes;c:Clostridia;o:Clostridiales;f:Ruminococcaceae;g:Clostridium;s:183562	Module: pink				-0.551481	0.00072321	0.189269	2	31
p:Firmicutes;c:Clostridia;o:Clostridiales;f:Lachnospiraceae;g;s:300327	Module: pink				-0.557374	0.000616274	0.179667	3	31
p:Firmicutes;c:Clostridia;o:Clostridiales;f:Catabacteriaceae;g;s:231952	Module: pink				-0.607098	0.000140665	0.107608	5	31
p:Firmicutes;c:Clostridia;o:Clostridiales;f;g;s:183079	Module: pink				-0.561838	0.00054485	0.169694	5	31
p:Firmicutes;c:Clostridia;o:Clostridiales;f:Ruminococcaceae;g;s:178512	Module: pink				-0.611914	0.000120308	0.104022	2	31
p:Firmicutes;c:Clostridia;o:Clostridiales;f:Ruminococcaceae;g;s:288371	Module: pink				-0.592497	0.000222573	0.126917	1	31
p:Bacteroidetes;c:Bacteroidia;o:Bacteroidales;f:Bacteroidaceae;g:Bacteroides;s:197016	Module: pink				-0.563667	0.000517767	0.167853	1	31
p:Firmicutes;c:Clostridia;o:Clostridiales;f:Lachnospiraceae;g:Blautia;s:299455	Module: pink				-0.565608	0.000490354	0.16397	1	31
p:Firmicutes;c:Clostridia;o:Clostridiales;f;g;s:355197	Module: pink				-0.614566	0.000110264	0.099568	1	31
p:Firmicutes;c:Clostridia;o:Clostridiales;f:Ruminococcaceae;g;s:147100	Module: pink				-0.572774	0.000399911	0.151932	1	31
p:Firmicutes;c:Clostridia;o:Clostridiales;f:Lachnospiraceae;g:Blautia;s:143819	Module: pink				-0.574366	0.000381963	0.151359	7	31
p:Firmicutes;c:Clostridia;o:Clostridiales;f:Ruminococcaceae;g:Oscillospira;s:36503	Module: pink				-0.669217	1.50908e-05	0.041457	4	31
p:Firmicutes;c:Clostridia;o:Clostridiales;f:Ruminococcaceae;g:Oscillospira;s:113193	Module: pink				-0.588328	0.000252723	0.130016	1	31
p:Firmicutes;c:Clostridia;o:Clostridiales;f:Ruminococcaceae;g;s:579892	Module: pink				-0.586429	0.00026762	0.13219	1	31
p:Bacteroidetes;c:Bacteroidia;o:Bacteroidales;f:Bacteroidaceae;g:Bacteroides;s:563616	Module: pink				-0.622054	8.58382e-05	0.090895	1	31
p:Firmicutes;c:Clostridia;o:Clostridiales;f:Ruminococcaceae;g:Faecalibacterium;s:326792	Module: magenta				0.668605	1.54656e-05	0.041457	2	120
p:Firmicutes;c:Clostridia;o:Clostridiales;f:Lachnospiraceae;g;s:493071	Module: magenta				0.741029	5.38406e-07	0.00745385	10	120
p:Firmicutes;c:Clostridia;o:Clostridiales;f:Lachnospiraceae;g:Roseburia;s:351348	Module: magenta				0.569001	0.000445492	0.157624	3	120
p:Firmicutes;c:Clostridia;o:Clostridiales;f:Ruminococcaceae;g:Ruminococcus;s:176169	Module: magenta				0.638511	4.83653e-05	0.07743	3	120
p:Firmicutes;c:Clostridia;o:Clostridiales;f:Catabacteriaceae;g;s:555547	Module: magenta				0.636725	5.15538e-05	0.07743	3	120
p:Firmicutes;c:Clostridia;o:Clostridiales;f:Lachnospiraceae;g;s:567011	Module: magenta				0.610781	0.000124844	0.104022	1	120
p:Firmicutes;c:Clostridia;o:Clostridiales;f:Ruminococcaceae;g:Faecalibacterium;s:360347	Module: magenta				0.677566	1.0739e-05	0.0386946	2	120
p:Firmicutes;c:Clostridia;o:Clostridiales;f:Lachnospiraceae;g;s:329351	Module: magenta				0.601468	0.000168335	0.114698	3	120
p:Firmicutes;c:Clostridia;o:Clostridiales;f:Ruminococcaceae;g:Oscillospira;s:324559	Module: magenta				0.631034	6.30227e-05	0.0799675	3	120
p:Firmicutes;c:Clostridia;o:Clostridiales;f:Ruminococcaceae;g;s:187404	Module: magenta				0.585857	0.000272259	0.132595	6	120
p:Firmicutes;c:Clostridia;o:Clostridiales;f:Catabacteriaceae;g;s:368252	Module: magenta				0.664657	1.80913e-05	0.0442834	3	120
p:Firmicutes;c:Clostridia;o:Clostridiales;f:Ruminococcaceae;g:Oscillospira;s:529688	Module: magenta				0.670511	1.43257e-05	0.041457	2	120
p:Firmicutes;c:Clostridia;o:Clostridiales;f:Lachnospiraceae;g;s:181807	Module: magenta				0.709083	2.67867e-06	0.0171421	3	120
p:Firmicutes;c:Clostridia;o:Clostridiales;f:Ruminococcaceae;g:Oscillospira;s:340177	Module: magenta				0.608626	0.000133898	0.106868	3	120
p:Firmicutes;c:Clostridia;o:Clostridiales;f:Ruminococcaceae;g;s:362930	Module: magenta				0.789733	2.81866e-08	0.00371323	2	120
p:Firmicutes;c:Clostridia;o:Clostridiales;f:Ruminococcaceae;g;s:349725	Module: magenta				0.668867	1.53039e-05	0.041457	3	120
p:Firmicutes;c:Clostridia;o:Clostridiales;f:Ruminococcaceae;g:Oscillospira;s:342658	Module: magenta				0.691057	6.05324e-06	0.0287409	2	120
p:Firmicutes;c:Clostridia;o:Clostridiales;f:Ruminococcaceae;g;s:363607	Module: magenta				0.571619	0.000413401	0.153342	2	120
p:Firmicutes;c:Clostridia;o:Clostridiales;f:Lachnospiraceae;g;s:194960	Module: magenta				0.600166	0.000175394	0.117346	2	120
p:Firmicutes;c:Clostridia;o:Clostridiales;f:Lachnospiraceae;g;s:378432	Module: magenta				0.622833	8.35976e-05	0.0898148	2	120
p:Firmicutes;c:Clostridia;o:Clostridiales;f:Lachnospiraceae;g:Clostridium;s:209847	Module: magenta				0.571285	0.000417377	0.153968	1	120
p:Firmicutes;c:Clostridia;o:Clostridiales;f:Lachnospiraceae;g;s:267399	Module: magenta				0.557293	0.000617653	0.179667	3	120
p:Bacteroidetes;c:Bacteroidia;o:Bacteroidales;f:Rikenellaceae;g:Alistipes;s:273361	Module: magenta				0.608136	0.000136036	0.106868	3	120
p:Firmicutes;c:Clostridia;o:Clostridiales;f:Ruminococcaceae;g;s:358904	Module: magenta				0.636814	5.1392e-05	0.07743	2	120
p:Firmicutes;c:Clostridia;o:Clostridiales;f:Ruminococcaceae;g;s:360002	Module: magenta				0.594476	0.000209426	0.123899	2	120
p:Firmicutes;c:Clostridia;o:Clostridiales;f:Ruminococcaceae;g:Ruminococcus;s:271078	Module: magenta				0.553615	0.00068273	0.185908	2	120
p:Firmicutes;c:Clostridia;o:Clostridiales;f:Ruminococcaceae;g:Oscillospira;s:119031	Module: magenta				0.653708	2.76214e-05	0.0589211	2	120
p:Firmicutes;c:Clostridia;o:Clostridiales;f;g;s:130407	Module: magenta				0.609536	0.000130005	0.106307	3	120
p:Tenericutes;c:Mollicutes;o:RF39;f;g;s:302387	Module: magenta				0.593033	0.000218941	0.126917	3	120
p:Firmicutes;c:Clostridia;o:Clostridiales;f:Ruminococcaceae;g;s:287529	Module: magenta				0.605989	0.000145771	0.108913	2	120
p:Firmicutes;c:Clostridia;o:Clostridiales;f:Lachnospiraceae;g;s:292082	Module: magenta				0.555728	0.000644647	0.182252	4	120
p:Firmicutes;c:Clostridia;o:Clostridiales;f;g;s:366592	Module: magenta				0.603395	0.000158363	0.111952	3	120
p:Firmicutes;c:Clostridia;o:Clostridiales;f:Ruminococcaceae;g:Faecalibacterium;s:191333	Module: magenta				0.649503	4.895e-05	0.07743	1	120
p:Firmicutes;c:Clostridia;o:Clostridiales;f:Lachnospiraceae;g;s:352902	Module: magenta				0.591077	0.000232462	0.127835	2	120
p:Actinobacteria;c:Actinobacteria;o:Coriobacteriales;f:Coriobacteriaceae;g:Adlercreutzia;s:173965	Module: magenta				0.714199	2.10184e-06	0.0146043	4	120
p:Firmicutes;c:Clostridia;o:Clostridiales;f:Ruminococcaceae;g:Oscillospira;s:304973	Module: magenta				0.628457	6.89334e-05	0.0824896	2	120
p:Firmicutes;c:Clostridia;o:Clostridiales;f:Ruminococcaceae;g;s:295631	Module: magenta				0.565613	0.000490279	0.16397	2	120
p:Firmicutes;c:Clostridia;o:Clostridiales;f:Lachnospiraceae;g;s:207390	Module: magenta				0.664293	1.83526e-05	0.0442834	2	120
p:Firmicutes;c:Clostridia;o:Clostridiales;f;g;s:351200	Module: magenta				0.623581	8.14978e-05	0.0888559	2	120
p:Firmicutes;c:Clostridia;o:Clostridiales;f:ClostridialesFamilyXIII.IncertaeSedis;g;s:524842	Module: magenta				0.664783	1.80019e-05	0.0442834	2	120
p:Tenericutes;c:Mollicutes;o:RF39;f;g;s:177477	Module: magenta				0.611453	0.000122137	0.104022	2	120
p:Firmicutes;c:Clostridia;o:Clostridiales;f:Ruminococcaceae;g;s:191541	Module: magenta				0.556171	0.000636893	0.181955	2	120
p:Firmicutes;c:Clostridia;o:Clostridiales;f:Lachnospiraceae;g;s:360538	Module: magenta				0.613852	0.000112891	0.101319	2	120
p:Firmicutes;c:Clostridia;o:Clostridiales;f:Lachnospiraceae;g:Coprococcus;s:293833	Module: magenta				0.670015	1.46147e-05	0.041457	2	120
p:Firmicutes;c:Clostridia;o:Clostridiales;f:Lachnospiraceae;g;s:184929	Module: magenta				0.58841	0.000252096	0.130016	3	120
p:Firmicutes;c:Clostridia;o:Clostridiales;f:Ruminococcaceae;g:Faecalibacterium;s:180806	Module: magenta				0.549596	0.000760717	0.194308	1	120
p:Firmicutes;c:Clostridia;o:Clostridiales;f:Ruminococcaceae;g:Faecalibacterium;s:310301	Module: magenta				0.60454	0.000152688	0.110131	1	120
p:Firmicutes;c:Clostridia;o:Clostridiales;f:Ruminococcaceae;g;s:302974	Module: magenta				0.725863	1.18542e-06	0.011512	3	120
p:Firmicutes;c:Clostridia;o:Clostridiales;f:Ruminococcaceae;g;s:166689	Module: magenta				0.771311	9.35514e-08	0.00371323	5	120
p:Firmicutes;c:Clostridia;o:Clostridiales;f:Ruminococcaceae;g;s:191553	Module: magenta				0.605196	0.00014952	0.110131	2	120
p:Firmicutes;c:Clostridia;o:Clostridiales;f:Ruminococcaceae;g:Faecalibacterium;s:190572	Module: magenta				0.54816	0.000790428	0.195969	1	120
p:Firmicutes;c:Clostridia;o:Clostridiales;f:Lachnospiraceae;g;s:337879	Module: magenta				0.614773	0.000109513	0.0995004	2	120
p:Firmicutes;c:Clostridia;o:Clostridiales;f:Ruminococcaceae;g;s:157966	Module: magenta				0.642297	4.21851e-05	0.0748093	2	120
p:Firmicutes;c:Clostridia;o:Clostridiales;f:Lachnospiraceae;g;s:530575	Module: magenta				0.576144	0.000362762	0.150346	1	120
p:Firmicutes;c:Clostridia;o:Clostridiales;f:Ruminococcaceae;g:Faecalibacterium;s:Faecalibacteriumprausnitzii368362	Module: magenta				0.641455	4.34941e-05	0.0753905	1	120
p:Firmicutes;c:Clostridia;o:Clostridiales;f:Ruminococcaceae;g:Oscillospira;s:301943	Module: magenta				0.668735	1.53852e-05	0.041457	6	120
p:Firmicutes;c:Clostridia;o:Clostridiales;f:Ruminococcaceae;g;s:114087	Module: magenta				0.586332	0.000268399	0.13219	3	120
p:Firmicutes;c:Clostridia;o:Clostridiales;f:Ruminococcaceae;g:Faecalibacterium;s:359551	Module: magenta				0.582858	0.000297771	0.137191	4	120
p:Firmicutes;c:Clostridia;o:Clostridiales;f:Lachnospiraceae;g:Coprococcus;s:297642	Module: magenta				0.643342	4.06088e-05	0.0736694	2	120
p:Firmicutes;c:Clostridia;o:Clostridiales;f:Ruminococcaceae;g:Oscillospira;s:195583	Module: magenta				0.615293	0.000107645	0.0995004	3	120
p:Firmicutes;c:Clostridia;o:Clostridiales;f:Lachnospiraceae;g;s:338961	Module: magenta				0.551838	0.000716305	0.188608	1	120
p:Firmicutes;c:Clostridia;o:Clostridiales;f:Ruminococcaceae;g;s:186640	Module: magenta				0.566274	0.000481238	0.163586	1	120
p:Bacteroidetes;c:Bacteroidia;o:Bacteroidales;f:Bacteroidaceae;g:Bacteroides;s:Bacteroideseggerthii344484	Module: magenta				0.55237	0.000706102	0.188261	3	120
p:Bacteroidetes;c:Bacteroidia;o:Bacteroidales;f:Rikenellaceae;g;s:126584	Module: magenta				0.632791	5.92584e-05	0.0799675	2	120
p:Firmicutes;c:Clostridia;o:Clostridiales;f:Lachnospiraceae;g;s:300327	Module: magenta				0.596295	0.000197956	0.121912	3	120
p:Firmicutes;c:Clostridia;o:Clostridiales;f:Catabacteriaceae;g;s:231952	Module: magenta				0.647034	3.54583e-05	0.0686635	5	120
p:Firmicutes;c:Clostridia;o:Clostridiales;f:Ruminococcaceae;g;s:198744	Module: magenta				0.632531	5.98036e-05	0.0799675	2	120
p:Firmicutes;c:Clostridia;o:Clostridiales;f:Ruminococcaceae;g:Faecalibacterium;s:208332	Module: magenta				0.596554	0.000196367	0.121441	1	120
p:Firmicutes;c:Clostridia;o:Clostridiales;f:Ruminococcaceae;g;s:368163	Module: magenta				0.721098	1.50309e-06	0.012184	3	120
p:Firmicutes;c:Clostridia;o:Clostridiales;f:Ruminococcaceae;g:Faecalibacterium;s:309611	Module: magenta				0.658201	2.32664e-05	0.0519436	2	120
p:Firmicutes;c:Clostridia;o:Clostridiales;f;g;s:365648	Module: magenta				0.620373	9.08517e-05	0.0930513	3	120
p:Firmicutes;c:Clostridia;o:Clostridiales;f:Ruminococcaceae;g;s:212532	Module: magenta				0.604771	0.000151566	0.110131	1	120
p:Firmicutes;c:Clostridia;o:Clostridiales;f:Ruminococcaceae;g;s:237133	Module: magenta				0.590563	0.000236132	0.128251	2	120
p:Firmicutes;c:Clostridia;o:Clostridiales;f;g;s:45626	Module: magenta				0.603413	0.000158272	0.111952	1	120
p:Firmicutes;c:Clostridia;o:Clostridiales;f:Ruminococcaceae;g;s:178512	Module: magenta				0.561534	0.000549472	0.170265	2	120
p:Firmicutes;c:Clostridia;o:Clostridiales;f:Lachnospiraceae;g;s:165397	Module: magenta				0.640489	4.50412e-05	0.0767949	2	120
p:Firmicutes;c:Clostridia;o:Clostridiales;f:Lachnospiraceae;g:Clostridium;s:358123	Module: magenta				0.561731	0.000546476	0.169694	1	120
p:Firmicutes;c:Clostridia;o:Clostridiales;f:Lachnospiraceae;g;s:364261	Module: magenta				0.713408	2.18288e-06	0.0146043	3	120
p:Firmicutes;c:Clostridia;o:Clostridiales;f:Ruminococcaceae;g;s:364269	Module: magenta				0.561934	0.000543401	0.169694	4	120
p:Firmicutes;c:Clostridia;o:Clostridiales;f:Ruminococcaceae;g:Faecalibacterium;s:361142	Module: magenta				0.65423	2.70803e-05	0.0586163	3	120
p:Firmicutes;c:Clostridia;o:Clostridiales;f;g;s:182350	Module: magenta				0.638536	4.83225e-05	0.07743	9	120
p:Firmicutes;c:Clostridia;o:Clostridiales;f:Lachnospiraceae;g:Clostridium;s:317793	Module: magenta				0.600262	0.000174863	0.117346	4	120
p:Firmicutes;c:Clostridia;o:Clostridiales;f;g;s:174078	Module: magenta				0.661507	2.04695e-05	0.0478234	2	120
p:Firmicutes;c:Clostridia;o:Clostridiales;f:Ruminococcaceae;g;s:292816	Module: magenta				0.57979	0.000326055	0.142162	2	120
p:Firmicutes;c:Clostridia;o:Clostridiales;f:Ruminococcaceae;g:Faecalibacterium;s:188900	Module: magenta				0.673963	1.24536e-05	0.041457	2	120
p:Firmicutes;c:Clostridia;o:Clostridiales;f:Ruminococcaceae;g;s:117133	Module: magenta				0.668563	1.54913e-05	0.041457	2	120
p:Firmicutes;c:Clostridia;o:Clostridiales;f:Ruminococcaceae;g:Oscillospira;s:116668	Module: magenta				0.562639	0.000532842	0.169026	3	120
p:Firmicutes;c:Clostridia;o:Clostridiales;f:Lachnospiraceae;g;s:291644	Module: magenta				0.560936	0.000558667	0.171857	2	120
p:Firmicutes;c:Clostridia;o:Clostridiales;f:Ruminococcaceae;g;s:356888	Module: magenta				0.645732	3.72034e-05	0.0702042	2	120
p:Firmicutes;c:Clostridia;o:Clostridiales;f:Lachnospiraceae;g:Blautia;s:294476	Module: magenta				0.613525	0.000114115	0.101796	2	120
p:Firmicutes;c:Clostridia;o:Clostridiales;f:Ruminococcaceae;g;s:301750	Module: magenta				0.632485	5.99003e-05	0.0799675	2	120
p:Firmicutes;c:Clostridia;o:Clostridiales;f:Ruminococcaceae;g;s:298079	Module: magenta				0.753956	2.6296e-07	0.00483809	2	120
p:Firmicutes;c:Clostridia;o:Clostridiales;f:Ruminococcaceae;g:Oscillospira;s:331742	Module: magenta				0.608216	0.000135685	0.106868	2	120
p:Firmicutes;c:Clostridia;o:Clostridiales;f:Ruminococcaceae;g:Clostridium;s:158160	Module: magenta				0.581134	0.000313382	0.140055	2	120
p:Firmicutes;c:Clostridia;o:Clostridiales;f:Ruminococcaceae;g:Oscillospira;s:325982	Module: magenta				0.581425	0.000310701	0.139852	3	120
p:Firmicutes;c:Clostridia;o:Clostridiales;f:Ruminococcaceae;g;s:369693	Module: magenta				0.560571	0.000564343	0.171977	1	120
p:Firmicutes;c:Clostridia;o:Clostridiales;f:Ruminococcaceae;g:Faecalibacterium;s:Faecalibacteriumprausnitzii173874	Module: magenta				0.549084	0.0007712	0.194308	1	120
p:Firmicutes;c:Clostridia;o:Clostridiales;f:Ruminococcaceae;g;s:354737	Module: magenta				0.603098	0.000159866	0.11205	2	120
p:Firmicutes;c:Clostridia;o:Clostridiales;f:Lachnospiraceae;g:Coprococcus;s:231128	Module: magenta				0.664815	1.79787e-05	0.0442834	4	120
p:Firmicutes;c:Clostridia;o:Clostridiales;f:Ruminococcaceae;g:Faecalibacterium;s:354485	Module: magenta				0.680783	9.39212e-06	0.0361031	4	120
p:Firmicutes;c:Clostridia;o:Clostridiales;f:Ruminococcaceae;g:Faecalibacterium;s:183914	Module: magenta				0.573846	0.000387752	0.151359	1	120
p:Firmicutes;c:Clostridia;o:Clostridiales;f:Lachnospiraceae;g:Blautia;s:143819	Module: magenta				0.739096	5.97145e-07	0.00745385	7	120
p:Firmicutes;c:Clostridia;o:Clostridiales;f:Ruminococcaceae;g:Oscillospira;s:36503	Module: magenta				0.629499	6.64865e-05	0.0818553	4	120
p:Firmicutes;c:Clostridia;o:Clostridiales;f:Lachnospiraceae;g:Lachnospira;s:316732	Module: magenta				0.598409	0.00018533	0.118089	2	120
p:Firmicutes;c:Clostridia;o:Clostridiales;f:Lachnospiraceae;g;s:313441	Module: magenta				0.567245	0.000468228	0.160648	2	120
p:Firmicutes;c:Clostridia;o:Clostridiales;f:Ruminococcaceae;g;s:136271	Module: magenta				0.56987	0.000434598	0.156678	4	120
p:Firmicutes;c:Clostridia;o:Clostridiales;f:Ruminococcaceae;g;s:199182	Module: magenta				0.652324	2.91042e-05	0.0603354	2	120
p:Firmicutes;c:Clostridia;o:Clostridiales;f;g;s:297543	Module: magenta				0.63686	5.13064e-05	0.07743	1	120
p:Firmicutes;c:Clostridia;o:Clostridiales;f;g;s:554554	Module: magenta				0.61074	0.000125012	0.104022	3	120
p:Firmicutes;c:Clostridia;o:Clostridiales;f:Lachnospiraceae;g;s:322257	Module: magenta				0.707169	2.92923e-06	0.0177823	2	120
p:Firmicutes;c:Clostridia;o:Clostridiales;f:Lachnospiraceae;g:Clostridium;s:118451	Module: magenta				0.604947	0.000150714	0.110131	3	120
p:Firmicutes;c:Clostridia;o:Clostridiales;f:Ruminococcaceae;g;s:213124	Module: magenta				0.569373	0.000440797	0.157095	2	120
p:Firmicutes;c:Clostridia;o:Clostridiales;f:Ruminococcaceae;g:Oscillospira;s:266274	Module: magenta				0.593458	0.000216101	0.126429	2	120
p:Bacteroidetes;c:Bacteroidia;o:Bacteroidales;f:Rikenellaceae;g:Alistipes;s:185451	Module: magenta				0.592136	0.000225054	0.126917	2	120
p:Firmicutes;c:Clostridia;o:Clostridiales;f:Lachnospiraceae;g:Blautia;s:Ruminococcusobeum268713	Module: magenta				0.602694	0.000161927	0.112957	1	120
p:Firmicutes;c:Clostridia;o:Clostridiales;f:Ruminococcaceae;g:Oscillospira;s:Oscillospiraguilliermondii41119	Module: magenta				0.669544	1.48942e-05	0.041457	2	120
p:Firmicutes;c:Clostridia;o:Clostridiales;f:Lachnospiraceae;g:Lachnospira;s:112965	Module: magenta				0.567723	0.000461942	0.159983	1	120
p:Firmicutes;c:Clostridia;o:Clostridiales;f;g;s:300646	Module: magenta				0.568754	0.000448628	0.157728	1	120
p:Firmicutes;c:Clostridia;o:Clostridiales;f:Lachnospiraceae;g;s:525458	Module: magenta				0.688752	6.69055e-06	0.0299439	2	120
p:Firmicutes;c:Clostridia;o:Clostridiales;f:Lachnospiraceae;g:Coprococcus;s:411214	Module: magenta				0.567522	0.000464575	0.160141	3	120
p:Firmicutes;c:Clostridia;o:Clostridiales;f:Lachnospiraceae;g:Roseburia;s:519039	Module: lightyellow				0.553447	0.000685842	0.185908	1	2
p:Proteobacteria;c:Betaproteobacteria;o:Gallionellales;f:Gallionellaceae;g:Gallionella;s:229543	Module: lightyellow				-0.580311	0.000321091	0.1415	1	2
p:Proteobacteria;c:Gammaproteobacteria;o:Pasteurellales;f:Pasteurellaceae;g:Actinobacillus;s:Actinobacillusporcinus367564	Module: lightgreen				-0.609633	0.000129597	0.106307	2	4
p:Actinobacteria;c:Actinobacteria;o:Actinomycetales;f:Micrococcaceae;g:Rothia;s:Rothiamucilaginosa95135	Module: lightgreen				-0.720177	1.57278e-06	0.012184	1	4
p:Bacteroidetes;c:Flavobacteria;o:Flavobacteriales;f:Flavobacteriaceae;g;s:498498	Module: lightgreen				-0.576021	0.000364065	0.150346	1	4
p:Firmicutes;c:Clostridia;o:Clostridiales;f:Lachnospiraceae;g;s:293232	Module: lightgreen				0.632167	6.0571e-05	0.0799675	1	4
p:Firmicutes;c:Clostridia;o:Clostridiales;f:Lachnospiraceae;g:Clostridium;s:369227	Module: lightcyan				-0.585316	0.000276712	0.133248	1	1
p:Firmicutes;c:Clostridia;o:Clostridiales;f:Lachnospiraceae;g:Blautia;s:185969	Module: grey60				0.624864	7.8007e-05	0.0876469	4	1
p:Firmicutes;c:Clostridia;o:Clostridiales;f:Lachnospiraceae;g;s:493071	Module: greenyellow				0.770089	1.00911e-07	0.00371323	10	94
p:Firmicutes;c:Clostridia;o:Clostridiales;f:Lachnospiraceae;g:Roseburia;s:351348	Module: greenyellow				0.635003	5.48085e-05	0.0798732	3	94
p:Firmicutes;c:Clostridia;o:Clostridiales;f:Ruminococcaceae;g:Ruminococcus;s:176169	Module: greenyellow				0.56906	0.000444742	0.157624	3	94
p:Firmicutes;c:Clostridia;o:Clostridiales;f:Catabacteriaceae;g;s:555547	Module: greenyellow				0.59126	0.000231168	0.127835	3	94
p:Proteobacteria;c:Betaproteobacteria;o:Burkholderiales;f:Oxalobacteraceae;g;s:587006	Module: greenyellow				0.577125	0.000352544	0.148258	1	94
p:Firmicutes;c:Clostridia;o:Clostridiales;f:Lachnospiraceae;g;s:329351	Module: greenyellow				0.647347	3.50504e-05	0.0686635	3	94
p:Firmicutes;c:Clostridia;o:Clostridiales;f:Ruminococcaceae;g:Oscillospira;s:324559	Module: greenyellow				0.593404	0.000216457	0.126429	3	94
p:Firmicutes;c:Clostridia;o:Clostridiales;f:Catabacteriaceae;g;s:368252	Module: greenyellow				0.666934	1.65315e-05	0.0434509	3	94
p:Firmicutes;c:Clostridia;o:Clostridiales;f:Lachnospiraceae;g:Clostridium;s:314520	Module: greenyellow				0.552394	0.000705646	0.188261	2	94
p:Firmicutes;c:Clostridia;o:Clostridiales;f:Ruminococcaceae;g:Oscillospira;s:529688	Module: greenyellow				0.680457	9.52122e-06	0.0361031	2	94
p:Firmicutes;c:Clostridia;o:Clostridiales;f:Lachnospiraceae;g;s:181807	Module: greenyellow				0.676113	1.14026e-05	0.039031	3	94
p:Firmicutes;c:Clostridia;o:Clostridiales;f:Ruminococcaceae;g:Oscillospira;s:340177	Module: greenyellow				0.62564	7.59605e-05	0.0862941	3	94
p:Firmicutes;c:Clostridia;o:Clostridiales;f:Ruminococcaceae;g;s:362930	Module: greenyellow				0.728475	1.03862e-06	0.011512	2	94
p:Firmicutes;c:Clostridia;o:Clostridiales;f:Ruminococcaceae;g;s:349725	Module: greenyellow				0.66197	2.01033e-05	0.0477255	3	94
p:Firmicutes;c:Clostridia;o:Clostridiales;f:Ruminococcaceae;g:Oscillospira;s:342658	Module: greenyellow				0.694203	5.27261e-06	0.025869	2	94
p:Firmicutes;c:Clostridia;o:Clostridiales;f:Ruminococcaceae;g;s:363607	Module: greenyellow				0.615573	0.000106651	0.0995004	2	94
p:Firmicutes;c:Clostridia;o:Clostridiales;f:Lachnospiraceae;g;s:194960	Module: greenyellow				0.563139	0.000525465	0.16887	2	94
p:Firmicutes;c:Clostridia;o:Clostridiales;f:Lachnospiraceae;g;s:378432	Module: greenyellow				0.618041	9.82447e-05	0.0970504	2	94
p:Firmicutes;c:Clostridia;o:Clostridiales;f:Lachnospiraceae;g;s:267399	Module: greenyellow				0.595693	0.000201687	0.122259	3	94
p:Bacteroidetes;c:Bacteroidia;o:Bacteroidales;f:Rikenellaceae;g:Alistipes;s:273361	Module: greenyellow				0.670483	1.4342e-05	0.041457	3	94
p:Firmicutes;c:Clostridia;o:Clostridiales;f:Ruminococcaceae;g;s:358904	Module: greenyellow				0.632497	5.98742e-05	0.0799675	2	94
p:Firmicutes;c:Clostridia;o:Clostridiales;f:Ruminococcaceae;g;s:360002	Module: greenyellow				0.592151	0.00022495	0.126917	2	94
p:Firmicutes;c:Clostridia;o:Clostridiales;f:Ruminococcaceae;g:Ruminococcus;s:271078	Module: greenyellow				0.552003	0.000713116	0.188608	2	94
p:Firmicutes;c:Clostridia;o:Clostridiales;f:Ruminococcaceae;g:Oscillospira;s:119031	Module: greenyellow				0.721459	1.47652e-06	0.012184	2	94
p:Firmicutes;c:Clostridia;o:Clostridiales;f;g;s:130407	Module: greenyellow				0.611914	0.000120308	0.104022	3	94
p:Tenericutes;c:Mollicutes;o:RF39;f;g;s:302387	Module: greenyellow				0.633059	5.87021e-05	0.0799675	3	94
p:Firmicutes;c:Clostridia;o:Clostridiales;f:Ruminococcaceae;g;s:230408	Module: greenyellow				0.58905	0.000247255	0.129976	1	94
p:Firmicutes;c:Clostridia;o:Clostridiales;f:Ruminococcaceae;g;s:287529	Module: greenyellow				0.547125	0.000812469	0.198979	2	94
p:Firmicutes;c:Clostridia;o:Clostridiales;f;g;s:366592	Module: greenyellow				0.620667	8.99559e-05	0.0930513	3	94
p:Proteobacteria;c:Gammaproteobacteria;o:Enterobacteriales;f:Enterobacteriaceae;g:Citrobacter;s:167669	Module: greenyellow				-0.553998	0.000675684	0.185894	1	94
p:Firmicutes;c:Clostridia;o:Clostridiales;f:Lachnospiraceae;g;s:352902	Module: greenyellow				0.677305	1.08554e-05	0.0386946	2	94
p:Actinobacteria;c:Actinobacteria;o:Coriobacteriales;f:Coriobacteriaceae;g:Adlercreutzia;s:173965	Module: greenyellow				0.643051	4.10418e-05	0.0736694	4	94
p:Firmicutes;c:Clostridia;o:Clostridiales;f:Ruminococcaceae;g:Oscillospira;s:304973	Module: greenyellow				0.68219	8.85302e-06	0.0361031	2	94
p:Firmicutes;c:Clostridia;o:Clostridiales;f:Ruminococcaceae;g;s:295631	Module: greenyellow				0.615762	0.000105987	0.0995004	2	94
p:Firmicutes;c:Clostridia;o:Clostridiales;f:Lachnospiraceae;g;s:207390	Module: greenyellow				0.600331	0.000174484	0.117346	2	94
p:Firmicutes;c:Clostridia;o:Clostridiales;f:Ruminococcaceae;g:Ruminococcus;s:Ruminococcusbromii367493	Module: greenyellow				0.55366	0.000681911	0.185908	1	94
p:Firmicutes;c:Clostridia;o:Clostridiales;f;g;s:351200	Module: greenyellow				0.582885	0.000297535	0.137191	2	94
p:Firmicutes;c:Clostridia;o:Clostridiales;f:ClostridialesFamilyXIII.IncertaeSedis;g;s:524842	Module: greenyellow				0.703067	3.53975e-06	0.0186075	2	94
p:Tenericutes;c:Mollicutes;o:RF39;f;g;s:177477	Module: greenyellow				0.61657	0.000103183	0.0995004	2	94
p:Firmicutes;c:Clostridia;o:Clostridiales;f:Ruminococcaceae;g;s:195494	Module: greenyellow				0.549052	0.000771847	0.194308	1	94
p:Firmicutes;c:Clostridia;o:Clostridiales;f:Lachnospiraceae;g;s:454363	Module: greenyellow				0.570484	0.00042705	0.155973	1	94
p:Firmicutes;c:Clostridia;o:Clostridiales;f:Lachnospiraceae;g:Coprococcus;s:293833	Module: greenyellow				0.670181	1.45175e-05	0.041457	2	94
p:Firmicutes;c:Clostridia;o:Clostridiales;f:Lachnospiraceae;g;s:198511	Module: greenyellow				0.553456	0.000685673	0.185908	2	94
p:Firmicutes;c:Clostridia;o:Clostridiales;f:Ruminococcaceae;g;s:519880	Module: greenyellow				0.592816	0.000220406	0.126917	1	94
p:Firmicutes;c:Clostridia;o:Clostridiales;f:Ruminococcaceae;g;s:302974	Module: greenyellow				0.646684	3.59205e-05	0.0686635	3	94
p:Firmicutes;c:Clostridia;o:Clostridiales;f:Ruminococcaceae;g;s:166689	Module: greenyellow				0.765291	1.35227e-07	0.00398077	5	94
p:Firmicutes;c:Clostridia;o:Clostridiales;f:Ruminococcaceae;g;s:191553	Module: greenyellow				0.608484	0.000134512	0.106868	2	94
p:Firmicutes;c:Clostridia;o:Clostridiales;f:Lachnospiraceae;g;s:337879	Module: greenyellow				0.582199	0.000303655	0.138753	2	94
p:Firmicutes;c:Clostridia;o:Clostridiales;f;g;s:346006	Module: greenyellow				0.555416	0.000650151	0.182419	1	94
p:Firmicutes;c:Clostridia;o:Clostridiales;f:Ruminococcaceae;g:Oscillospira;s:301943	Module: greenyellow				0.548108	0.000791533	0.195969	6	94
p:Firmicutes;c:Clostridia;o:Clostridiales;f:Ruminococcaceae;g;s:114087	Module: greenyellow				0.56538	0.000493507	0.16397	3	94
p:Firmicutes;c:Clostridia;o:Clostridiales;f:Lachnospiraceae;g:Coprococcus;s:297642	Module: greenyellow				0.630333	6.45844e-05	0.0805601	2	94
p:Firmicutes;c:Clostridia;o:Clostridiales;f:Lachnospiraceae;g;s:530379	Module: greenyellow				0.584615	0.000282575	0.135038	3	94
p:Firmicutes;c:Clostridia;o:Clostridiales;f:Ruminococcaceae;g:Oscillospira;s:195583	Module: greenyellow				0.595169	0.000204985	0.122694	3	94
p:Bacteroidetes;c:Bacteroidia;o:Bacteroidales;f:Rikenellaceae;g;s:126584	Module: greenyellow				0.627603	7.10007e-05	0.083604	2	94
p:Firmicutes;c:Clostridia;o:Clostridiales;f:Ruminococcaceae;g:Bacteroides;s:Bacteroidescapillosus469742	Module: greenyellow				0.57259	0.00040204	0.151999	1	94
p:Firmicutes;c:Clostridia;o:Clostridiales;f:Catabacteriaceae;g;s:231952	Module: greenyellow				0.637722	4.97519e-05	0.07743	5	94
p:Firmicutes;c:Clostridia;o:Clostridiales;f:Ruminococcaceae;g;s:198744	Module: greenyellow				0.590408	0.000237257	0.128388	2	94
p:Firmicutes;c:Clostridia;o:Clostridiales;f:Ruminococcaceae;g;s:368163	Module: greenyellow				0.74406	4.56849e-07	0.00745385	3	94
p:Firmicutes;c:Clostridia;o:Clostridiales;f:Ruminococcaceae;g:Faecalibacterium;s:309611	Module: greenyellow				0.704846	3.26196e-06	0.0177823	2	94
p:Firmicutes;c:Clostridia;o:Clostridiales;f:Ruminococcaceae;g;s:237133	Module: greenyellow				0.65038	3.13082e-05	0.0625258	2	94
p:Firmicutes;c:Clostridia;o:Clostridiales;f:Lachnospiraceae;g;s:165397	Module: greenyellow				0.653004	2.83669e-05	0.059647	2	94
p:Firmicutes;c:Clostridia;o:Clostridiales;f:Catabacteriaceae;g;s:205949	Module: greenyellow				0.586124	0.000270082	0.13219	2	94
p:Firmicutes;c:Clostridia;o:Clostridiales;f:Lachnospiraceae;g;s:364261	Module: greenyellow				0.620031	9.19035e-05	0.0932907	3	94
p:Firmicutes;c:Clostridia;o:Clostridiales;f;g;s:182350	Module: greenyellow				0.57669	0.00035705	0.1493	9	94
p:Firmicutes;c:Clostridia;o:Clostridiales;f:Lachnospiraceae;g:Clostridium;s:317793	Module: greenyellow				0.694258	5.25991e-06	0.025869	4	94
p:Firmicutes;c:Clostridia;o:Clostridiales;f:Ruminococcaceae;g;s:292816	Module: greenyellow				0.627996	7.00431e-05	0.0831415	2	94
p:Firmicutes;c:Clostridia;o:Clostridiales;f:Ruminococcaceae;g;s:117133	Module: greenyellow				0.724784	1.2514e-06	0.011512	2	94
p:Firmicutes;c:Clostridia;o:Clostridiales;f:Lachnospiraceae;g;s:291644	Module: greenyellow				0.618244	9.75812e-05	0.0970463	2	94
p:Firmicutes;c:Clostridia;o:Clostridiales;f:Ruminococcaceae;g;s:356888	Module: greenyellow				0.599926	0.000176723	0.1177	2	94
p:Firmicutes;c:Clostridia;o:Clostridiales;f:Lachnospiraceae;g:Blautia;s:294476	Module: greenyellow				0.575835	0.000366044	0.150496	2	94
p:Firmicutes;c:Clostridia;o:Clostridiales;f:Ruminococcaceae;g;s:298079	Module: greenyellow				0.717169	1.82152e-06	0.0134053	2	94
p:Firmicutes;c:Clostridia;o:Clostridiales;f:Ruminococcaceae;g:Oscillospira;s:331742	Module: greenyellow				0.55736	0.000616522	0.179667	2	94
p:Firmicutes;c:Clostridia;o:Clostridiales;f:Ruminococcaceae;g:Clostridium;s:158160	Module: greenyellow				0.575155	0.000373334	0.151359	2	94
p:Firmicutes;c:Clostridia;o:Clostridiales;f:Ruminococcaceae;g:Oscillospira;s:325982	Module: greenyellow				0.569074	0.000444566	0.157624	3	94
p:Firmicutes;c:Clostridia;o:Clostridiales;f:Lachnospiraceae;g:Coprococcus;s:178682	Module: greenyellow				0.583154	0.00029516	0.137191	2	94
p:Firmicutes;c:Clostridia;o:Clostridiales;f:Ruminococcaceae;g;s:354737	Module: greenyellow				0.565544	0.000491234	0.16397	2	94
p:Firmicutes;c:Clostridia;o:Clostridiales;f:Lachnospiraceae;g:Coprococcus;s:231128	Module: greenyellow				0.631489	6.20282e-05	0.0799675	4	94
p:Firmicutes;c:Clostridia;o:Clostridiales;f:Ruminococcaceae;g:Faecalibacterium;s:354485	Module: greenyellow				0.616143	0.000104656	0.0995004	4	94
p:Firmicutes;c:Clostridia;o:Clostridiales;f:Lachnospiraceae;g:Blautia;s:143819	Module: greenyellow				0.775668	7.11618e-08	0.00371323	7	94
p:Firmicutes;c:Clostridia;o:Clostridiales;f:Ruminococcaceae;g:Oscillospira;s:345305	Module: greenyellow				0.598476	0.000184939	0.118089	1	94
p:Firmicutes;c:Clostridia;o:Clostridiales;f:Ruminococcaceae;g:Oscillospira;s:36503	Module: greenyellow				0.680345	9.56609e-06	0.0361031	4	94
p:Firmicutes;c:Clostridia;o:Clostridiales;f:Lachnospiraceae;g;s:519398	Module: greenyellow				0.598904	0.000182482	0.118089	1	94
p:Firmicutes;c:Clostridia;o:Clostridiales;f:Ruminococcaceae;g;s:199182	Module: greenyellow				0.664467	1.82271e-05	0.0442834	2	94
p:Firmicutes;c:Clostridia;o:Clostridiales;f;g;s:554554	Module: greenyellow				0.611604	0.000121533	0.104022	3	94
p:Firmicutes;c:Clostridia;o:Clostridiales;f:Lachnospiraceae;g;s:322257	Module: greenyellow				0.688673	6.71348e-06	0.0299439	2	94
p:Firmicutes;c:Clostridia;o:Clostridiales;f:Lachnospiraceae;g:Clostridium;s:118451	Module: greenyellow				0.570202	0.000430503	0.156678	3	94
p:Firmicutes;c:Clostridia;o:Clostridiales;f:Ruminococcaceae;g;s:213124	Module: greenyellow				0.60204	0.000165318	0.113938	2	94
p:Firmicutes;c:Clostridia;o:Clostridiales;f:Ruminococcaceae;g;s:323047	Module: greenyellow				0.606832	0.000141877	0.107643	1	94
p:Firmicutes;c:Clostridia;o:Clostridiales;f:Ruminococcaceae;g:Oscillospira;s:266274	Module: greenyellow				0.610583	0.000125653	0.104022	2	94
p:Bacteroidetes;c:Bacteroidia;o:Bacteroidales;f:Rikenellaceae;g:Alistipes;s:185451	Module: greenyellow				0.563512	0.000520021	0.167853	2	94
p:Firmicutes;c:Clostridia;o:Clostridiales;f:Ruminococcaceae;g:Oscillospira;s:Oscillospiraguilliermondii41119	Module: greenyellow				0.676894	1.10414e-05	0.0386946	2	94
p:Firmicutes;c:Clostridia;o:Clostridiales;f:Lachnospiraceae;g;s:525458	Module: greenyellow				0.563539	0.000519636	0.167853	2	94
p:Firmicutes;c:Clostridia;o:Clostridiales;f:Lachnospiraceae;g:Coprococcus;s:411214	Module: greenyellow				0.607957	0.000136824	0.106868	3	94
p:Bacteroidetes;c:Bacteroidia;o:Bacteroidales;f:Porphyromonadaceae;g:Parabacteroides;s:541301	Module: cyan				0.548984	0.000773265	0.194308	2	4
p:Firmicutes;c:Clostridia;o:Clostridiales;f:Lachnospiraceae;g:Roseburia;s:330170	Module: cyan				0.549017	0.000772568	0.194308	1	4
p:Firmicutes;c:Clostridia;o:Clostridiales;f:Lachnospiraceae;g:Roseburia;s:Eubacteriumrectale184910	Module: cyan				0.615583	0.000106619	0.0995004	3	4
p:Firmicutes;c:Clostridia;o:Clostridiales;f;g;s:182350	Module: cyan				0.586727	0.000265228	0.13219	9	4
p:Firmicutes;c:Clostridia;o:Clostridiales;f:Lachnospiraceae;g;s:181344	Module: brown				0.550273	0.000747046	0.191992	1	23
p:Firmicutes;c:Clostridia;o:Clostridiales;f:Lachnospiraceae;g;s:493071	Module: brown				0.574257	0.000383173	0.151359	10	23
p:Firmicutes;c:Clostridia;o:Clostridiales;f:Ruminococcaceae;g:Ruminococcus;s:176169	Module: brown				0.609083	0.000131931	0.106868	3	23
p:Firmicutes;c:Clostridia;o:Clostridiales;f:Ruminococcaceae;g:Ruminococcus;s:349431	Module: brown				0.578115	0.00034249	0.146118	1	23
p:Firmicutes;c:Clostridia;o:Clostridiales;f:Lachnospiraceae;g;s:267399	Module: brown				0.549219	0.000768421	0.194308	3	23
p:Firmicutes;c:Clostridia;o:Clostridiales;f:Lachnospiraceae;g;s:151401	Module: brown				0.596018	0.000199661	0.121941	1	23
p:Firmicutes;c:Clostridia;o:Clostridiales;f:Lachnospiraceae;g:Roseburia;s:Roseburiafaecis196920	Module: brown				0.590259	0.000238335	0.128499	1	23
p:Firmicutes;c:Clostridia;o:Clostridiales;f:Lachnospiraceae;g:Coprococcus;s:299777	Module: brown				0.618864	9.5576e-05	0.0956987	2	23
p:Firmicutes;c:Clostridia;o:Clostridiales;f:Lachnospiraceae;g:Blautia;s:312589	Module: brown				0.570012	0.000432842	0.156678	1	23
p:Firmicutes;c:Clostridia;o:Clostridiales;f:Lachnospiraceae;g:Clostridium;s:195799	Module: brown				0.55378	0.000679693	0.185908	1	23
p:Firmicutes;c:Clostridia;o:Clostridiales;f;g;s:311587	Module: brown				0.552545	0.00070278	0.188261	1	23
p:Firmicutes;c:Clostridia;o:Clostridiales;f:Ruminococcaceae;g;s:166689	Module: brown				0.620313	9.10355e-05	0.0930513	5	23
p:Firmicutes;c:Clostridia;o:Clostridiales;f:Lachnospiraceae;g:Roseburia;s:Eubacteriumrectale361117	Module: brown				0.55356	0.000683748	0.185908	1	23
p:Firmicutes;c:Clostridia;o:Clostridiales;f:Lachnospiraceae;g;s:261408	Module: brown				0.601976	0.000165657	0.113938	3	23
p:Firmicutes;c:Clostridia;o:Clostridiales;f:Ruminococcaceae;g;s:158252	Module: brown				0.601409	0.000168654	0.114698	1	23
p:Firmicutes;c:Clostridia;o:Clostridiales;f:Lachnospiraceae;g:Roseburia;s:Eubacteriumrectale184910	Module: brown				0.597894	0.000188335	0.119343	3	23
p:Firmicutes;c:Clostridia;o:Clostridiales;f:Lachnospiraceae;g;s:336116	Module: brown				0.547256	0.000809662	0.198622	2	23
p:Firmicutes;c:Clostridia;o:Clostridiales;f:Lachnospiraceae;g:Roseburia;s:304891	Module: brown				0.608874	0.000132826	0.106868	1	23
p:Firmicutes;c:Clostridia;o:Clostridiales;f:Lachnospiraceae;g:Roseburia;s:Eubacteriumrectale198071	Module: brown				0.567548	0.000464231	0.160141	2	23
p:Firmicutes;c:Clostridia;o:Clostridiales;f:Lachnospiraceae;g:Roseburia;s:180878	Module: brown				0.563365	0.000522163	0.168176	1	23
p:Firmicutes;c:Clostridia;o:Clostridiales;f;g;s:182350	Module: brown				0.645173	3.79753e-05	0.0707536	9	23
p:Firmicutes;c:Clostridia;o:Clostridiales;f:Lachnospiraceae;g:Roseburia;s:176297	Module: brown				0.62451	7.89582e-05	0.0880435	1	23
p:Firmicutes;c:Clostridia;o:Clostridiales;f:Lachnospiraceae;g:Roseburia;s:Roseburiafaecis177520	Module: brown				0.585541	0.000274856	0.133078	1	23
p:Proteobacteria;c:Betaproteobacteria;o:Burkholderiales;f:Alcaligenaceae;g;s:22530	Module: black				-0.554306	0.000670068	0.184694	1	2
p:Firmicutes;c:Clostridia;o:Clostridiales;f:Lachnospiraceae;g:Blautia;s:143819	Module: black				0.550923	0.000734147	0.190915	7	2
p:Firmicutes;c:Clostridia;o:Clostridiales;f:Ruminococcaceae;g;s:196827	704.5158_5.6688	704.5158	5.6688	Positive	0.615282	0.000107685	0.0995004	3	1
p:Firmicutes;c:Clostridia;o:Clostridiales;f:Ruminococcaceae;g;s:196827	660.4898_5.6771	660.4898	5.6771	Positive	0.578409	0.000339559	0.145288	3	1
p:Firmicutes;c:Clostridia;o:Clostridiales;f:Lachnospiraceae;g:Blautia;s:182672	637.46_8.2418	637.46	8.2418	Positive	0.671505	2.24971e-05	0.0517393	2	7
p:Firmicutes;c:Clostridia;o:Clostridiales;f:Lachnospiraceae;g:Blautia;s:185969	637.46_8.2418	637.46	8.2418	Positive	0.577202	0.00035175	0.148258	4	7
p:Bacteroidetes;c:Bacteroidia;o:Bacteroidales;f:Bacteroidaceae;g:Bacteroides;s:Bacteroidesfragilis172201	637.46_8.2418	637.46	8.2418	Positive	0.583399	0.00029302	0.136918	1	7
p:Firmicutes;c:Clostridia;o:Clostridiales;f:Lachnospiraceae;g:Blautia;s:356869	637.46_8.2418	637.46	8.2418	Positive	0.575965	0.000364657	0.150346	1	7
p:Firmicutes;c:Clostridia;o:Clostridiales;f:Lachnospiraceae;g:Blautia;s:164309	637.46_8.2418	637.46	8.2418	Positive	0.571414	0.000415842	0.153787	1	7
p:Firmicutes;c:Clostridia;o:Clostridiales;f:Lachnospiraceae;g;s:175704	637.46_8.2418	637.46	8.2418	Positive	0.574703	0.000378257	0.151359	1	7
p:Firmicutes;c:Clostridia;o:Clostridiales;f:Lachnospiraceae;g:Blautia;s:197481	637.46_8.2418	637.46	8.2418	Positive	0.560023	0.000572962	0.172273	1	7
p:Firmicutes;c:Clostridia;o:Clostridiales;f:Ruminococcaceae;g:Clostridium;s:Clostridiumleptum369654	616.4635_5.6753	616.4635	5.6753	Positive	0.599326	0.00018008	0.118089	3	2
p:Firmicutes;c:Clostridia;o:Clostridiales;f:Lachnospiraceae;g:Blautia;s:185969	616.4635_5.6753	616.4635	5.6753	Positive	0.553132	0.000691709	0.186811	4	2
p:Firmicutes;c:Clostridia;o:Clostridiales;f:Lachnospiraceae;g:Roseburia;s:291074	596.6586_3.2045	596.6586	3.2045	Positive	0.570664	0.000424868	0.155949	1	1
p:Firmicutes;c:Clostridia;o:Clostridiales;f:Lachnospiraceae;g:Clostridium;s:549032	591.2965_8.123	591.2965	8.123	Positive	0.552495	0.000703719	0.188261	1	2
p:Proteobacteria;c:Gammaproteobacteria;o:Enterobacteriales;f:Enterobacteriaceae;g;s:168597	591.2965_8.123	591.2965	8.123	Positive	-0.617007	0.000101692	0.0995004	1	2
p:Bacteroidetes;c:Bacteroidia;o:Bacteroidales;f:Porphyromonadaceae;g;s:288856	589.3006_3.0315	589.3006	3.0315	Positive	-0.607002	0.000141101	0.107608	5	1
p:Firmicutes;c:Clostridia;o:Clostridiales;f:Lachnospiraceae;g;s:186199	581.9837_3.1861	581.9837	3.1861	Positive	0.555902	0.000641588	0.181955	2	1
p:Firmicutes;c:Clostridia;o:Clostridiales;f:Lachnospiraceae;g:Blautia;s:182672	572.4383_5.6784	572.4383	5.6784	Positive	0.564859	0.000620271	0.179931	2	7
p:Firmicutes;c:Clostridia;o:Clostridiales;f:Lachnospiraceae;g:Blautia;s:185969	572.4383_5.6784	572.4383	5.6784	Positive	0.551538	0.000722098	0.189269	4	7
p:Firmicutes;c:Clostridia;o:Clostridiales;f:Lachnospiraceae;g:Eubacterium;s:167727	572.4383_5.6784	572.4383	5.6784	Positive	0.568826	0.000447707	0.157728	1	7
p:Firmicutes;c:Clostridia;o:Clostridiales;f:Lachnospiraceae;g:Blautia;s:191306	572.4383_5.6784	572.4383	5.6784	Positive	0.564038	0.000512424	0.167607	3	7
p:Proteobacteria;c:Gammaproteobacteria;o:Pasteurellales;f:Pasteurellaceae;g;s:9510	572.4383_5.6784	572.4383	5.6784	Positive	-0.548076	0.000792191	0.195969	1	7
p:Firmicutes;c:Clostridia;o:Clostridiales;f:Ruminococcaceae;g;s:196827	572.4383_5.6784	572.4383	5.6784	Positive	0.629153	6.72911e-05	0.0818553	3	7
p:Firmicutes;c:Clostridia;o:Clostridiales;f:Ruminococcaceae;g;s:158946	572.4383_5.6784	572.4383	5.6784	Positive	0.55934	0.000583859	0.173611	2	7
p:Bacteroidetes;c:Bacteroidia;o:Bacteroidales;f:Rikenellaceae;g;s:355255	571.4218_8.2851	571.4218	8.2851	Positive	0.631209	6.26392e-05	0.0799675	1	2
p:Firmicutes;c:Clostridia;o:Clostridiales;f:Veillonellaceae;g:Dialister;s:196169	571.4218_8.2851	571.4218	8.2851	Positive	0.55187	0.000715681	0.188608	4	2
p:Fusobacteria;c:Fusobacteria;o:Fusobacteriales;f:Fusobacteriaceae;g:Leptotrichia;s:237034	568.5665_8.5991	568.5665	8.5991	Positive	-0.625935	7.51968e-05	0.0862941	1	6
p:Firmicutes;c:Clostridia;o:Clostridiales;f:Lachnospiraceae;g;s:298821	568.5665_8.5991	568.5665	8.5991	Positive	0.560096	0.000571808	0.172273	1	6
p:Firmicutes;c:Clostridia;o:Clostridiales;f:Lachnospiraceae;g:Lachnobacterium;s:224260	568.5665_8.5991	568.5665	8.5991	Positive	0.573076	0.000396449	0.151359	1	6
p:Proteobacteria;c:Gammaproteobacteria;o:Pasteurellales;f:Pasteurellaceae;g:Haemophilus;s:155443	568.5665_8.5991	568.5665	8.5991	Positive	-0.555387	0.000650661	0.182419	1	6
p:Firmicutes;c:Clostridia;o:Clostridiales;f:Lachnospiraceae;g:Blautia;s:191950	568.5665_8.5991	568.5665	8.5991	Positive	0.565438	0.000492697	0.16397	3	6
p:Firmicutes;c:Clostridia;o:Clostridiales;f:Lachnospiraceae;g;s:334956	568.5665_8.5991	568.5665	8.5991	Positive	0.562657	0.000532574	0.169026	2	6
p:Firmicutes;c:Clostridia;o:Clostridiales;f:Lachnospiraceae;g;s:530379	540.5378_7.9643	540.5378	7.9643	Positive	0.705809	3.1201e-06	0.0177823	3	6
p:Firmicutes;c:Clostridia;o:Clostridiales;f:Lachnospiraceae;g;s:186199	540.5378_7.9643	540.5378	7.9643	Positive	0.63063	6.39179e-05	0.0804101	2	6
p:Firmicutes;c:Clostridia;o:Clostridiales;f:Lachnospiraceae;g;s:292387	540.5378_7.9643	540.5378	7.9643	Positive	0.561996	0.000542464	0.169694	1	6
p:Firmicutes;c:Clostridia;o:Clostridiales;f:Lachnospiraceae;g;s:288931	540.5378_7.9643	540.5378	7.9643	Positive	0.603476	0.000157953	0.111952	1	6
p:Firmicutes;c:Clostridia;o:Clostridiales;f:Lachnospiraceae;g:Blautia;s:191950	540.5378_7.9643	540.5378	7.9643	Positive	0.758451	2.02875e-07	0.00483809	3	6
p:Firmicutes;c:Clostridia;o:Clostridiales;f:Lachnospiraceae;g;s:334956	540.5378_7.9643	540.5378	7.9643	Positive	0.634055	5.66771e-05	0.0799675	2	6
p:Firmicutes;c:Clostridia;o:Clostridiales;f:Ruminococcaceae;g;s:367904	536.6123_8.0429	536.6123	8.0429	Positive	0.59258	0.000222012	0.126917	3	2
p:Bacteroidetes;c:Bacteroidia;o:Bacteroidales;f:Bacteroidaceae;g:Bacteroides;s:Bacteroidesuniformis306283	536.6123_8.0429	536.6123	8.0429	Positive	0.556608	0.000768222	0.194308	6	2
p:Proteobacteria;c:Gammaproteobacteria;o:Pasteurellales;f:Pasteurellaceae;g:Actinobacillus;s:Actinobacillusporcinus70062	528.4115_5.6784	528.4115	5.6784	Positive	-0.569522	0.000438928	0.156809	1	1
p:Firmicutes;c:Clostridia;o:Clostridiales;f:Ruminococcaceae;g;s:367904	522.5972_7.9559	522.5972	7.9559	Positive	0.578743	0.000336241	0.144815	3	1
p:Firmicutes;c:Clostridia;o:Clostridiales;f:Ruminococcaceae;g;s:367904	466.5338_7.5772	466.5338	7.5772	Positive	0.586094	0.000270328	0.13219	3	2
p:Firmicutes;c:Clostridia;o:Clostridiales;f:Lachnospiraceae;g;s:300327	466.5338_7.5772	466.5338	7.5772	Positive	0.570989	0.000420938	0.154893	3	2
p:Bacteroidetes;c:Bacteroidia;o:Bacteroidales;f:Prevotellaceae;g:Prevotella;s:560836	437.1926_4.8091	437.1926	4.8091	Positive	-0.592677	0.000221347	0.126917	3	2
p:Bacteroidetes;c:Bacteroidia;o:Bacteroidales;f:Bacteroidaceae;g:Bacteroides;s:Bacteroidesuniformis306283	437.1926_4.8091	437.1926	4.8091	Positive	0.59725	0.000253909	0.130016	6	2
p:Firmicutes;c:Clostridia;o:Clostridiales;f:Lachnospiraceae;g:Clostridium;s:228762	434.1873_0.6811	434.1873	0.6811	Positive	0.560812	0.000560583	0.171899	1	3
p:Firmicutes;c:Clostridia;o:Clostridiales;f:Lachnospiraceae;g:Coprococcus;s:322137	434.1873_0.6811	434.1873	0.6811	Positive	0.612576	0.000117728	0.103144	1	3
p:Firmicutes;c:Clostridia;o:Clostridiales;f:Lachnospiraceae;g;s:189189	434.1873_0.6811	434.1873	0.6811	Positive	0.550026	0.000752013	0.192501	1	3
p:Bacteroidetes;c:Bacteroidia;o:Bacteroidales;f:Prevotellaceae;g:Prevotella;s:560836	415.2107_4.8086	415.2107	4.8086	Positive	-0.55019	0.000748723	0.191992	3	2
p:Bacteroidetes;c:Bacteroidia;o:Bacteroidales;f:Bacteroidaceae;g:Bacteroides;s:Bacteroidesuniformis306283	415.2107_4.8086	415.2107	4.8086	Positive	0.571581	0.000519012	0.167853	6	2
p:Firmicutes;c:Clostridia;o:Clostridiales;f:Lachnospiraceae;g;s:292082	392.2779_4.8432	392.2779	4.8432	Positive	-0.590676	0.000235321	0.128251	4	8
p:Firmicutes;c:Clostridia;o:Clostridiales;f:Ruminococcaceae;g;s:95502	392.2779_4.8432	392.2779	4.8432	Positive	-0.579538	0.000328483	0.142622	3	8
p:Bacteroidetes;c:Bacteroidia;o:Bacteroidales;f:Bacteroidaceae;g:Bacteroides;s:Bacteroidesstercoris469826	392.2779_4.8432	392.2779	4.8432	Positive	-0.553842	0.000678552	0.185908	2	8
p:Firmicutes;c:Clostridia;o:Clostridiales;f:Veillonellaceae;g:Dialister;s:196169	392.2779_4.8432	392.2779	4.8432	Positive	-0.58966	0.000242713	0.129178	4	8
p:Firmicutes;c:Clostridia;o:Clostridiales;f;g;s:183079	392.2779_4.8432	392.2779	4.8432	Positive	-0.558942	0.0005903	0.175172	5	8
p:Firmicutes;c:Clostridia;o:Clostridiales;f:Lachnospiraceae;g:Coprococcus;s:364304	392.2779_4.8432	392.2779	4.8432	Positive	-0.563955	0.000513623	0.167626	3	8
p:Firmicutes;c:Clostridia;o:Clostridiales;f:Ruminococcaceae;g;s:364269	392.2779_4.8432	392.2779	4.8432	Positive	-0.574919	0.000375897	0.151359	4	8
p:Actinobacteria;c:Actinobacteria;o:Bifidobacteriales;f:Bifidobacteriaceae;g:Bifidobacterium;s:Bifidobacteriumbifidum363688	392.2779_4.8432	392.2779	4.8432	Positive	-0.548623	0.000780749	0.195437	2	8
p:Firmicutes;c:Clostridia;o:Clostridiales;f:Ruminococcaceae;g;s:364269	390.2647_4.545	390.2647	4.545	Positive	-0.566662	0.000476001	0.162557	4	1
p:Firmicutes;c:Clostridia;o:Clostridiales;f:Lachnospiraceae;g:Clostridium;s:578025	386.2897_4.3619	386.2897	4.3619	Positive	-0.577311	0.000350632	0.148258	1	19
p:Firmicutes;c:Clostridia;o:Clostridiales;f:Lachnospiraceae;g;s:292082	386.2897_4.3619	386.2897	4.3619	Positive	-0.650272	3.14352e-05	0.0625258	4	19
p:Firmicutes;c:Clostridia;o:Clostridiales;f:Lachnospiraceae;g:Blautia;s:194745	386.2897_4.3619	386.2897	4.3619	Positive	-0.565173	0.000496383	0.164554	1	19
p:Firmicutes;c:Clostridia;o:Clostridiales;f:Lachnospiraceae;g:Roseburia;s:Roseburiafaecis195105	386.2897_4.3619	386.2897	4.3619	Positive	-0.565806	0.000487624	0.16397	2	19
p:Firmicutes;c:Clostridia;o:Clostridiales;f;g;s:370075	386.2897_4.3619	386.2897	4.3619	Positive	-0.638369	4.86113e-05	0.07743	4	19
p:Firmicutes;c:Clostridia;o:Clostridiales;f:Lachnospiraceae;g;s:291558	386.2897_4.3619	386.2897	4.3619	Positive	-0.596663	0.000195701	0.121441	2	19
p:Firmicutes;c:Clostridia;o:Clostridiales;f:Ruminococcaceae;g:Oscillospira;s:301943	386.2897_4.3619	386.2897	4.3619	Positive	-0.575693	0.000367554	0.150523	6	19
p:Firmicutes;c:Clostridia;o:Clostridiales;f:Lachnospiraceae;g:Blautia;s:318504	386.2897_4.3619	386.2897	4.3619	Positive	-0.584135	0.000286661	0.135378	1	19
p:Firmicutes;c:Clostridia;o:Clostridiales;f:Lachnospiraceae;g;s:261408	386.2897_4.3619	386.2897	4.3619	Positive	-0.615913	0.000105456	0.0995004	3	19
p:Firmicutes;c:Clostridia;o:Clostridiales;f:Veillonellaceae;g:Dialister;s:146557	386.2897_4.3619	386.2897	4.3619	Positive	-0.574076	0.000385185	0.151359	1	19
p:Firmicutes;c:Clostridia;o:Clostridiales;f:Catabacteriaceae;g;s:231952	386.2897_4.3619	386.2897	4.3619	Positive	-0.56796	0.000458853	0.159362	5	19
p:Firmicutes;c:Clostridia;o:Clostridiales;f:Lachnospiraceae;g:Roseburia;s:Eubacteriumrectale198071	386.2897_4.3619	386.2897	4.3619	Positive	-0.562798	0.000530488	0.169026	2	19
p:Firmicutes;c:Clostridia;o:Clostridiales;f;g;s:182350	386.2897_4.3619	386.2897	4.3619	Positive	-0.571603	0.000413598	0.153342	9	19
p:Firmicutes;c:Clostridia;o:Clostridiales;f:Ruminococcaceae;g:Oscillospira;s:325982	386.2897_4.3619	386.2897	4.3619	Positive	-0.555998	0.000639909	0.181955	3	19
p:Firmicutes;c:Clostridia;o:Clostridiales;f:Lachnospiraceae;g:Coprococcus;s:231128	386.2897_4.3619	386.2897	4.3619	Positive	-0.556231	0.000635859	0.181955	4	19
p:Firmicutes;c:Clostridia;o:Clostridiales;f:Lachnospiraceae;g:Blautia;s:143819	386.2897_4.3619	386.2897	4.3619	Positive	-0.590876	0.000233894	0.12798	7	19
p:Proteobacteria;c:Gammaproteobacteria;o:Alteromonadales;f;g:Alkalimonas;s:163714	386.2897_4.3619	386.2897	4.3619	Positive	0.594319	0.000210442	0.123899	1	19
p:Firmicutes;c:Clostridia;o:Clostridiales;f:Lachnospiraceae;g;s:184577	386.2897_4.3619	386.2897	4.3619	Positive	-0.585772	0.000272957	0.132595	2	19
p:Firmicutes;c:Clostridia;o:Clostridiales;f:Ruminococcaceae;g;s:171788	386.2897_4.3619	386.2897	4.3619	Positive	-0.625542	7.62167e-05	0.0862941	2	19
p:Proteobacteria;c:Betaproteobacteria;o:Burkholderiales;f:Alcaligenaceae;g;s:544960	382.2103_4.2707	382.2103	4.2707	Positive	-0.680504	9.50281e-06	0.0361031	3	1
p:Firmicutes;c:Clostridia;o:Clostridiales;f:Lachnospiraceae;g;s:493071	342.2631_4.2272	342.2631	4.2272	Positive	-0.581287	0.000311972	0.139996	10	45
p:Firmicutes;c:Clostridia;o:Clostridiales;f:Lachnospiraceae;g:Roseburia;s:351348	342.2631_4.2272	342.2631	4.2272	Positive	-0.595668	0.000201842	0.122259	3	45
p:Firmicutes;c:Clostridia;o:Clostridiales;f:Ruminococcaceae;g:Faecalibacterium;s:360347	342.2631_4.2272	342.2631	4.2272	Positive	-0.582324	0.000302533	0.138721	2	45
p:Firmicutes;c:Clostridia;o:Clostridiales;f:Ruminococcaceae;g;s:187404	342.2631_4.2272	342.2631	4.2272	Positive	-0.557002	0.000622592	0.179931	6	45
p:Firmicutes;c:Clostridia;o:Clostridiales;f:Catabacteriaceae;g;s:368252	342.2631_4.2272	342.2631	4.2272	Positive	-0.555981	0.000640201	0.181955	3	45
p:Firmicutes;c:Clostridia;o:Clostridiales;f:Lachnospiraceae;g;s:181807	342.2631_4.2272	342.2631	4.2272	Positive	-0.572437	0.00040381	0.152011	3	45
p:Firmicutes;c:Clostridia;o:Clostridiales;f:Lachnospiraceae;g;s:292082	342.2631_4.2272	342.2631	4.2272	Positive	-0.704889	3.25553e-06	0.0177823	4	45
p:Firmicutes;c:Clostridia;o:Clostridiales;f;g;s:366592	342.2631_4.2272	342.2631	4.2272	Positive	-0.575005	0.000374961	0.151359	3	45
p:Firmicutes;c:Clostridia;o:Clostridiales;f:Lachnospiraceae;g;s:360538	342.2631_4.2272	342.2631	4.2272	Positive	-0.623979	8.04007e-05	0.0886718	2	45
p:Firmicutes;c:Clostridia;o:Clostridiales;f:Ruminococcaceae;g;s:95502	342.2631_4.2272	342.2631	4.2272	Positive	-0.635519	5.3814e-05	0.0792081	3	45
p:Firmicutes;c:Clostridia;o:Clostridiales;f:Lachnospiraceae;g;s:198511	342.2631_4.2272	342.2631	4.2272	Positive	-0.581067	0.000314007	0.140055	2	45
p:Firmicutes;c:Clostridia;o:Clostridiales;f:Lachnospiraceae;g;s:363919	342.2631_4.2272	342.2631	4.2272	Positive	-0.562691	0.000532077	0.169026	1	45
p:Firmicutes;c:Clostridia;o:Clostridiales;f:Lachnospiraceae;g:Roseburia;s:Roseburiafaecis195105	342.2631_4.2272	342.2631	4.2272	Positive	-0.599248	0.000180521	0.118089	2	45
p:Firmicutes;c:Clostridia;o:Clostridiales;f;g;s:370075	342.2631_4.2272	342.2631	4.2272	Positive	-0.738767	6.07697e-07	0.00745385	4	45
p:Firmicutes;c:Clostridia;o:Clostridiales;f:Ruminococcaceae;g;s:302974	342.2631_4.2272	342.2631	4.2272	Positive	-0.554563	0.0006654	0.184378	3	45
p:Bacteroidetes;c:Bacteroidia;o:Bacteroidales;f:Porphyromonadaceae;g;s:288856	342.2631_4.2272	342.2631	4.2272	Positive	-0.56177	0.000545876	0.169694	5	45
p:Firmicutes;c:Clostridia;o:Clostridiales;f:Ruminococcaceae;g;s:166689	342.2631_4.2272	342.2631	4.2272	Positive	-0.564251	0.000509376	0.166981	5	45
p:Firmicutes;c:Clostridia;o:Clostridiales;f:Lachnospiraceae;g;s:291558	342.2631_4.2272	342.2631	4.2272	Positive	-0.640274	4.53918e-05	0.0767949	2	45
p:Firmicutes;c:Clostridia;o:Clostridiales;f:Ruminococcaceae;g:Oscillospira;s:301943	342.2631_4.2272	342.2631	4.2272	Positive	-0.75458	2.53747e-07	0.00483809	6	45
p:Firmicutes;c:Clostridia;o:Clostridiales;f:Lachnospiraceae;g;s:261408	342.2631_4.2272	342.2631	4.2272	Positive	-0.632048	6.08261e-05	0.0799675	3	45
p:Firmicutes;c:Clostridia;o:Clostridiales;f:Ruminococcaceae;g:Faecalibacterium;s:359551	342.2631_4.2272	342.2631	4.2272	Positive	-0.574419	0.000381382	0.151359	4	45
p:Proteobacteria;c:Gammaproteobacteria;o:Enterobacteriales;f:Enterobacteriaceae;g:Pantoea;s:463204	342.2631_4.2272	342.2631	4.2272	Positive	0.581447	0.000310497	0.139852	1	45
p:Proteobacteria;c:Gammaproteobacteria;o:Enterobacteriales;f:Enterobacteriaceae;g:Pantoea;s:Pantoeaananatis168031	342.2631_4.2272	342.2631	4.2272	Positive	0.549024	0.000772442	0.194308	1	45
p:Firmicutes;c:Clostridia;o:Clostridiales;f:Catabacteriaceae;g;s:231952	342.2631_4.2272	342.2631	4.2272	Positive	-0.658172	2.32917e-05	0.0519436	5	45
p:Firmicutes;c:Clostridia;o:Clostridiales;f:Ruminococcaceae;g;s:368163	342.2631_4.2272	342.2631	4.2272	Positive	-0.588526	0.000251207	0.130016	3	45
p:Firmicutes;c:Clostridia;o:Clostridiales;f:Lachnospiraceae;g:Roseburia;s:Eubacteriumrectale184910	342.2631_4.2272	342.2631	4.2272	Positive	-0.552446	0.000704652	0.188261	3	45
p:Firmicutes;c:Clostridia;o:Clostridiales;f;g;s:183079	342.2631_4.2272	342.2631	4.2272	Positive	-0.620694	8.98754e-05	0.0930513	5	45
p:Firmicutes;c:Clostridia;o:Clostridiales;f:Lachnospiraceae;g;s:336116	342.2631_4.2272	342.2631	4.2272	Positive	-0.612698	0.000117258	0.103144	2	45
p:Firmicutes;c:Clostridia;o:Clostridiales;f:Lachnospiraceae;g;s:364261	342.2631_4.2272	342.2631	4.2272	Positive	-0.597385	0.000191353	0.119343	3	45
p:Firmicutes;c:Clostridia;o:Clostridiales;f:Ruminococcaceae;g;s:364269	342.2631_4.2272	342.2631	4.2272	Positive	-0.6065	0.000143397	0.108238	4	45
p:Firmicutes;c:Clostridia;o:Clostridiales;f:Ruminococcaceae;g:Faecalibacterium;s:361142	342.2631_4.2272	342.2631	4.2272	Positive	-0.555964	0.000640506	0.181955	3	45
p:Firmicutes;c:Clostridia;o:Clostridiales;f;g;s:182350	342.2631_4.2272	342.2631	4.2272	Positive	-0.726386	1.15456e-06	0.011512	9	45
p:Firmicutes;c:Clostridia;o:Clostridiales;f;g;s:174078	342.2631_4.2272	342.2631	4.2272	Positive	-0.66939	1.49861e-05	0.041457	2	45
p:Firmicutes;c:Clostridia;o:Clostridiales;f:Ruminococcaceae;g:Faecalibacterium;s:188900	342.2631_4.2272	342.2631	4.2272	Positive	-0.604397	0.000153387	0.110131	2	45
p:Firmicutes;c:Clostridia;o:Clostridiales;f:Ruminococcaceae;g:Oscillospira;s:116668	342.2631_4.2272	342.2631	4.2272	Positive	-0.584099	0.000286964	0.135378	3	45
p:Firmicutes;c:Clostridia;o:Clostridiales;f:Ruminococcaceae;g;s:301750	342.2631_4.2272	342.2631	4.2272	Positive	-0.558847	0.000591839	0.175276	2	45
p:Firmicutes;c:Clostridia;o:Clostridiales;f:Lachnospiraceae;g:Coprococcus;s:231128	342.2631_4.2272	342.2631	4.2272	Positive	-0.601325	0.0001691	0.114698	4	45
p:Firmicutes;c:Clostridia;o:Clostridiales;f:Ruminococcaceae;g:Faecalibacterium;s:354485	342.2631_4.2272	342.2631	4.2272	Positive	-0.637596	4.99757e-05	0.07743	4	45
p:Firmicutes;c:Clostridia;o:Clostridiales;f:Lachnospiraceae;g;s:303073	342.2631_4.2272	342.2631	4.2272	Positive	-0.60785	0.000137299	0.106868	2	45
p:Firmicutes;c:Clostridia;o:Clostridiales;f:Lachnospiraceae;g:Blautia;s:143819	342.2631_4.2272	342.2631	4.2272	Positive	-0.638805	4.78581e-05	0.07743	7	45
p:Firmicutes;c:Clostridia;o:Clostridiales;f:Ruminococcaceae;g:Oscillospira;s:36503	342.2631_4.2272	342.2631	4.2272	Positive	-0.547784	0.000798382	0.196839	4	45
p:Firmicutes;c:Clostridia;o:Clostridiales;f:Lachnospiraceae;g;s:184577	342.2631_4.2272	342.2631	4.2272	Positive	-0.558528	0.000597061	0.176467	2	45
p:Firmicutes;c:Clostridia;o:Clostridiales;f:Lachnospiraceae;g;s:313441	342.2631_4.2272	342.2631	4.2272	Positive	-0.555701	0.000645114	0.182252	2	45
p:Firmicutes;c:Clostridia;o:Clostridiales;f:Ruminococcaceae;g;s:171788	342.2631_4.2272	342.2631	4.2272	Positive	-0.626978	7.2548e-05	0.084748	2	45
p:Firmicutes;c:Clostridia;o:Clostridiales;f;g;s:195538	342.2631_4.2272	342.2631	4.2272	Positive	-0.582107	0.000304489	0.138753	1	45
p:Firmicutes;c:Clostridia;o:Clostridiales;f:Lachnospiraceae;g;s:262890	316.3204_5.0525	316.3204	5.0525	Positive	-0.607096	0.000140677	0.107608	3	1
p:Firmicutes;c:Clostridia;o:Clostridiales;f:Ruminococcaceae;g;s:210793	312.3615_6.2537	312.3615	6.2537	Positive	0.614835	0.000109291	0.0995004	1	1
p:Firmicutes;c:Clostridia;o:Clostridiales;f:Lachnospiraceae;g;s:324236	288.2893_4.4154	288.2893	4.4154	Positive	0.560418	0.000566732	0.172273	2	2
p:Firmicutes;c:Clostridia;o:Clostridiales;f:Lachnospiraceae;g;s:262890	288.2893_4.4154	288.2893	4.4154	Positive	-0.555622	0.000646497	0.182293	3	2
p:Firmicutes;c:Clostridia;o:Clostridiales;f:Lachnospiraceae;g:Blautia;s:Ruminococcusobeum185742	280.0909_0.276	280.0909	0.276	Positive	0.587619	0.000258198	0.130597	1	1
p:Firmicutes;c:Clostridia;o:Clostridiales;f:Ruminococcaceae;g;s:363858	256.2637_6.8959	256.2637	6.8959	Positive	0.6151	0.000108336	0.0995004	1	1
p:Firmicutes;c:Clostridia;o:Clostridiales;f:Lachnospiraceae;g;s:345542	254.1014_1.09	254.1014	1.09	Positive	0.565901	0.000486325	0.16397	1	2
p:Firmicutes;c:Clostridia;o:Clostridiales;f:Ruminococcaceae;g;s:196210	254.1014_1.09	254.1014	1.09	Positive	0.551499	0.000722859	0.189269	1	2
p:Firmicutes;c:Clostridia;o:Clostridiales;f:Lachnospiraceae;g;s:324236	244.2634_4.4479	244.2634	4.4479	Positive	0.573052	0.000396732	0.151359	2	2
p:Firmicutes;c:Clostridia;o:Clostridiales;f:Lachnospiraceae;g;s:262890	244.2634_4.4479	244.2634	4.4479	Positive	-0.586291	0.000268732	0.13219	3	2
p:Bacteroidetes;c:Bacteroidia;o:Bacteroidales;f:Porphyromonadaceae;g:Parabacteroides;s:541301	240.1486_2.5023	240.1486	2.5023	Positive	0.549137	0.000770116	0.194308	2	2
p:Bacteroidetes;c:Bacteroidia;o:Bacteroidales;f:Porphyromonadaceae;g:Parabacteroides;s:369230	240.1486_2.5023	240.1486	2.5023	Positive	0.564865	0.000500685	0.165288	1	2
p:Firmicutes;c:Clostridia;o:Clostridiales;f:Ruminococcaceae;g;s:535556	234.2055_2.876	234.2055	2.876	Positive	-0.573084	0.000396363	0.151359	1	5
p:Bacteroidetes;c:Bacteroidia;o:Bacteroidales;f:Prevotellaceae;g:Prevotella;s:449952	234.2055_2.876	234.2055	2.876	Positive	-0.560104	0.000571673	0.172273	2	5
p:Firmicutes;c:Clostridia;o:Clostridiales;f:Lachnospiraceae;g;s:184929	234.2055_2.876	234.2055	2.876	Positive	-0.605122	0.000149875	0.110131	3	5
p:Firmicutes;c:Clostridia;o:Clostridiales;f:Lachnospiraceae;g;s:530379	234.2055_2.876	234.2055	2.876	Positive	-0.569928	0.000433889	0.156678	3	5
p:Firmicutes;c:Clostridia;o:Clostridiales;f:Lachnospiraceae;g:Blautia;s:292633	234.2055_2.876	234.2055	2.876	Positive	-0.602052	0.000165256	0.113938	2	5
p:Firmicutes;c:Clostridia;o:Clostridiales;f:Ruminococcaceae;g;s:191541	230.1845_0.4078	230.1845	0.4078	Positive	-0.572723	0.000400503	0.151932	2	17
p:Firmicutes;c:Clostridia;o:Clostridiales;f:Ruminococcaceae;g:Faecalibacterium;s:175347	230.1845_0.4078	230.1845	0.4078	Positive	-0.559462	0.0005819	0.173611	1	17
p:Firmicutes;c:Clostridia;o:Clostridiales;f:Ruminococcaceae;g:Faecalibacterium;s:179829	230.1845_0.4078	230.1845	0.4078	Positive	-0.57228	0.000405637	0.152309	1	17
p:Firmicutes;c:Clostridia;o:Clostridiales;f:Ruminococcaceae;g:Faecalibacterium;s:368219	230.1845_0.4078	230.1845	0.4078	Positive	-0.564483	0.000506083	0.166272	1	17
p:Firmicutes;c:Clostridia;o:Clostridiales;f:Ruminococcaceae;g:Oscillospira;s:195583	230.1845_0.4078	230.1845	0.4078	Positive	-0.58994	0.000240657	0.128807	3	17
p:Firmicutes;c:Clostridia;o:Clostridiales;f:Ruminococcaceae;g:Faecalibacterium;s:173135	230.1845_0.4078	230.1845	0.4078	Positive	-0.559489	0.000581466	0.173611	1	17
p:Firmicutes;c:Clostridia;o:Clostridiales;f:Ruminococcaceae;g:Faecalibacterium;s:184017	230.1845_0.4078	230.1845	0.4078	Positive	-0.599721	0.000177861	0.117924	1	17
p:Firmicutes;c:Clostridia;o:Clostridiales;f:Ruminococcaceae;g:Faecalibacterium;s:199293	230.1845_0.4078	230.1845	0.4078	Positive	-0.641427	4.35372e-05	0.0753905	1	17
p:Firmicutes;c:Clostridia;o:Clostridiales;f:Ruminococcaceae;g:Faecalibacterium;s:530094	230.1845_0.4078	230.1845	0.4078	Positive	-0.564724	0.000502681	0.165523	1	17
p:Firmicutes;c:Clostridia;o:Clostridiales;f:Ruminococcaceae;g;s:336217	230.1845_0.4078	230.1845	0.4078	Positive	-0.569746	0.000436143	0.156678	1	17
p:Firmicutes;c:Clostridia;o:Clostridiales;f:Ruminococcaceae;g:Faecalibacterium;s:181139	230.1845_0.4078	230.1845	0.4078	Positive	-0.589202	0.000246117	0.129841	1	17
p:Firmicutes;c:Clostridia;o:Clostridiales;f:Ruminococcaceae;g:Faecalibacterium;s:176115	230.1845_0.4078	230.1845	0.4078	Positive	-0.604522	0.000152776	0.110131	2	17
p:Firmicutes;c:Clostridia;o:Clostridiales;f:Ruminococcaceae;g;s:321899	230.1845_0.4078	230.1845	0.4078	Positive	-0.563015	0.000527283	0.169026	1	17
p:Firmicutes;c:Clostridia;o:Clostridiales;f:Ruminococcaceae;g:Faecalibacterium;s:354485	230.1845_0.4078	230.1845	0.4078	Positive	-0.548968	0.000773596	0.194308	4	17
p:Firmicutes;c:Clostridia;o:Clostridiales;f:Ruminococcaceae;g:Faecalibacterium;s:365372	230.1845_0.4078	230.1845	0.4078	Positive	-0.572136	0.00040732	0.152463	1	17
p:Firmicutes;c:Clostridia;o:Clostridiales;f:Ruminococcaceae;g;s:136271	230.1845_0.4078	230.1845	0.4078	Positive	-0.548419	0.000785007	0.195506	4	17
p:Firmicutes;c:Clostridia;o:Clostridiales;f:Ruminococcaceae;g:Faecalibacterium;s:554436	230.1845_0.4078	230.1845	0.4078	Positive	-0.580378	0.000320456	0.1415	1	17
p:Bacteroidetes;c:Bacteroidia;o:Bacteroidales;f:Prevotellaceae;g:Prevotella;s:449952	218.2113_2.7599	218.2113	2.7599	Positive	-0.575637	0.000368154	0.150523	2	2
p:Firmicutes;c:Clostridia;o:Clostridiales;f:Lachnospiraceae;g:Blautia;s:292633	218.2113_2.7599	218.2113	2.7599	Positive	-0.599118	0.000181261	0.118089	2	2
p:Firmicutes;c:Clostridia;o:Clostridiales;f:Ruminococcaceae;g;s:550409	216.0135_0.2664	216.0135	0.2664	Positive	-0.575463	0.000370018	0.150865	1	3
p:Firmicutes;c:Clostridia;o:Clostridiales;f:Lachnospiraceae;g;s:187470	216.0135_0.2664	216.0135	0.2664	Positive	-0.605175	0.000149622	0.110131	2	3
p:Firmicutes;c:Clostridia;o:Clostridiales;f:Ruminococcaceae;g:Anaerotruncus;s:340470	216.0135_0.2664	216.0135	0.2664	Positive	-0.610548	0.000125797	0.104022	1	3
p:Tenericutes;c:Erysipelotrichi;o:Erysipelotrichales;f:Erysipelotrichaceae;g:Clostridium;s:119280	213.1226_0.4319	213.1226	0.4319	Positive	0.58075	0.000316959	0.14052	1	1
p:Firmicutes;c:Clostridia;o:Clostridiales;f:Lachnospiraceae;g:Ruminococcus;s:157588	207.1098_1.3021	207.1098	1.3021	Positive	-0.623062	8.2952e-05	0.0897765	2	1
p:Proteobacteria;c:Gammaproteobacteria;o:Pasteurellales;f:Pasteurellaceae;g:Actinobacillus;s:Actinobacillusporcinus367564	207.0496_0.2671	207.0496	0.2671	Positive	0.564854	0.000500842	0.165288	2	1
p:Firmicutes;c:Bacilli;o:Lactobacillales;f:Aerococcaceae;g:Abiotrophia;s:Abiotrophiadefectiva224233	185.0912_0.3771	185.0912	0.3771	Positive	-0.573034	0.000396937	0.151359	1	3
p:Firmicutes;c:Clostridia;o:Clostridiales;f:Lachnospiraceae;g;s:184373	185.0912_0.3771	185.0912	0.3771	Positive	0.551412	0.000724548	0.189269	1	3
p:Firmicutes;c:Clostridia;o:Clostridiales;f:Ruminococcaceae;g;s:180658	185.0912_0.3771	185.0912	0.3771	Positive	-0.58388	0.000288851	0.135832	1	3
p:Firmicutes;c:Clostridia;o:Clostridiales;f:Lachnospiraceae;g;s:493071	184.0285_0.8467	184.0285	0.8467	Positive	-0.554883	0.000659633	0.183536	10	4
p:Firmicutes;c:Clostridia;o:Clostridiales;f:Lachnospiraceae;g:Clostridium;s:44883	184.0285_0.8467	184.0285	0.8467	Positive	0.562873	0.00052938	0.169026	2	4
p:Firmicutes;c:Clostridia;o:Clostridiales;f:Lachnospiraceae;g:Clostridium;s:338375	184.0285_0.8467	184.0285	0.8467	Positive	0.550627	0.000739987	0.191273	1	4
p:Firmicutes;c:Clostridia;o:Clostridiales;f:Ruminococcaceae;g:Ruminococcus;s:359950	184.0285_0.8467	184.0285	0.8467	Positive	-0.56002	0.000572997	0.172273	2	4
p:Firmicutes;c:Clostridia;o:Clostridiales;f:Ruminococcaceae;g;s:187404	176.1269_0.3373	176.1269	0.3373	Positive	-0.589243	0.000245812	0.129841	6	5
p:Firmicutes;c:Clostridia;o:Clostridiales;f:Ruminococcaceae;g;s:581785	176.1269_0.3373	176.1269	0.3373	Positive	-0.618966	9.52492e-05	0.0956987	2	5
p:Firmicutes;c:Clostridia;o:Clostridiales;f:Veillonellaceae;g:Dialister;s:196169	176.1269_0.3373	176.1269	0.3373	Positive	-0.562332	0.000537423	0.169694	4	5
p:Firmicutes;c:Clostridia;o:Clostridiales;f:Ruminococcaceae;g:Faecalibacterium;s:176115	176.1269_0.3373	176.1269	0.3373	Positive	-0.548446	0.000784434	0.195506	2	5
p:Firmicutes;c:Clostridia;o:Clostridiales;f:Ruminococcaceae;g;s:136271	176.1269_0.3373	176.1269	0.3373	Positive	-0.581641	0.000308721	0.139816	4	5
p:Firmicutes;c:Clostridia;o:Clostridiales;f:Lachnospiraceae;g:Blautia;s:290501	162.1111_0.2779	162.1111	0.2779	Positive	-0.552676	0.000700284	0.188261	2	1
p:Firmicutes;c:Clostridia;o:Clostridiales;f:Ruminococcaceae;g;s:581785	158.1167_0.3903	158.1167	0.3903	Positive	-0.591536	0.000229227	0.127802	2	3
p:Firmicutes;c:Clostridia;o:Clostridiales;f:Veillonellaceae;g:Dialister;s:196169	158.1167_0.3903	158.1167	0.3903	Positive	-0.629361	6.68068e-05	0.0818553	4	3
p:Firmicutes;c:Clostridia;o:Clostridiales;f:Lachnospiraceae;g;s:358483	158.1167_0.3903	158.1167	0.3903	Positive	-0.547438	0.000805751	0.197992	1	3
p:Firmicutes;c:Clostridia;o:Clostridiales;f:Lachnospiraceae;g:Clostridium;s:185864	152.0562_0.5034	152.0562	0.5034	Positive	0.572529	0.000402746	0.151999	2	2
p:Firmicutes;c:Clostridia;o:Clostridiales;f:Lachnospiraceae;g:Clostridium;s:365644	152.0562_0.5034	152.0562	0.5034	Positive	0.573898	0.000387169	0.151359	2	2
p:Firmicutes;c:Clostridia;o:Clostridiales;f:Lachnospiraceae;g;s:312940	149.0224_4.2048	149.0224	4.2048	Positive	-0.580794	0.000316548	0.14052	1	1
p:Firmicutes;c:Clostridia;o:Clostridiales;f:Ruminococcaceae;g:Oscillospira;s:324559	144.0994_0.3073	144.0994	0.3073	Positive	0.581788	0.000307378	0.139637	3	1
p:Firmicutes;c:Clostridia;o:Clostridiales;f:Lachnospiraceae;g:Coprococcus;s:368393	144.0798_1.3794	144.0798	1.3794	Positive	-0.548094	0.00079183	0.195969	1	2
p:Firmicutes;c:Clostridia;o:Clostridiales;f:Lachnospiraceae;g:Coprococcus;s:359727	144.0798_1.3794	144.0798	1.3794	Positive	-0.55688	0.000624672	0.179931	1	2
p:Firmicutes;c:Clostridia;o:Clostridiales;f:Lachnospiraceae;g:Blautia;s:177214	137.0456_0.3653	137.0456	0.3653	Positive	0.550685	0.000738842	0.191273	1	3
p:Firmicutes;c:Clostridia;o:Clostridiales;f:Lachnospiraceae;g:Lachnospira;s:316732	137.0456_0.3653	137.0456	0.3653	Positive	0.577147	0.000352318	0.148258	2	3
p:Firmicutes;c:Clostridia;o:Clostridiales;f:Lachnospiraceae;g:Ruminococcus;s:365645	137.0456_0.3653	137.0456	0.3653	Positive	0.57316	0.000395499	0.151359	1	3
p:Firmicutes;c:Clostridia;o:Clostridiales;f:Lachnospiraceae;g:Clostridium;s:44883	121.0632_0.473	121.0632	0.473	Positive	0.585279	0.000277018	0.133248	2	8
p:Firmicutes;c:Clostridia;o:Clostridiales;f:Lachnospiraceae;g:Ruminococcus;s:Ruminococcusgnavus188039	121.0632_0.473	121.0632	0.473	Positive	0.614786	0.000109467	0.0995004	1	8
p:Firmicutes;c:Clostridia;o:Clostridiales;f:Lachnospiraceae;g;s:306066	121.0632_0.473	121.0632	0.473	Positive	0.607703	0.000137952	0.106868	1	8
p:Firmicutes;c:Clostridia;o:Clostridiales;f:Lachnospiraceae;g:Clostridium;s:292294	121.0632_0.473	121.0632	0.473	Positive	0.587472	0.000259338	0.130725	1	8
p:Proteobacteria;c:Gammaproteobacteria;o:Chromatiales;f:Chromatiaceae;g;s:274061	121.0632_0.473	121.0632	0.473	Positive	0.559363	0.00058349	0.173611	1	8
p:Firmicutes;c:Clostridia;o:Clostridiales;f:Lachnospiraceae;g;s:287580	121.0632_0.473	121.0632	0.473	Positive	0.586106	0.000270228	0.13219	1	8
p:Tenericutes;c:Erysipelotrichi;o:Erysipelotrichales;f:Erysipelotrichaceae;g:Clostridium;s:Clostridiumramosum566561	121.0632_0.473	121.0632	0.473	Positive	0.555503	0.000648609	0.182419	1	8
p:Firmicutes;c:Clostridia;o:Clostridiales;f:Lachnospiraceae;g:Anaerostipes;s:Anaerostipescaccae207507	121.0632_0.473	121.0632	0.473	Positive	0.633798	5.71934e-05	0.0799675	1	8
p:Bacteroidetes;c:Bacteroidia;o:Bacteroidales;f:Prevotellaceae;g:Prevotella;s:560836	119.0858_4.8086	119.0858	4.8086	Positive	-0.568296	0.000454493	0.159277	3	2
p:Bacteroidetes;c:Bacteroidia;o:Bacteroidales;f:Bacteroidaceae;g:Bacteroides;s:Bacteroidesuniformis306283	119.0858_4.8086	119.0858	4.8086	Positive	0.581971	0.000391226	0.151359	6	2
p:Bacteroidetes;c:Bacteroidia;o:Bacteroidales;f:Bacteroidaceae;g:Bacteroides;s:294639	114.0914_0.3333	114.0914	0.3333	Positive	0.591404	0.000230151	0.127832	1	2
p:Firmicutes;c:Clostridia;o:Clostridiales;f:Lachnospiraceae;g;s:579505	114.0914_0.3333	114.0914	0.3333	Positive	0.551841	0.000716237	0.188608	1	2
p:Firmicutes;c:Clostridia;o:Clostridiales;f:Lachnospiraceae;g;s:298632	113.0705_0.2988	113.0705	0.2988	Positive	0.550263	0.000747253	0.191992	1	1
p:Firmicutes;c:Clostridia;o:Clostridiales;f:Ruminococcaceae;g;s:570427	112.0503_0.3203	112.0503	0.3203	Positive	-0.644365	3.91186e-05	0.0719728	1	1
p:Firmicutes;c:Clostridia;o:Clostridiales;f:Lachnospiraceae;g;s:114180	104.1063_0.2776	104.1063	0.2776	Positive	0.57385	0.0003877	0.151359	1	1
p:Firmicutes;c:Clostridia;o:Clostridiales;f:Lachnospiraceae;g;s:294535	100.0757_0.307	100.0757	0.307	Positive	0.588092	0.000254529	0.130016	1	1
p:Firmicutes;c:Clostridia;o:Clostridiales;f:Lachnospiraceae;g;s:493071	100.0753_0.8499	100.0753	0.8499	Positive	-0.574741	0.000377841	0.151359	10	5
p:Firmicutes;c:Clostridia;o:Clostridiales;f:Ruminococcaceae;g:Ruminococcus;s:359950	100.0753_0.8499	100.0753	0.8499	Positive	-0.597427	0.0001911	0.119343	2	5
p:Firmicutes;c:Clostridia;o:Clostridiales;f;g;s:182350	100.0753_0.8499	100.0753	0.8499	Positive	-0.565518	0.000491585	0.16397	9	5
p:Bacteroidetes;c:Bacteroidia;o:Bacteroidales;f:Bacteroidaceae;g:Bacteroides;s:301746	100.0753_0.8499	100.0753	0.8499	Positive	0.592175	0.000224781	0.126917	1	5
p:Firmicutes;c:Clostridia;o:Clostridiales;f:Ruminococcaceae;g:Clostridium;s:364606	100.0753_0.8499	100.0753	0.8499	Positive	-0.547898	0.000795953	0.196569	1	5
p:Firmicutes;c:Clostridia;o:Clostridiales;f:Lachnospiraceae;g;s:493071	601.3033_3.3207	601.3033	3.3207	Negative	-0.551985	0.00071347	0.188608	10	3
p:Firmicutes;c:Clostridia;o:Clostridiales;f:Ruminococcaceae;g;s:187404	601.3033_3.3207	601.3033	3.3207	Negative	-0.584379	0.000284577	0.135272	6	3
p:Firmicutes;c:Clostridia;o:Clostridiales;f;g;s:370075	601.3033_3.3207	601.3033	3.3207	Negative	-0.588004	0.000255212	0.130016	4	3
p:Firmicutes;c:Clostridia;o:Clostridiales;f:Lachnospiraceae;g:Oribacterium;s:528375	580.2334_0.405	580.2334	0.405	Negative	0.556179	0.000636765	0.181955	2	6
p:Firmicutes;c:Clostridia;o:Clostridiales;f:Peptostreptococcaceae;g:Peptostreptococcus;s:527485	580.2334_0.405	580.2334	0.405	Negative	0.56094	0.000558606	0.171857	1	6
p:Firmicutes;c:Clostridia;o:Clostridiales;f:Ruminococcaceae;g;s:95502	580.2334_0.405	580.2334	0.405	Negative	-0.555036	0.000656904	0.18347	3	6
p:Firmicutes;c:Clostridia;o:Clostridiales;f:Ruminococcaceae;g:Faecalibacterium;s:359551	580.2334_0.405	580.2334	0.405	Negative	-0.587885	0.00025613	0.130016	4	6
p:Firmicutes;c:Clostridia;o:Clostridiales;f:Lachnospiraceae;g;s:307638	580.2334_0.405	580.2334	0.405	Negative	0.587012	0.000262963	0.1321	1	6
p:Bacteroidetes;c:Bacteroidia;o:Bacteroidales;f;g;s:178148	580.2334_0.405	580.2334	0.405	Negative	-0.556752	0.000626868	0.180211	1	6
p:Proteobacteria;c:Betaproteobacteria;o:Burkholderiales;f:Alcaligenaceae;g;s:544960	559.3286_3.3284	559.3286	3.3284	Negative	-0.610563	0.000125733	0.104022	3	1
p:Firmicutes;c:Clostridia;o:Clostridiales;f:Lachnospiraceae;g;s:192881	459.2861_2.2262	459.2861	2.2262	Negative	0.568724	0.000449003	0.157728	1	2
p:Firmicutes;c:Clostridia;o:Clostridiales;f:Lachnospiraceae;g;s:142325	459.2861_2.2262	459.2861	2.2262	Negative	0.631909	6.11216e-05	0.0799675	1	2
p:Firmicutes;c:Clostridia;o:Clostridiales;f:Ruminococcaceae;g:Faecalibacterium;s:326792	436.2187_2.1144	436.2187	2.1144	Negative	-0.569637	0.000437496	0.156678	2	5
p:Bacteroidetes;c:Bacteroidia;o:Bacteroidales;f:Porphyromonadaceae;g;s:288856	436.2187_2.1144	436.2187	2.1144	Negative	-0.573261	0.000394352	0.151359	5	5
p:Firmicutes;c:Clostridia;o:Clostridiales;f:Lachnospiraceae;g;s:352347	436.2187_2.1144	436.2187	2.1144	Negative	-0.5739	0.000387149	0.151359	1	5
p:Firmicutes;c:Clostridia;o:Clostridiales;f:Ruminococcaceae;g:Faecalibacterium;s:361142	436.2187_2.1144	436.2187	2.1144	Negative	-0.574541	0.000380036	0.151359	3	5
p:Firmicutes;c:Clostridia;o:Clostridiales;f:Lachnospiraceae;g;s:303073	436.2187_2.1144	436.2187	2.1144	Negative	-0.571665	0.000412861	0.153342	2	5
p:Firmicutes;c:Clostridia;o:Clostridiales;f:Lachnospiraceae;g:Oribacterium;s:528375	433.1927_0.529	433.1927	0.529	Negative	0.63596	5.29786e-05	0.0787662	2	3
p:Bacteroidetes;c:Bacteroidia;o:Bacteroidales;f:Bacteroidaceae;g:Bacteroides;s:Bacteroidesfragilis303633	433.1927_0.529	433.1927	0.529	Negative	-0.573466	0.000392023	0.151359	1	3
p:Firmicutes;c:Clostridia;o:Clostridiales;f:Lachnospiraceae;g;s:518104	433.1927_0.529	433.1927	0.529	Negative	0.631723	6.15218e-05	0.0799675	1	3
p:Firmicutes;c:Clostridia;o:Clostridiales;f;g;s:365648	403.1405_0.3515	403.1405	0.3515	Negative	-0.574334	0.000382321	0.151359	3	2
p:Firmicutes;c:Clostridia;o:Clostridiales;f:Lachnospiraceae;g:Clostridium;s:129538	403.1405_0.3515	403.1405	0.3515	Negative	-0.562144	0.00054024	0.169694	3	2
p:Firmicutes;c:Clostridia;o:Clostridiales;f:Lachnospiraceae;g;s:493071	372.1849_3.5621	372.1849	3.5621	Negative	-0.56216	0.000540002	0.169694	10	12
p:Actinobacteria;c:Actinobacteria;o:Coriobacteriales;f:Coriobacteriaceae;g:Adlercreutzia;s:173965	372.1849_3.5621	372.1849	3.5621	Negative	-0.580124	0.00032287	0.141647	4	12
p:Firmicutes;c:Clostridia;o:Clostridiales;f:Lachnospiraceae;g:Blautia;s:176450	372.1849_3.5621	372.1849	3.5621	Negative	-0.620673	8.99379e-05	0.0930513	1	12
p:Firmicutes;c:Clostridia;o:Clostridiales;f;g;s:370075	372.1849_3.5621	372.1849	3.5621	Negative	-0.568038	0.000457837	0.159362	4	12
p:Bacteroidetes;c:Bacteroidia;o:Bacteroidales;f:Porphyromonadaceae;g;s:288856	372.1849_3.5621	372.1849	3.5621	Negative	-0.565414	0.000493028	0.16397	5	12
p:Firmicutes;c:Clostridia;o:Clostridiales;f:Ruminococcaceae;g:Oscillospira;s:301943	372.1849_3.5621	372.1849	3.5621	Negative	-0.597603	0.000190055	0.119343	6	12
p:Bacteroidetes;c:Bacteroidia;o:Bacteroidales;f:Bacteroidaceae;g:Bacteroides;s:Bacteroidesuniformis354721	372.1849_3.5621	372.1849	3.5621	Negative	-0.651785	2.97008e-05	0.0607169	2	12
p:Firmicutes;c:Clostridia;o:Clostridiales;f;g;s:183079	372.1849_3.5621	372.1849	3.5621	Negative	-0.576005	0.000364232	0.150346	5	12
p:Firmicutes;c:Clostridia;o:Clostridiales;f:Lachnospiraceae;g:Coprococcus;s:364304	372.1849_3.5621	372.1849	3.5621	Negative	-0.585079	0.000278684	0.133613	3	12
p:Firmicutes;c:Clostridia;o:Clostridiales;f;g;s:182350	372.1849_3.5621	372.1849	3.5621	Negative	-0.59741	0.000191202	0.119343	9	12
p:Actinobacteria;c:Actinobacteria;o:Bifidobacteriales;f:Bifidobacteriaceae;g:Bifidobacterium;s:Bifidobacteriumbifidum363688	372.1849_3.5621	372.1849	3.5621	Negative	-0.59167	0.000228286	0.127802	2	12
p:Firmicutes;c:Clostridia;o:Clostridiales;f:Ruminococcaceae;g;s:158946	372.1849_3.5621	372.1849	3.5621	Negative	-0.546893	0.000817504	0.19926	2	12
p:Firmicutes;c:Clostridia;o:Clostridiales;f:Lachnospiraceae;g;s:493071	348.1845_3.5368	348.1845	3.5368	Negative	-0.550591	0.000740721	0.191273	10	14
p:Firmicutes;c:Clostridia;o:Clostridiales;f:Ruminococcaceae;g;s:187404	348.1845_3.5368	348.1845	3.5368	Negative	-0.560041	0.000572676	0.172273	6	14
p:Actinobacteria;c:Actinobacteria;o:Coriobacteriales;f:Coriobacteriaceae;g:Adlercreutzia;s:173965	348.1845_3.5368	348.1845	3.5368	Negative	-0.613043	0.000115936	0.102798	4	14
p:Firmicutes;c:Clostridia;o:Clostridiales;f:Ruminococcaceae;g:Oscillospira;s:301943	348.1845_3.5368	348.1845	3.5368	Negative	-0.578619	0.00033747	0.144815	6	14
p:Bacteroidetes;c:Bacteroidia;o:Bacteroidales;f:Bacteroidaceae;g:Bacteroides;s:Bacteroideseggerthii344484	348.1845_3.5368	348.1845	3.5368	Negative	-0.560684	0.000562571	0.171977	3	14
p:Bacteroidetes;c:Bacteroidia;o:Bacteroidales;f:Bacteroidaceae;g:Bacteroides;s:Bacteroidesuniformis354721	348.1845_3.5368	348.1845	3.5368	Negative	-0.547062	0.000813849	0.198986	2	14
p:Firmicutes;c:Clostridia;o:Clostridiales;f;g;s:183079	348.1845_3.5368	348.1845	3.5368	Negative	-0.554762	0.000661824	0.183798	5	14
p:Firmicutes;c:Clostridia;o:Clostridiales;f:Lachnospiraceae;g:Coprococcus;s:364304	348.1845_3.5368	348.1845	3.5368	Negative	-0.594348	0.000210255	0.123899	3	14
p:Bacteroidetes;c:Bacteroidia;o:Bacteroidales;f:Bacteroidaceae;g:Bacteroides;s:Bacteroideseggerthii189319	348.1845_3.5368	348.1845	3.5368	Negative	-0.553172	0.00069096	0.186811	1	14
p:Firmicutes;c:Clostridia;o:Clostridiales;f;g;s:182350	348.1845_3.5368	348.1845	3.5368	Negative	-0.579109	0.000332655	0.144009	9	14
p:Firmicutes;c:Clostridia;o:Clostridiales;f:Lachnospiraceae;g:Blautia;s:290501	348.1845_3.5368	348.1845	3.5368	Negative	-0.592428	0.000223046	0.126917	2	14
p:Firmicutes;c:Clostridia;o:Clostridiales;f:Lachnospiraceae;g:Blautia;s:143819	348.1845_3.5368	348.1845	3.5368	Negative	-0.550207	0.000748373	0.191992	7	14
p:Firmicutes;c:Clostridia;o:Clostridiales;f:Ruminococcaceae;g;s:136271	348.1845_3.5368	348.1845	3.5368	Negative	-0.547554	0.000803267	0.197712	4	14
p:Firmicutes;c:Clostridia;o:Clostridiales;f:Lachnospiraceae;g:Clostridium;s:118451	348.1845_3.5368	348.1845	3.5368	Negative	-0.591035	0.000232761	0.127835	3	14
p:Proteobacteria;c:Betaproteobacteria;o:Burkholderiales;f:Alcaligenaceae;g;s:544960	324.0225_1.4579	324.0225	1.4579	Negative	-0.548762	0.000777854	0.195045	3	1
p:Firmicutes;c:Clostridia;o:Clostridiales;f;g;s:365648	288.0778_0.3483	288.0778	0.3483	Negative	-0.552217	0.000709022	0.188376	3	1
p:Firmicutes;c:Clostridia;o:Clostridiales;f:Lachnospiraceae;g:Clostridium;s:185864	282.0847_0.5037	282.0847	0.5037	Negative	0.56632	0.000480616	0.163586	2	3
p:Bacteroidetes;c:Bacteroidia;o:Bacteroidales;f:Porphyromonadaceae;g;s:360730	282.0847_0.5037	282.0847	0.5037	Negative	0.584341	0.000284902	0.135272	3	3
p:Firmicutes;c:Clostridia;o:Clostridiales;f:Lachnospiraceae;g:Clostridium;s:365644	282.0847_0.5037	282.0847	0.5037	Negative	0.591573	0.000228967	0.127802	2	3
p:Firmicutes;c:Clostridia;o:Clostridiales;f:Lachnospiraceae;g:Clostridium;s:129538	255.1328_0.347	255.1328	0.347	Negative	-0.628505	6.88195e-05	0.0824896	3	1
p:Firmicutes;c:Clostridia;o:Clostridiales;f:Lachnospiraceae;g:Ruminococcus;s:Ruminococcusgnavus191246	242.0794_0.303	242.0794	0.303	Negative	-0.555235	0.000653349	0.182824	1	1
p:Bacteroidetes;c:Bacteroidia;o:Bacteroidales;f:Bacteroidaceae;g:Bacteroides;s:Bacteroidesuniformis271496	184.0714_0.341	184.0714	0.341	Negative	0.569723	0.00043643	0.156678	1	2
p:Bacteroidetes;c:Bacteroidia;o:Bacteroidales;f:Bacteroidaceae;g:Bacteroides;s:240992	184.0714_0.341	184.0714	0.341	Negative	0.580073	0.00032335	0.141647	1	2
p:Firmicutes;c:Clostridia;o:Clostridiales;f:Lachnospiraceae;g:Clostridium;s:314520	182.0266_0.859	182.0266	0.859	Negative	-0.557499	0.000614168	0.179667	2	2
p:Firmicutes;c:Clostridia;o:Clostridiales;f:Lachnospiraceae;g:Blautia;s:174163	182.0266_0.859	182.0266	0.859	Negative	-0.603275	0.000158966	0.111952	1	2
p:Bacteroidetes;c:Bacteroidia;o:Bacteroidales;f:Porphyromonadaceae;g;s:360730	174.0849_0.3042	174.0849	0.3042	Negative	0.573707	0.000389304	0.151359	3	6
p:Bacteroidetes;c:Bacteroidia;o:Bacteroidales;f:Bacteroidaceae;g:Bacteroides;s:577170	174.0849_0.3042	174.0849	0.3042	Negative	0.578665	0.000337014	0.144815	1	6
p:Firmicutes;c:Clostridia;o:Clostridiales;f:Ruminococcaceae;g:Clostridium;s:183562	174.0849_0.3042	174.0849	0.3042	Negative	0.582803	0.000298265	0.137191	2	6
p:Firmicutes;c:Clostridia;o:Clostridiales;f:Lachnospiraceae;g:Clostridium;s:317793	174.0849_0.3042	174.0849	0.3042	Negative	0.562056	0.000541557	0.169694	4	6
p:Firmicutes;c:Clostridia;o:Clostridiales;f:Ruminococcaceae;g;s:180468	174.0849_0.3042	174.0849	0.3042	Negative	0.556913	0.000624116	0.179931	1	6
p:Firmicutes;c:Clostridia;o:Clostridiales;f:Ruminococcaceae;g:Oscillospira;s:116668	174.0849_0.3042	174.0849	0.3042	Negative	0.560896	0.00055928	0.171857	3	6
p:Firmicutes;c:Clostridia;o:Clostridiales;f:Ruminococcaceae;g:Clostridium;s:Clostridiumleptum369654	171.0763_0.2836	171.0763	0.2836	Negative	0.595157	0.000205062	0.122694	3	16
p:Firmicutes;c:Clostridia;o:Clostridiales;f:Lachnospiraceae;g;s:329351	171.0763_0.2836	171.0763	0.2836	Negative	0.623861	8.07265e-05	0.0886718	3	16
p:Firmicutes;c:Clostridia;o:Clostridiales;f:Ruminococcaceae;g:Oscillospira;s:340177	171.0763_0.2836	171.0763	0.2836	Negative	0.552306	0.000707313	0.188261	3	16
p:Firmicutes;c:Clostridia;o:Clostridiales;f;g;s:130407	171.0763_0.2836	171.0763	0.2836	Negative	0.572068	0.000408118	0.152463	3	16
p:Firmicutes;c:Clostridia;o:Clostridiales;f:Lachnospiraceae;g:Clostridium;s:187219	171.0763_0.2836	171.0763	0.2836	Negative	0.570501	0.000426845	0.155973	1	16
p:Tenericutes;c:Mollicutes;o:RF39;f;g;s:302387	171.0763_0.2836	171.0763	0.2836	Negative	0.551377	0.000725245	0.189269	3	16
p:Firmicutes;c:Clostridia;o:Clostridiales;f:Lachnospiraceae;g:Coprococcus;s:318856	171.0763_0.2836	171.0763	0.2836	Negative	0.548977	0.000773404	0.194308	1	16
p:Firmicutes;c:Clostridia;o:Clostridiales;f:Ruminococcaceae;g;s:166689	171.0763_0.2836	171.0763	0.2836	Negative	0.557885	0.000607697	0.178892	5	16
p:Firmicutes;c:Clostridia;o:Clostridiales;f:Lachnospiraceae;g;s:53640	171.0763_0.2836	171.0763	0.2836	Negative	0.598916	0.000182413	0.118089	1	16
p:Firmicutes;c:Clostridia;o:Clostridiales;f:Lachnospiraceae;g:Ruminococcus;s:297641	171.0763_0.2836	171.0763	0.2836	Negative	0.548559	0.000782072	0.195437	1	16
p:Firmicutes;c:Clostridia;o:Clostridiales;f:Catabacteriaceae;g;s:205949	171.0763_0.2836	171.0763	0.2836	Negative	0.654666	2.66353e-05	0.0585137	2	16
p:Firmicutes;c:Clostridia;o:Clostridiales;f:Lachnospiraceae;g:Clostridium;s:317793	171.0763_0.2836	171.0763	0.2836	Negative	0.583417	0.000292862	0.136918	4	16
p:Firmicutes;c:Clostridia;o:Clostridiales;f:Lachnospiraceae;g:Coprococcus;s:178682	171.0763_0.2836	171.0763	0.2836	Negative	0.553711	0.000680965	0.185908	2	16
p:Firmicutes;c:Clostridia;o:Clostridiales;f;g;s:554554	171.0763_0.2836	171.0763	0.2836	Negative	0.574467	0.00038085	0.151359	3	16
p:Firmicutes;c:Clostridia;o:Clostridiales;f:Lachnospiraceae;g:Coprococcus;s:411214	171.0763_0.2836	171.0763	0.2836	Negative	0.559988	0.000573507	0.172273	3	16
p:Firmicutes;c:Clostridia;o:Clostridiales;f:Catabacteriaceae;g;s:309008	171.0763_0.2836	171.0763	0.2836	Negative	0.558141	0.000603442	0.177996	1	16
p:Tenericutes;c:Erysipelotrichi;o:Erysipelotrichales;f:Erysipelotrichaceae;g:Bulleidia;s:Solobacteriummoorei41366	168.0765_0.2648	168.0765	0.2648	Negative	-0.626519	7.3702e-05	0.0854181	1	4
p:Firmicutes;c:Clostridia;o:Clostridiales;f:Lachnospiraceae;g:Coprococcus;s:299777	168.0765_0.2648	168.0765	0.2648	Negative	0.588861	0.000248673	0.130016	2	4
p:Firmicutes;c:Clostridia;o:Clostridiales;f:Lachnospiraceae;g;s:293990	168.0765_0.2648	168.0765	0.2648	Negative	0.546763	0.000820322	0.199574	1	4
p:Actinobacteria;c:Actinobacteria;o:Actinomycetales;f:Actinomycetaceae;g:Actinomyces;s:499246	168.0765_0.2648	168.0765	0.2648	Negative	-0.576462	0.000359419	0.149865	1	4
p:Bacteroidetes;c:Bacteroidia;o:Bacteroidales;f:Porphyromonadaceae;g:Parabacteroides;s:118877	165.0404_0.7521	165.0404	0.7521	Negative	0.561143	0.000555461	0.171759	1	2
p:Firmicutes;c:Clostridia;o:Clostridiales;f:Lachnospiraceae;g;s:296909	165.0404_0.7521	165.0404	0.7521	Negative	0.559664	0.000578666	0.173469	1	2
p:Firmicutes;c:Clostridia;o:Clostridiales;f:Lachnospiraceae;g;s:196167	161.0917_0.2656	161.0917	0.2656	Negative	0.579748	0.000326458	0.142162	1	3
p:Firmicutes;c:Clostridia;o:Clostridiales;f:Ruminococcaceae;g;s:324219	161.0917_0.2656	161.0917	0.2656	Negative	0.589607	0.000243105	0.129178	1	3
p:Firmicutes;c:Clostridia;o:Clostridiales;f:Lachnospiraceae;g:Eubacterium;s:181111	161.0917_0.2656	161.0917	0.2656	Negative	0.569646	0.000437387	0.156678	1	3
p:Bacteroidetes;c:Bacteroidia;o:Bacteroidales;f:Porphyromonadaceae;g;s:121398	135.03_0.3767	135.03	0.3767	Negative	0.567284	0.000467711	0.160648	1	4
p:Bacteroidetes;c:Bacteroidia;o:Bacteroidales;f:Rikenellaceae;g;s:113841	135.03_0.3767	135.03	0.3767	Negative	0.594632	0.000208416	0.123899	1	4
p:Bacteroidetes;c:Bacteroidia;o:Bacteroidales;f:Bacteroidaceae;g:Bacteroides;s:Bacteroidesuniformis306283	135.03_0.3767	135.03	0.3767	Negative	0.596944	0.000256166	0.130016	6	4
p:Firmicutes;c:Clostridia;o:Clostridiales;f:Catabacteriaceae;g;s:198244	135.03_0.3767	135.03	0.3767	Negative	0.598793	0.000183115	0.118089	1	4
p:Firmicutes;c:Clostridia;o:Clostridiales;f:Ruminococcaceae;g:Clostridium;s:Clostridiumorbiscindens308873	131.0813_0.2861	131.0813	0.2861	Negative	0.551234	0.000728031	0.18966	1	3
p:Bacteroidetes;c:Bacteroidia;o:Bacteroidales;f:Porphyromonadaceae;g;s:360730	131.0813_0.2861	131.0813	0.2861	Negative	0.5888	0.000249132	0.130016	3	3
p:Firmicutes;c:Clostridia;o:Clostridiales;f:Lachnospiraceae;g:Clostridium;s:268675	131.0813_0.2861	131.0813	0.2861	Negative	0.6114	0.000122348	0.104022	1	3
p:Firmicutes;c:Clostridia;o:Clostridiales;f:Lachnospiraceae;g:Clostridium;s:129538	116.0708_0.3508	116.0708	0.3508	Negative	-0.576729	0.000356638	0.1493	3	1

## Sheet: Sigmoid Module MxK Interomic An
OTU	Metabolite or Module	Metabolite Mass	Metabolite Retention Time	UPLC-MS Ion Detection Mode	Spearman Rho	P value	Q value	OTU Frequency	Metabolite Frequency
p:Firmicutes;c:Clostridia;o:Clostridiales;f:Ruminococcaceae;g;s:116301	673.3209_3.3132	673.3209	3.3132	Negative	-0.556956	0.00092988	0.191951	1	4
p:Firmicutes;c:Clostridia;o:Clostridiales;f:Ruminococcaceae;g;s:524868	673.3209_3.3132	673.3209	3.3132	Negative	0.671469	2.58574e-05	0.0568743	8	43
p:Actinobacteria;c:Actinobacteria;o:Coriobacteriales;f;g;s:183084	673.3209_3.3132	673.3209	3.3132	Negative	0.620271	0.000152578	0.104735	8	37
p:Firmicutes;c:Clostridia;o:Clostridiales;f:Ruminococcaceae;g:Oscillospira;s:311718	673.3209_3.3132	673.3209	3.3132	Negative	0.571935	0.000626582	0.170896	8	25
p:Firmicutes;c:Clostridia;o:Clostridiales;f:Ruminococcaceae;g:Oscillospira;s:342658	673.3209_3.3132	673.3209	3.3132	Negative	0.613877	0.000186382	0.114238	8	52
p:Tenericutes;c:Erysipelotrichi;o:Erysipelotrichales;f:Erysipelotrichaceae;g:Clostridium;s:517163	673.3209_3.3132	673.3209	3.3132	Negative	0.690881	1.20257e-05	0.0396766	8	30
p:Firmicutes;c:Clostridia;o:Clostridiales;f:Ruminococcaceae;g;s:360002	673.3209_3.3132	673.3209	3.3132	Negative	-0.56928	0.000672909	0.17295	8	11
p:Firmicutes;c:Clostridia;o:Clostridiales;f:Lachnospiraceae;g;s:352902	673.3209_3.3132	673.3209	3.3132	Negative	0.65257	5.17337e-05	0.0740034	8	22
p:Firmicutes;c:Clostridia;o:Clostridiales;f:ClostridialesFamilyXIII.IncertaeSedis;g;s:524842	673.3209_3.3132	673.3209	3.3132	Negative	0.560073	0.000857847	0.190118	8	37
p:Firmicutes;c:Clostridia;o:Clostridiales;f:Lachnospiraceae;g:Coprococcus;s:318856	673.3209_3.3132	673.3209	3.3132	Negative	0.633355	9.99081e-05	0.0920581	3	58
p:Firmicutes;c:Clostridia;o:Clostridiales;f:Lachnospiraceae;g:Blautia;s:312589	673.3209_3.3132	673.3209	3.3132	Negative	0.666368	3.13307e-05	0.0630384	3	61
p:Firmicutes;c:Clostridia;o:Clostridiales;f:Ruminococcaceae;g;s:193310	673.3209_3.3132	673.3209	3.3132	Negative	0.584812	0.00043945	0.153662	3	3
p:Firmicutes;c:Clostridia;o:Clostridiales;f:Ruminococcaceae;g:Oscillospira;s:174558	673.3209_3.3132	673.3209	3.3132	Negative	-0.622104	0.000143956	0.102637	6	4
p:Firmicutes;c:Clostridia;o:Clostridiales;f:Lachnospiraceae;g:Clostridium;s:199755	673.3209_3.3132	673.3209	3.3132	Negative	0.682205	1.70522e-05	0.0471371	6	54
p:Firmicutes;c:Clostridia;o:Clostridiales;f:Ruminococcaceae;g:Oscillospira;s:195583	673.3209_3.3132	673.3209	3.3132	Negative	0.65782	4.28733e-05	0.0718856	6	58
p:Firmicutes;c:Clostridia;o:Clostridiales;f:Ruminococcaceae;g;s:196210	673.3209_3.3132	673.3209	3.3132	Negative	0.663848	3.44009e-05	0.0648965	6	61
p:Firmicutes;c:Clostridia;o:Clostridiales;f:Lachnospiraceae;g;s:303841	673.3209_3.3132	673.3209	3.3132	Negative	0.58817	0.000399638	0.14421	6	11
p:Firmicutes;c:Clostridia;o:Clostridiales;f:Ruminococcaceae;g:Faecalibacterium;s:309611	673.3209_3.3132	673.3209	3.3132	Negative	0.597755	0.000302998	0.131857	6	18
p:Firmicutes;c:Clostridia;o:Clostridiales;f:Lachnospiraceae;g;s:165397	673.3209_3.3132	673.3209	3.3132	Negative	-0.602656	0.00026211	0.12681	1	10
p:Proteobacteria;c:Alphaproteobacteria;o:Sphingomonadales;f:Sphingomonadaceae;g:Novosphingobium;s:150688	673.3209_3.3132	673.3209	3.3132	Negative	-0.579988	0.000502779	0.161202	1	17
p:Firmicutes;c:Clostridia;o:Clostridiales;f:Ruminococcaceae;g:Oscillospira;s:301124	673.3209_3.3132	673.3209	3.3132	Negative	0.604207	0.000250229	0.126142	5	12
p:Firmicutes;c:Clostridia;o:Clostridiales;f:Ruminococcaceae;g;s:157455	673.3209_3.3132	673.3209	3.3132	Negative	0.5566	0.000938435	0.191951	5	25
p:Firmicutes;c:Clostridia;o:Clostridiales;f:Catabacteriaceae;g;s:178618	673.3209_3.3132	673.3209	3.3132	Negative	0.572537	0.000616469	0.17041	5	52
p:Firmicutes;c:Clostridia;o:Clostridiales;f:Ruminococcaceae;g;s:72147	673.3209_3.3132	673.3209	3.3132	Negative	0.593096	0.000347018	0.137805	5	30
p:Firmicutes;c:Clostridia;o:Clostridiales;f:Ruminococcaceae;g;s:298079	673.3209_3.3132	673.3209	3.3132	Negative	0.594409	0.000334071	0.136673	5	22
p:Firmicutes;c:Clostridia;o:Clostridiales;f:Ruminococcaceae;g;s:324219	673.3209_3.3132	673.3209	3.3132	Negative	0.554542	0.000989249	0.195077	1	54
p:Firmicutes;c:Clostridia;o:Clostridiales;f:Lachnospiraceae;g:Clostridium;s:292754	673.3209_3.3132	673.3209	3.3132	Negative	-0.625308	0.000129922	0.102331	10	15
p:Firmicutes;c:Clostridia;o:Clostridiales;f:Ruminococcaceae;g;s:199182	673.3209_3.3132	673.3209	3.3132	Negative	-0.639589	8.10931e-05	0.0853159	10	8
p:Firmicutes;c:Clostridia;o:Clostridiales;f:Lachnospiraceae;g:Anaerostipes;s:17494	673.3209_3.3132	673.3209	3.3132	Negative	0.622829	0.000140667	0.102331	10	9
p:Firmicutes;c:Clostridia;o:Clostridiales;f:Ruminococcaceae;g;s:38530	673.3209_3.3132	673.3209	3.3132	Negative	-0.554709	0.000985037	0.195077	10	7
p:Actinobacteria;c:Actinobacteria;o:Coriobacteriales;f;g;s:183084	619.3474_3.6896	619.3474	3.6896	Negative	0.568385	0.000689204	0.173623	6	5
p:Firmicutes;c:Clostridia;o:Clostridiales;f:Ruminococcaceae;g:Oscillospira;s:311718	619.3474_3.6896	619.3474	3.6896	Negative	0.578002	0.000531113	0.162148	6	1
p:Bacteroidetes;c:Bacteroidia;o:Bacteroidales;f:Porphyromonadaceae;g:Parabacteroides;s:118877	619.3474_3.6896	619.3474	3.6896	Negative	0.621127	0.000148496	0.103672	6	1
p:Firmicutes;c:Clostridia;o:Clostridiales;f:Ruminococcaceae;g:Oscillospira;s:342658	619.3474_3.6896	619.3474	3.6896	Negative	0.562776	0.000799415	0.183663	3	58
p:Tenericutes;c:Erysipelotrichi;o:Erysipelotrichales;f:Erysipelotrichaceae;g:Clostridium;s:517163	619.3474_3.6896	619.3474	3.6896	Negative	0.588892	0.00039151	0.14318	3	61
p:Firmicutes;c:Clostridia;o:Clostridiales;f:Lachnospiraceae;g;s:352902	619.3474_3.6896	619.3474	3.6896	Negative	0.584356	0.000445124	0.154066	3	12
p:Firmicutes;c:Clostridia;o:Clostridiales;f:Lachnospiraceae;g:Blautia;s:312589	619.3474_3.6896	619.3474	3.6896	Negative	0.686798	1.41948e-05	0.0428382	1	6
p:Firmicutes;c:Clostridia;o:Clostridiales;f:Ruminococcaceae;g:Oscillospira;s:174558	619.3474_3.6896	619.3474	3.6896	Negative	0.674045	2.34358e-05	0.055103	4	15
p:Firmicutes;c:Clostridia;o:Clostridiales;f:Ruminococcaceae;g:Oscillospira;s:195583	619.3474_3.6896	619.3474	3.6896	Negative	0.638992	8.27468e-05	0.0853159	4	3
p:Proteobacteria;c:Deltaproteobacteria;o:Desulfovibrionales;f:Desulfovibrionaceae;g:Desulfovibrio;s:52234	619.3474_3.6896	619.3474	3.6896	Negative	0.573928	0.000593668	0.168908	4	13
p:Firmicutes;c:Clostridia;o:Clostridiales;f:Lachnospiraceae;g;s:303841	619.3474_3.6896	619.3474	3.6896	Negative	0.572238	0.000621479	0.170666	4	26
p:Firmicutes;c:Clostridia;o:Clostridiales;f:Lachnospiraceae;g;s:350447	619.3474_3.6896	619.3474	3.6896	Negative	0.570289	0.000654969	0.171336	1	9
p:Firmicutes;c:Clostridia;o:Clostridiales;f:Lachnospiraceae;g;s:165397	619.3474_3.6896	619.3474	3.6896	Negative	0.695006	1.01433e-05	0.0370911	1	32
p:Proteobacteria;c:Alphaproteobacteria;o:Sphingomonadales;f:Sphingomonadaceae;g:Novosphingobium;s:150688	619.3474_3.6896	619.3474	3.6896	Negative	0.553198	0.00102372	0.198681	1	5
p:Firmicutes;c:Clostridia;o:Clostridiales;f:Lachnospiraceae;g;s:579750	619.3474_3.6896	619.3474	3.6896	Negative	0.574679	0.000581676	0.168059	1	15
p:Firmicutes;c:Clostridia;o:Clostridiales;f:Catabacteriaceae;g;s:178618	619.3474_3.6896	619.3474	3.6896	Negative	-0.576282	0.00055678	0.165063	2	32
p:Firmicutes;c:Clostridia;o:Clostridiales;f:Ruminococcaceae;g;s:175048	619.3474_3.6896	619.3474	3.6896	Negative	-0.563667	0.000780938	0.182838	2	10
p:Firmicutes;c:Clostridia;o:Clostridiales;f:Ruminococcaceae;g;s:179201	619.3474_3.6896	619.3474	3.6896	Negative	0.711548	4.97856e-06	0.0270508	11	43
p:Firmicutes;c:Clostridia;o:Clostridiales;f:Lachnospiraceae;g:Clostridium;s:525016	619.3474_3.6896	619.3474	3.6896	Negative	0.696083	9.69793e-06	0.0370911	11	37
p:Firmicutes;c:Clostridia;o:Clostridiales;f:Ruminococcaceae;g;s:324219	619.3474_3.6896	619.3474	3.6896	Negative	0.62416	0.000134802	0.102331	11	12
p:Firmicutes;c:Clostridia;o:Clostridiales;f:Lachnospiraceae;g;s:184895	619.3474_3.6896	619.3474	3.6896	Negative	0.669349	2.80176e-05	0.0596999	11	25
p:Firmicutes;c:Clostridia;o:Clostridiales;f:Lachnospiraceae;g:Clostridium;s:292754	619.3474_3.6896	619.3474	3.6896	Negative	0.662637	3.59715e-05	0.0648965	11	52
p:Firmicutes;c:Clostridia;o:Clostridiales;f:Ruminococcaceae;g;s:199182	619.3474_3.6896	619.3474	3.6896	Negative	0.70568	6.44334e-06	0.0321471	11	30
p:Firmicutes;c:Clostridia;o:Clostridiales;f:Ruminococcaceae;g;s:38530	619.3474_3.6896	619.3474	3.6896	Negative	0.585555	0.000430356	0.151258	11	54
p:Firmicutes;c:Clostridia;o:Clostridiales;f:Lachnospiraceae;g;s:207615	619.3474_3.6896	619.3474	3.6896	Negative	0.623128	0.000139327	0.102331	11	58
p:Firmicutes;c:Clostridia;o:Clostridiales;f:Ruminococcaceae;g:Oscillospira;s:311718	617.334_3.6584	617.334	3.6584	Negative	0.657098	4.40051e-05	0.0721777	11	61
p:Tenericutes;c:Erysipelotrichi;o:Erysipelotrichales;f:Erysipelotrichaceae;g:Clostridium;s:517163	617.334_3.6584	617.334	3.6584	Negative	0.622616	0.000141625	0.102331	11	22
p:Firmicutes;c:Clostridia;o:Clostridiales;f:Lachnospiraceae;g:Coprococcus;s:17859	617.334_3.6584	617.334	3.6584	Negative	0.602957	0.000259764	0.126516	11	37
p:Firmicutes;c:Clostridia;o:Clostridiales;f:Lachnospiraceae;g;s:352902	617.334_3.6584	617.334	3.6584	Negative	-0.55575	0.000959131	0.194447	1	2
p:Firmicutes;c:Clostridia;o:Clostridiales;f:Lachnospiraceae;g:Blautia;s:312589	617.334_3.6584	617.334	3.6584	Negative	0.596842	0.000311213	0.132904	1	3
p:Proteobacteria;c:Deltaproteobacteria;o:Desulfovibrionales;f:Desulfovibrionaceae;g:Desulfovibrio;s:52234	617.334_3.6584	617.334	3.6584	Negative	0.553378	0.00101904	0.198338	1	10
p:Firmicutes;c:Clostridia;o:Clostridiales;f:Lachnospiraceae;g;s:303841	617.334_3.6584	617.334	3.6584	Negative	-0.603698	0.000254078	0.126142	17	6
p:Firmicutes;c:Clostridia;o:Clostridiales;f:Lachnospiraceae;g;s:350447	617.334_3.6584	617.334	3.6584	Negative	-0.566453	0.000725556	0.178242	17	8
p:Firmicutes;c:Clostridia;o:Clostridiales;f:Lachnospiraceae;g;s:165397	617.334_3.6584	617.334	3.6584	Negative	0.715651	4.14129e-06	0.0249156	17	9
p:Firmicutes;c:Clostridia;o:Clostridiales;f:Clostridiaceae;g:Clostridium;s:154631	617.334_3.6584	617.334	3.6584	Negative	-0.553593	0.00101348	0.198002	17	13
p:Firmicutes;c:Clostridia;o:Clostridiales;f:Lachnospiraceae;g:Clostridium;s:525016	617.334_3.6584	617.334	3.6584	Negative	-0.579356	0.000511644	0.161543	17	5
p:Firmicutes;c:Clostridia;o:Clostridiales;f:Ruminococcaceae;g;s:324219	617.334_3.6584	617.334	3.6584	Negative	-0.638881	8.30575e-05	0.0853159	17	7
p:Firmicutes;c:Clostridia;o:Clostridiales;f:Lachnospiraceae;g;s:181344	613.3011_3.0293	613.3011	3.0293	Negative	-0.559462	0.000871569	0.19068	21	43
p:Firmicutes;c:Clostridia;o:Clostridiales;f:Ruminococcaceae;g;s:509714	613.3011_3.0293	613.3011	3.0293	Negative	-0.648233	6.02557e-05	0.0772728	21	6
p:Firmicutes;c:Clostridia;o:Clostridiales;f:Ruminococcaceae;g:Oscillospira;s:324559	613.3011_3.0293	613.3011	3.0293	Negative	-0.61101	0.000203599	0.11666	21	8
p:Firmicutes;c:Clostridia;o:Clostridiales;f:Ruminococcaceae;g;s:524868	613.3011_3.0293	613.3011	3.0293	Negative	-0.632116	0.000104079	0.0942041	21	8
p:Firmicutes;c:Clostridia;o:Clostridiales;f:Lachnospiraceae;g:Clostridium;s:314520	613.3011_3.0293	613.3011	3.0293	Negative	0.581639	0.000480249	0.159338	21	9
p:Firmicutes;c:Clostridia;o:Clostridiales;f:Ruminococcaceae;g:Oscillospira;s:529688	613.3011_3.0293	613.3011	3.0293	Negative	-0.559462	0.000871569	0.19068	21	13
p:Actinobacteria;c:Actinobacteria;o:Coriobacteriales;f;g;s:183084	613.3011_3.0293	613.3011	3.0293	Negative	-0.623018	0.00013982	0.102331	21	5
p:Firmicutes;c:Clostridia;o:Clostridiales;f:Ruminococcaceae;g:Oscillospira;s:340177	613.3011_3.0293	613.3011	3.0293	Negative	-0.663605	3.47107e-05	0.0648965	21	7
p:Bacteroidetes;c:Bacteroidia;o:Bacteroidales;f:Porphyromonadaceae;g:Parabacteroides;s:118877	613.3011_3.0293	613.3011	3.0293	Negative	-0.578201	0.000528213	0.162126	21	13
p:Firmicutes;c:Clostridia;o:Clostridiales;f:Ruminococcaceae;g;s:362930	613.3011_3.0293	613.3011	3.0293	Negative	-0.642643	7.30922e-05	0.0837217	21	13
p:Firmicutes;c:Clostridia;o:Clostridiales;f:Ruminococcaceae;g:Oscillospira;s:342658	613.3011_3.0293	613.3011	3.0293	Negative	-0.607653	0.000225539	0.121968	21	11
p:Tenericutes;c:Erysipelotrichi;o:Erysipelotrichales;f:Erysipelotrichaceae;g:Clostridium;s:517163	613.3011_3.0293	613.3011	3.0293	Negative	-0.650691	5.5283e-05	0.0772728	21	26
p:Bacteroidetes;c:Bacteroidia;o:Bacteroidales;f:Rikenellaceae;g:Alistipes;s:273361	613.3011_3.0293	613.3011	3.0293	Negative	-0.784521	1.07379e-07	0.00732174	21	21
p:Firmicutes;c:Clostridia;o:Clostridiales;f:Ruminococcaceae;g;s:360002	613.3011_3.0293	613.3011	3.0293	Negative	-0.635738	9.22982e-05	0.0894798	21	17
p:Firmicutes;c:Clostridia;o:Clostridiales;f:Lachnospiraceae;g;s:352902	613.3011_3.0293	613.3011	3.0293	Negative	-0.554811	0.00098248	0.195077	21	4
p:Firmicutes;c:Clostridia;o:Clostridiales;f;g;s:312175	613.3011_3.0293	613.3011	3.0293	Negative	-0.649475	5.76965e-05	0.0772728	21	11
p:Bacteroidetes;c:Bacteroidia;o:Bacteroidales;f:Porphyromonadaceae;g:Parabacteroides;s:306330	613.3011_3.0293	613.3011	3.0293	Negative	-0.60202	0.000267118	0.12681	21	4
p:Firmicutes;c:Clostridia;o:Clostridiales;f:ClostridialesFamilyXIII.IncertaeSedis;g;s:524842	613.3011_3.0293	613.3011	3.0293	Negative	-0.571512	0.000633762	0.17103	21	3
p:Firmicutes;c:Clostridia;o:Clostridiales;f:Lachnospiraceae;g:Coprococcus;s:318856	613.3011_3.0293	613.3011	3.0293	Negative	-0.567923	0.000697741	0.174074	21	9
p:Firmicutes;c:Clostridia;o:Clostridiales;f:Lachnospiraceae;g:Coprococcus;s:293833	613.3011_3.0293	613.3011	3.0293	Negative	-0.644832	6.77987e-05	0.0804942	21	7
p:Firmicutes;c:Clostridia;o:Clostridiales;f:Lachnospiraceae;g:Roseburia;s:Roseburiafaecis195105	613.3011_3.0293	613.3011	3.0293	Negative	-0.572969	0.000609312	0.169117	21	13
p:Firmicutes;c:Clostridia;o:Clostridiales;f:Lachnospiraceae;g:Blautia;s:312589	613.3011_3.0293	613.3011	3.0293	Negative	0.56576	0.000738984	0.179413	3	54
p:Firmicutes;c:Clostridia;o:Clostridiales;f:Lachnospiraceae;g;s:524617	613.3011_3.0293	613.3011	3.0293	Negative	0.56965	0.00066629	0.172734	3	11
p:Firmicutes;c:Clostridia;o:Clostridiales;f:Ruminococcaceae;g;s:166689	613.3011_3.0293	613.3011	3.0293	Negative	-0.556893	0.000931396	0.191951	3	3
p:Firmicutes;c:Clostridia;o:Clostridiales;f:Ruminococcaceae;g;s:157966	613.3011_3.0293	613.3011	3.0293	Negative	0.61672	0.000170608	0.111541	1	3
p:Firmicutes;c:Clostridia;o:Clostridiales;f:Lachnospiraceae;g:Coprococcus;s:297642	613.3011_3.0293	613.3011	3.0293	Negative	0.566438	0.000725841	0.178242	2	52
p:Firmicutes;c:Clostridia;o:Clostridiales;f:Ruminococcaceae;g:Oscillospira;s:195583	613.3011_3.0293	613.3011	3.0293	Negative	0.578818	0.000519305	0.161543	2	18
p:Proteobacteria;c:Betaproteobacteria;o:Burkholderiales;f:Oxalobacteraceae;g:Oxalobacter;s:7369	613.3011_3.0293	613.3011	3.0293	Negative	0.557002	0.000928785	0.191951	1	4
p:Firmicutes;c:Clostridia;o:Clostridiales;f:Ruminococcaceae;g;s:196210	613.3011_3.0293	613.3011	3.0293	Negative	0.59201	0.000358061	0.138196	2	32
p:Firmicutes;c:Clostridia;o:Clostridiales;f:Lachnospiraceae;g;s:303841	613.3011_3.0293	613.3011	3.0293	Negative	0.574805	0.000579675	0.168059	2	3
p:Firmicutes;c:Clostridia;o:Clostridiales;f:Ruminococcaceae;g;s:337250	613.3011_3.0293	613.3011	3.0293	Negative	0.610749	0.000205235	0.116942	2	43
p:Firmicutes;c:Clostridia;o:Clostridiales;f:Ruminococcaceae;g:Faecalibacterium;s:309611	613.3011_3.0293	613.3011	3.0293	Negative	0.574754	0.000580493	0.168059	2	4
p:Bacteroidetes;c:Bacteroidia;o:Bacteroidales;f:Porphyromonadaceae;g:Parabacteroides;s:Parabacteroidesdistasonis585914	613.3011_3.0293	613.3011	3.0293	Negative	0.580281	0.000498719	0.160844	5	43
p:Firmicutes;c:Clostridia;o:Clostridiales;f:Lachnospiraceae;g;s:188127	613.3011_3.0293	613.3011	3.0293	Negative	0.55997	0.000860155	0.190243	5	52
p:Firmicutes;c:Clostridia;o:Clostridiales;f:Lachnospiraceae;g;s:165397	613.3011_3.0293	613.3011	3.0293	Negative	0.597172	0.000308218	0.132177	5	30
p:Firmicutes;c:Clostridia;o:Clostridiales;f:Catabacteriaceae;g;s:205949	613.3011_3.0293	613.3011	3.0293	Negative	0.598083	0.000300094	0.131857	5	22
p:Firmicutes;c:Clostridia;o:Clostridiales;f:Lachnospiraceae;g:Roseburia;s:Eubacteriumrectale198071	613.3011_3.0293	613.3011	3.0293	Negative	0.647152	6.25687e-05	0.0772728	5	37
p:Firmicutes;c:Clostridia;o:Clostridiales;f:Ruminococcaceae;g;s:72147	613.3011_3.0293	613.3011	3.0293	Negative	-0.565502	0.000744052	0.18012	6	2
p:Firmicutes;c:Clostridia;o:Clostridiales;f:Ruminococcaceae;g;s:298079	613.3011_3.0293	613.3011	3.0293	Negative	-0.631749	0.000105345	0.0943016	6	13
p:Firmicutes;c:Clostridia;o:Clostridiales;f:Ruminococcaceae;g;s:179201	613.3011_3.0293	613.3011	3.0293	Negative	-0.648798	5.9079e-05	0.0772728	6	26
p:Firmicutes;c:Clostridia;o:Clostridiales;f:Lachnospiraceae;g;s:296909	613.3011_3.0293	613.3011	3.0293	Negative	-0.671009	2.63136e-05	0.0572621	6	21
p:Firmicutes;c:Clostridia;o:Clostridiales;f:Lachnospiraceae;g:Blautia;s:143819	613.3011_3.0293	613.3011	3.0293	Negative	-0.636091	9.12158e-05	0.0892768	6	11
p:Firmicutes;c:Clostridia;o:Clostridiales;f:Lachnospiraceae;g;s:519398	613.3011_3.0293	613.3011	3.0293	Negative	-0.557964	0.000906035	0.191951	6	7
p:Firmicutes;c:Clostridia;o:Clostridiales;f:Lachnospiraceae;g:Clostridium;s:292754	613.3011_3.0293	613.3011	3.0293	Negative	0.634923	9.48384e-05	0.0899088	2	2
p:Firmicutes;c:Clostridia;o:Clostridiales;f:Ruminococcaceae;g;s:199182	613.3011_3.0293	613.3011	3.0293	Negative	0.587029	0.000412798	0.146428	2	4
p:Firmicutes;c:Clostridia;o:Clostridiales;f:Ruminococcaceae;g;s:271207	613.3011_3.0293	613.3011	3.0293	Negative	0.700664	7.99424e-06	0.0340683	6	15
p:Firmicutes;c:Clostridia;o:Clostridiales;f:Lachnospiraceae;g:Anaerostipes;s:17494	613.3011_3.0293	613.3011	3.0293	Negative	0.556721	0.000935527	0.191951	6	32
p:Firmicutes;c:Clostridia;o:Clostridiales;f:Lachnospiraceae;g:Roseburia;s:Roseburiafaecis177520	613.3011_3.0293	613.3011	3.0293	Negative	0.587891	0.00040282	0.144369	6	26
p:Bacteroidetes;c:Bacteroidia;o:Bacteroidales;f:Bacteroidaceae;g:Bacteroides;s:Bacteroideshelcogenes130851	613.3011_3.0293	613.3011	3.0293	Negative	0.625553	0.000128899	0.102331	6	17
p:Bacteroidetes;c:Bacteroidia;o:Bacteroidales;f:Rikenellaceae;g:Alistipes;s:185451	613.3011_3.0293	613.3011	3.0293	Negative	-0.632674	0.000102182	0.0933125	6	3
p:Firmicutes;c:Clostridia;o:Clostridiales;f:Ruminococcaceae;g;s:38530	613.3011_3.0293	613.3011	3.0293	Negative	0.558184	0.000900882	0.191951	6	7
p:Firmicutes;c:Clostridia;o:Clostridiales;f:Lachnospiraceae;g;s:182927	613.3011_3.0293	613.3011	3.0293	Negative	0.608568	0.000219362	0.120645	1	5
p:Firmicutes;c:Clostridia;o:Clostridiales;f:Ruminococcaceae;g;s:116301	605.3348_3.3185	605.3348	3.3185	Negative	0.624189	0.000134675	0.102331	3	58
p:Firmicutes;c:Clostridia;o:Clostridiales;f:Ruminococcaceae;g:Oscillospira;s:324559	605.3348_3.3185	605.3348	3.3185	Negative	0.650002	5.66392e-05	0.0772728	3	61
p:Firmicutes;c:Clostridia;o:Clostridiales;f:Ruminococcaceae;g;s:524868	605.3348_3.3185	605.3348	3.3185	Negative	-0.561318	0.00083049	0.18671	2	15
p:Actinobacteria;c:Actinobacteria;o:Coriobacteriales;f;g;s:183084	605.3348_3.3185	605.3348	3.3185	Negative	-0.556742	0.000935015	0.191951	2	9
p:Firmicutes;c:Clostridia;o:Clostridiales;f:Ruminococcaceae;g:Oscillospira;s:311718	605.3348_3.3185	605.3348	3.3185	Negative	0.558848	0.000885555	0.191893	2	1
p:Bacteroidetes;c:Bacteroidia;o:Bacteroidales;f:Porphyromonadaceae;g:Parabacteroides;s:118877	605.3348_3.3185	605.3348	3.3185	Negative	0.624871	0.000131758	0.102331	2	11
p:Firmicutes;c:Clostridia;o:Clostridiales;f:Ruminococcaceae;g:Oscillospira;s:342658	605.3348_3.3185	605.3348	3.3185	Negative	0.56723	0.000710737	0.176013	2	58
p:Firmicutes;c:Clostridia;o:Clostridiales;f:Lachnospiraceae;g:Coprococcus;s:17859	605.3348_3.3185	605.3348	3.3185	Negative	0.556775	0.000934228	0.191951	2	61
p:Firmicutes;c:Clostridia;o:Clostridiales;f:Ruminococcaceae;g;s:360002	605.3348_3.3185	605.3348	3.3185	Negative	-0.601686	0.00026979	0.12681	1	1
p:Firmicutes;c:Clostridia;o:Clostridiales;f:Lachnospiraceae;g;s:352902	605.3348_3.3185	605.3348	3.3185	Negative	0.589633	0.000383317	0.142878	1	12
p:Proteobacteria;c:Betaproteobacteria;o:Burkholderiales;f:Burkholderiaceae;g:Ralstonia;s:223957	605.3348_3.3185	605.3348	3.3185	Negative	0.614072	0.000185262	0.114238	1	2
p:Firmicutes;c:Clostridia;o:Clostridiales;f;g;s:351200	605.3348_3.3185	605.3348	3.3185	Negative	0.556724	0.000935435	0.191951	1	2
p:Firmicutes;c:Clostridia;o:Clostridiales;f:ClostridialesFamilyXIII.IncertaeSedis;g;s:524842	605.3348_3.3185	605.3348	3.3185	Negative	-0.580742	0.000492374	0.160844	1	5
p:Firmicutes;c:Clostridia;o:Clostridiales;f:Lachnospiraceae;g:Coprococcus;s:318856	605.3348_3.3185	605.3348	3.3185	Negative	0.593046	0.000347515	0.137805	2	3
p:Proteobacteria;c:Deltaproteobacteria;o:Desulfovibrionales;f:Desulfovibrionaceae;g:Desulfovibrio;s:10513	605.3348_3.3185	605.3348	3.3185	Negative	0.593529	0.000342699	0.137454	2	5
p:Firmicutes;c:Clostridia;o:Clostridiales;f:Lachnospiraceae;g:Blautia;s:312589	605.3348_3.3185	605.3348	3.3185	Negative	0.562084	0.000814021	0.18481	1	12
p:Firmicutes;c:Clostridia;o:Clostridiales;f:Ruminococcaceae;g;s:193310	605.3348_3.3185	605.3348	3.3185	Negative	0.594271	0.000335415	0.136949	3	54
p:Firmicutes;c:Clostridia;o:Clostridiales;f:Lachnospiraceae;g:Clostridium;s:199755	605.3348_3.3185	605.3348	3.3185	Negative	0.692097	1.14403e-05	0.0386817	3	58
p:Firmicutes;c:Clostridia;o:Clostridiales;f:Ruminococcaceae;g:Oscillospira;s:195583	605.3348_3.3185	605.3348	3.3185	Negative	0.676532	2.12933e-05	0.0512436	3	61
p:Proteobacteria;c:Betaproteobacteria;o:Burkholderiales;f:Oxalobacteraceae;g:Oxalobacter;s:7369	605.3348_3.3185	605.3348	3.3185	Negative	0.554647	0.000986608	0.195077	1	54
p:Firmicutes;c:Clostridia;o:Clostridiales;f:Ruminococcaceae;g;s:196210	605.3348_3.3185	605.3348	3.3185	Negative	0.637298	8.76016e-05	0.0874123	5	43
p:Firmicutes;c:Clostridia;o:Clostridiales;f:Lachnospiraceae;g;s:303841	605.3348_3.3185	605.3348	3.3185	Negative	0.561483	0.00082692	0.186291	5	52
p:Bacteroidetes;c:Bacteroidia;o:Bacteroidales;f:Porphyromonadaceae;g:Parabacteroides;s:253936	605.3348_3.3185	605.3348	3.3185	Negative	0.584036	0.000449138	0.154671	5	30
p:Firmicutes;c:Clostridia;o:Clostridiales;f:Lachnospiraceae;g;s:350447	605.3348_3.3185	605.3348	3.3185	Negative	0.601547	0.000270908	0.12681	5	18
p:Firmicutes;c:Clostridia;o:Clostridiales;f:Ruminococcaceae;g:Faecalibacterium;s:309611	605.3348_3.3185	605.3348	3.3185	Negative	0.563603	0.000782249	0.182838	5	37
p:Firmicutes;c:Clostridia;o:Clostridiales;f:Lachnospiraceae;g;s:165397	605.3348_3.3185	605.3348	3.3185	Negative	0.555556	0.00096392	0.194921	1	7
p:Proteobacteria;c:Alphaproteobacteria;o:Sphingomonadales;f:Sphingomonadaceae;g:Novosphingobium;s:150688	605.3348_3.3185	605.3348	3.3185	Negative	0.573206	0.000605408	0.168908	1	3
p:Firmicutes;c:Clostridia;o:Clostridiales;f:Ruminococcaceae;g:Oscillospira;s:301124	605.3348_3.3185	605.3348	3.3185	Negative	0.580147	0.000500566	0.160998	2	43
p:Firmicutes;c:Clostridia;o:Clostridiales;f:Ruminococcaceae;g;s:157455	605.3348_3.3185	605.3348	3.3185	Negative	0.570548	0.000650431	0.171336	2	8
p:Firmicutes;c:Clostridia;o:Clostridiales;f:Catabacteriaceae;g;s:178618	605.3348_3.3185	605.3348	3.3185	Negative	0.563778	0.00077866	0.182838	4	52
p:Firmicutes;c:Clostridia;o:Clostridiales;f:Ruminococcaceae;g;s:175048	605.3348_3.3185	605.3348	3.3185	Negative	-0.564013	0.000773861	0.181953	4	11
p:Firmicutes;c:Clostridia;o:Clostridiales;f:Ruminococcaceae;g;s:298079	605.3348_3.3185	605.3348	3.3185	Negative	-0.57107	0.000641352	0.171336	4	9
p:Firmicutes;c:Clostridia;o:Clostridiales;f:Ruminococcaceae;g;s:179201	605.3348_3.3185	605.3348	3.3185	Negative	0.593615	0.000341845	0.137454	4	18
p:Firmicutes;c:Clostridia;o:Clostridiales;f:Lachnospiraceae;g;s:296909	605.3348_3.3185	605.3348	3.3185	Negative	0.607481	0.000226718	0.121968	2	3
p:Firmicutes;c:Clostridia;o:Clostridiales;f:Lachnospiraceae;g:Clostridium;s:525016	605.3348_3.3185	605.3348	3.3185	Negative	0.627748	0.000120068	0.0986373	2	18
p:Firmicutes;c:Clostridia;o:Clostridiales;f:Ruminococcaceae;g;s:324219	605.3348_3.3185	605.3348	3.3185	Negative	0.624681	0.000132567	0.102331	1	13
p:Tenericutes;c:Mollicutes;o:Mycoplasmatales;f:Mycoplasmataceae;g:Mycoplasma;s:161401	605.3348_3.3185	605.3348	3.3185	Negative	0.564976	0.000754458	0.180766	11	3
p:Proteobacteria;c:Betaproteobacteria;o:Rhodocyclales;f:Rhodocyclaceae;g:Zoogloea;s:Zoogloearesiniphila343120	605.3348_3.3185	605.3348	3.3185	Negative	0.566664	0.000721499	0.177993	11	3
p:Firmicutes;c:Clostridia;o:Clostridiales;f:Lachnospiraceae;g:Clostridium;s:292754	605.3348_3.3185	605.3348	3.3185	Negative	-0.58254	0.000468336	0.156894	11	7
p:Firmicutes;c:Clostridia;o:Clostridiales;f:Ruminococcaceae;g;s:199182	605.3348_3.3185	605.3348	3.3185	Negative	-0.584603	0.000442041	0.15378	11	13
p:Firmicutes;c:Clostridia;o:Clostridiales;f:Lachnospiraceae;g:Anaerostipes;s:17494	605.3348_3.3185	605.3348	3.3185	Negative	-0.583444	0.000456653	0.154912	11	13
p:Firmicutes;c:Clostridia;o:Clostridiales;f:Ruminococcaceae;g;s:38530	605.3348_3.3185	605.3348	3.3185	Negative	0.574681	0.000581642	0.168059	11	3
p:Firmicutes;c:Clostridia;o:Clostridiales;f:Lachnospiraceae;g;s:146205	605.3348_3.3185	605.3348	3.3185	Negative	-0.64225	7.40802e-05	0.0837217	11	26
p:Firmicutes;c:Clostridia;o:Clostridiales;f:Lachnospiraceae;g:Coprococcus;s:177845	601.3035_3.2988	601.3035	3.2988	Negative	0.624653	0.000132685	0.102331	1	54
p:Firmicutes;c:Clostridia;o:Clostridiales;f:Lachnospiraceae;g;s:181344	591.3203_3.0304	591.3203	3.0304	Negative	0.594012	0.000337942	0.137432	5	9
p:Firmicutes;c:Clostridia;o:Clostridiales;f:Ruminococcaceae;g;s:509714	591.3203_3.0304	591.3203	3.0304	Negative	0.62289	0.000140391	0.102331	1	4
p:Firmicutes;c:Clostridia;o:Clostridiales;f:Ruminococcaceae;g;s:524868	591.3203_3.0304	591.3203	3.0304	Negative	0.589459	0.000385226	0.142878	3	11
p:Firmicutes;c:Clostridia;o:Clostridiales;f:Catabacteriaceae;g;s:368252	591.3203_3.0304	591.3203	3.0304	Negative	0.621217	0.000148074	0.103672	3	12
p:Firmicutes;c:Clostridia;o:Clostridiales;f:Ruminococcaceae;g:Oscillospira;s:529688	591.3203_3.0304	591.3203	3.0304	Negative	0.579758	0.000505982	0.16147	3	37
p:Actinobacteria;c:Actinobacteria;o:Coriobacteriales;f;g;s:183084	591.3203_3.0304	591.3203	3.0304	Negative	0.55698	0.00092929	0.191951	1	1
p:Firmicutes;c:Clostridia;o:Clostridiales;f:Ruminococcaceae;g:Oscillospira;s:340177	591.3203_3.0304	591.3203	3.0304	Negative	-0.562489	0.000805439	0.184293	1	21
p:Bacteroidetes;c:Bacteroidia;o:Bacteroidales;f:Porphyromonadaceae;g:Parabacteroides;s:118877	591.3203_3.0304	591.3203	3.0304	Negative	0.652887	5.11561e-05	0.0740034	4	43
p:Bacteroidetes;c:Bacteroidia;o:Bacteroidales;f:Porphyromonadaceae;g;s:121398	591.3203_3.0304	591.3203	3.0304	Negative	0.62225	0.000143284	0.102637	4	37
p:Firmicutes;c:Clostridia;o:Clostridiales;f:Ruminococcaceae;g:Oscillospira;s:342658	591.3203_3.0304	591.3203	3.0304	Negative	0.678981	1.93576e-05	0.0482895	4	52
p:Bacteroidetes;c:Bacteroidia;o:Bacteroidales;f:Rikenellaceae;g:Alistipes;s:273361	591.3203_3.0304	591.3203	3.0304	Negative	0.656459	4.50287e-05	0.0721777	4	30
p:Firmicutes;c:Clostridia;o:Clostridiales;f:Lachnospiraceae;g;s:352902	591.3203_3.0304	591.3203	3.0304	Negative	0.566208	0.000730271	0.178473	4	54
p:Firmicutes;c:Clostridia;o:Clostridiales;f;g;s:312175	591.3203_3.0304	591.3203	3.0304	Negative	0.56951	0.000668786	0.172734	4	58
p:Firmicutes;c:Clostridia;o:Clostridiales;f:Lachnospiraceae;g:Roseburia;s:Roseburiafaecis195105	591.3203_3.0304	591.3203	3.0304	Negative	0.578666	0.000521484	0.161626	4	61
p:Firmicutes;c:Clostridia;o:Clostridiales;f:Ruminococcaceae;g;s:166689	591.3203_3.0304	591.3203	3.0304	Negative	0.581612	0.000480608	0.159338	4	18
p:Firmicutes;c:Clostridia;o:Clostridiales;f:Lachnospiraceae;g;s:337879	591.3203_3.0304	591.3203	3.0304	Negative	0.665958	3.18124e-05	0.0630384	8	43
p:Firmicutes;c:Clostridia;o:Clostridiales;f:Ruminococcaceae;g;s:157966	591.3203_3.0304	591.3203	3.0304	Negative	0.638422	8.43533e-05	0.0854211	8	12
p:Proteobacteria;c:Betaproteobacteria;o:Burkholderiales;f:Oxalobacteraceae;g:Oxalobacter;s:7369	591.3203_3.0304	591.3203	3.0304	Negative	0.654299	4.86488e-05	0.0726384	8	25
p:Firmicutes;c:Clostridia;o:Clostridiales;f:Ruminococcaceae;g;s:196210	591.3203_3.0304	591.3203	3.0304	Negative	0.570531	0.000650726	0.171336	8	52
p:Firmicutes;c:Clostridia;o:Clostridiales;f:Ruminococcaceae;g;s:337250	591.3203_3.0304	591.3203	3.0304	Negative	0.617738	0.000165253	0.109129	8	30
p:Firmicutes;c:Clostridia;o:Clostridiales;f:Ruminococcaceae;g:Faecalibacterium;s:309611	591.3203_3.0304	591.3203	3.0304	Negative	-0.572034	0.00062491	0.170674	8	11
p:Bacteroidetes;c:Bacteroidia;o:Bacteroidales;f:Porphyromonadaceae;g;s:216125	591.3203_3.0304	591.3203	3.0304	Negative	0.56509	0.000752203	0.180766	8	13
p:Bacteroidetes;c:Bacteroidia;o:Bacteroidales;f:Porphyromonadaceae;g:Parabacteroides;s:Parabacteroidesdistasonis585914	591.3203_3.0304	591.3203	3.0304	Negative	0.56292	0.000796409	0.183252	8	9
p:Firmicutes;c:Clostridia;o:Clostridiales;f:Lachnospiraceae;g;s:352347	591.3203_3.0304	591.3203	3.0304	Negative	-0.597552	0.000304804	0.131857	1	3
p:Firmicutes;c:Clostridia;o:Clostridiales;f:Lachnospiraceae;g:Roseburia;s:Eubacteriumrectale198071	591.3203_3.0304	591.3203	3.0304	Negative	0.58527	0.000433823	0.151955	6	37
p:Firmicutes;c:Clostridia;o:Clostridiales;f:Ruminococcaceae;g;s:72147	591.3203_3.0304	591.3203	3.0304	Negative	0.578693	0.000521091	0.161626	6	52
p:Firmicutes;c:Clostridia;o:Clostridiales;f:Ruminococcaceae;g;s:292816	591.3203_3.0304	591.3203	3.0304	Negative	0.607468	0.00022681	0.121968	6	54
p:Firmicutes;c:Clostridia;o:Clostridiales;f:Ruminococcaceae;g;s:298079	591.3203_3.0304	591.3203	3.0304	Negative	0.576496	0.000553527	0.165055	6	58
p:Firmicutes;c:Clostridia;o:Clostridiales;f:Ruminococcaceae;g:Faecalibacterium;s:176115	591.3203_3.0304	591.3203	3.0304	Negative	0.588187	0.000399448	0.14421	6	61
p:Firmicutes;c:Clostridia;o:Clostridiales;f:Lachnospiraceae;g:Blautia;s:143819	591.3203_3.0304	591.3203	3.0304	Negative	0.633768	9.85497e-05	0.0914835	6	18
p:Proteobacteria;c:Gammaproteobacteria;o:Enterobacteriales;f:Enterobacteriaceae;g;s:323418	591.3203_3.0304	591.3203	3.0304	Negative	0.608867	0.000217371	0.120645	1	22
p:Firmicutes;c:Clostridia;o:Clostridiales;f:Ruminococcaceae;g;s:199182	591.3203_3.0304	591.3203	3.0304	Negative	0.565638	0.000741379	0.179685	1	54
p:Firmicutes;c:Clostridia;o:Clostridiales;f:Ruminococcaceae;g;s:271207	591.3203_3.0304	591.3203	3.0304	Negative	0.570608	0.00064937	0.171336	1	43
p:Bacteroidetes;c:Bacteroidia;o:Bacteroidales;f:Rikenellaceae;g:Alistipes;s:185451	591.3203_3.0304	591.3203	3.0304	Negative	0.567386	0.000707793	0.175496	6	43
p:Firmicutes;c:Clostridia;o:Clostridiales;f:Ruminococcaceae;g;s:38530	591.3203_3.0304	591.3203	3.0304	Negative	0.623567	0.000137388	0.102331	6	12
p:Firmicutes;c:Clostridia;o:Clostridiales;f:Lachnospiraceae;g:Lachnospira;s:112965	591.3203_3.0304	591.3203	3.0304	Negative	0.555033	0.000976902	0.195077	6	8
p:Firmicutes;c:Clostridia;o:Clostridiales;f:Lachnospiraceae;g;s:182927	591.3203_3.0304	591.3203	3.0304	Negative	0.592266	0.000355429	0.137805	6	25
p:Firmicutes;c:Clostridia;o:Clostridiales;f:Lachnospiraceae;g:Clostridium;s:578025	589.3037_3.0471	589.3037	3.0471	Negative	0.60819	0.000221893	0.121206	3	58
p:Proteobacteria;c:Alphaproteobacteria;o:Rhizobiales;f:Bradyrhizobiaceae;g:Afipia;s:40221	589.3037_3.0471	589.3037	3.0471	Negative	0.59511	0.000327332	0.135818	3	61
p:Firmicutes;c:Clostridia;o:Clostridiales;f:Lachnospiraceae;g;s:592901	589.3037_3.0471	589.3037	3.0471	Negative	0.577687	0.000535722	0.162349	1	6
p:Firmicutes;c:Clostridia;o:Clostridiales;f:Lachnospiraceae;g;s:302407	589.3037_3.0471	589.3037	3.0471	Negative	0.573065	0.000607734	0.168908	1	58
p:Firmicutes;c:Clostridia;o:Clostridiales;f:Lachnospiraceae;g;s:300529	589.3037_3.0471	589.3037	3.0471	Negative	-0.560207	0.000854869	0.190118	1	11
p:Firmicutes;c:Clostridia;o:Clostridiales;f:Lachnospiraceae;g:Clostridium;s:290934	589.3037_3.0471	589.3037	3.0471	Negative	0.611273	0.000201964	0.116415	3	1
p:Firmicutes;c:Clostridia;o:Clostridiales;f:Lachnospiraceae;g:Clostridium;s:287401	589.3037_3.0471	589.3037	3.0471	Negative	0.616391	0.000172369	0.111541	3	2
p:Proteobacteria;c:Betaproteobacteria;o:Burkholderiales;f:Oxalobacteraceae;g;s:580561	589.3037_3.0471	589.3037	3.0471	Negative	0.638925	8.29326e-05	0.0853159	3	2
p:Firmicutes;c:Clostridia;o:Clostridiales;f:Lachnospiraceae;g;s:178513	589.3037_3.0471	589.3037	3.0471	Negative	0.583134	0.000460627	0.155743	3	54
p:Proteobacteria;c:Betaproteobacteria;o:Methylophilales;f:Methylophilaceae;g:Methylotenera;s:104555	589.3037_3.0471	589.3037	3.0471	Negative	0.608124	0.000222341	0.121206	3	58
p:Firmicutes;c:Clostridia;o:Clostridiales;f:Lachnospiraceae;g:Clostridium;s:542096	589.3037_3.0471	589.3037	3.0471	Negative	0.611993	0.00019754	0.115783	3	61
p:Firmicutes;c:Clostridia;o:Clostridiales;f:Lachnospiraceae;g;s:179319	589.3037_3.0471	589.3037	3.0471	Negative	0.601736	0.000269391	0.12681	1	5
p:Proteobacteria;c:Betaproteobacteria;o:Burkholderiales;f:Oxalobacteraceae;g;s:202769	589.3037_3.0471	589.3037	3.0471	Negative	-0.559737	0.000865369	0.190553	1	9
p:Firmicutes;c:Clostridia;o:Clostridiales;f:Lachnospiraceae;g:Clostridium;s:211404	589.3037_3.0471	589.3037	3.0471	Negative	0.557757	0.000910882	0.191951	9	43
p:Proteobacteria;c:Gammaproteobacteria;o:Xanthomonadales;f:Xanthomonadaceae;g:Stenotrophomonas;s:100312	589.3037_3.0471	589.3037	3.0471	Negative	0.651179	5.43411e-05	0.0766611	9	37
p:Firmicutes;c:Clostridia;o:Clostridiales;f:Ruminococcaceae;g;s:135628	587.2885_3.0094	587.2885	3.0094	Negative	0.592422	0.000353838	0.137805	9	52
p:Firmicutes;c:Clostridia;o:Clostridiales;f:Lachnospiraceae;g:Clostridium;s:358123	587.2885_3.0094	587.2885	3.0094	Negative	0.563317	0.000788138	0.182954	9	30
p:Firmicutes;c:Clostridia;o:Clostridiales;f:Lachnospiraceae;g;s:36647	587.2885_3.0094	587.2885	3.0094	Negative	0.648339	6.00331e-05	0.0772728	9	54
p:Firmicutes;c:Clostridia;o:Clostridiales;f:Lachnospiraceae;g:Clostridium;s:195333	497.3341_2.2811	497.3341	2.2811	Negative	0.565297	0.00074809	0.180434	3	3
p:Firmicutes;c:Clostridia;o:Clostridiales;f:Lachnospiraceae;g:Blautia;s:318504	497.3341_2.2811	497.3341	2.2811	Negative	0.648539	5.96162e-05	0.0772728	1	22
p:Proteobacteria;c:Gammaproteobacteria;o:Pasteurellales;f:Pasteurellaceae;g:Actinobacillus;s:204197	487.3048_2.2819	487.3048	2.2819	Negative	0.595261	0.000325901	0.135818	5	9
p:Bacteroidetes;c:Bacteroidia;o:Bacteroidales;f:Bacteroidaceae;g:Bacteroides;s:316653	472.8195_0.2759	472.8195	0.2759	Negative	0.574537	0.000583921	0.16847	3	3
p:Tenericutes;c:Erysipelotrichi;o:Erysipelotrichales;f:Erysipelotrichaceae;g:Coprobacillus;s:288021	450.8341_0.2807	450.8341	0.2807	Negative	0.564662	0.000760743	0.180766	1	1
p:Firmicutes;c:Clostridia;o:Clostridiales;f:Lachnospiraceae;g:Clostridium;s:187219	428.8518_0.2798	428.8518	0.2798	Negative	0.611453	0.000200847	0.116387	9	3
p:Bacteroidetes;c:Bacteroidia;o:Bacteroidales;f:Bacteroidaceae;g:Bacteroides;s:433947	428.8518_0.2798	428.8518	0.2798	Negative	-0.596724	0.000312291	0.133086	9	10
p:Firmicutes;c:Clostridia;o:Clostridiales;f:Lachnospiraceae;g:Blautia;s:312589	383.1814_2.1754	383.1814	2.1754	Negative	0.625011	0.000131168	0.102331	8	30
p:Bacteroidetes;c:Bacteroidia;o:Bacteroidales;f:Prevotellaceae;g:Prevotella;s:368375	383.1814_2.1754	383.1814	2.1754	Negative	-0.595218	0.000326313	0.135818	8	11
p:Firmicutes;c:Clostridia;o:Clostridiales;f:Lachnospiraceae;g;s:288913	383.1814_2.1754	383.1814	2.1754	Negative	0.627753	0.000120047	0.0986373	8	22
p:Firmicutes;c:Clostridia;o:Clostridiales;f:Lachnospiraceae;g;s:184895	383.1814_2.1754	383.1814	2.1754	Negative	-0.568274	0.00069124	0.173708	8	9
p:Firmicutes;c:Clostridia;o:Clostridiales;f:Ruminococcaceae;g:Clostridium;s:Clostridiummethylpentosum470117	383.1814_2.1754	383.1814	2.1754	Negative	0.578864	0.000518648	0.161543	5	52
p:Firmicutes;c:Clostridia;o:Clostridiales;f:Lachnospiraceae;g:Clostridium;s:199755	352.8623_0.2837	352.8623	0.2837	Negative	0.605475	0.000240881	0.125379	8	11
p:Firmicutes;c:Clostridia;o:Clostridiales;f:Lachnospiraceae;g:Coprococcus;s:411214	352.8623_0.2837	352.8623	0.2837	Negative	0.570325	0.000654336	0.171336	8	37
p:Firmicutes;c:Clostridia;o:Clostridiales;f:Lachnospiraceae;g;s:163839	334.8555_0.289	334.8555	0.289	Negative	-0.556593	0.000938595	0.191951	13	1
p:Firmicutes;c:Clostridia;o:Clostridiales;f:Lachnospiraceae;g:Blautia;s:189588	330.8779_0.2826	330.8779	0.2826	Negative	-0.570192	0.000656674	0.171336	13	13
p:Proteobacteria;c:Alphaproteobacteria;o:Rhizobiales;f:Bradyrhizobiaceae;g:Afipia;s:40221	317.1503_2.8089	317.1503	2.8089	Negative	-0.616359	0.000172541	0.111541	13	26
p:Proteobacteria;c:Betaproteobacteria;o:Burkholderiales;f;g:Aquabacterium;s:532736	317.1503_2.8089	317.1503	2.8089	Negative	-0.713656	4.53092e-06	0.0257453	13	21
p:Proteobacteria;c:Betaproteobacteria;o:Burkholderiales;f:Burkholderiaceae;g:Ralstonia;s:223957	317.1503_2.8089	317.1503	2.8089	Negative	-0.717894	3.73969e-06	0.0245284	13	11
p:Firmicutes;c:Clostridia;o:Clostridiales;f:Lachnospiraceae;g;s:350447	317.1503_2.8089	317.1503	2.8089	Negative	-0.589303	0.000386954	0.142878	13	11
p:Proteobacteria;c:Alphaproteobacteria;o:Sphingomonadales;f:Sphingomonadaceae;g:Novosphingobium;s:150688	317.1503_2.8089	317.1503	2.8089	Negative	-0.595937	0.00031955	0.135054	13	13
p:Proteobacteria;c:Betaproteobacteria;o:Rhodocyclales;f:Rhodocyclaceae;g:Zoogloea;s:Zoogloearesiniphila343120	317.1503_2.8089	317.1503	2.8089	Negative	-0.578116	0.000529438	0.162126	13	37
p:Proteobacteria;c:Gammaproteobacteria;o:Xanthomonadales;f:Xanthomonadaceae;g:Stenotrophomonas;s:100312	317.1503_2.8089	317.1503	2.8089	Negative	-0.559097	0.000879846	0.191467	3	15
p:Firmicutes;c:Clostridia;o:Clostridiales;f:Ruminococcaceae;g;s:158946	317.1503_2.8089	317.1503	2.8089	Negative	-0.587429	0.000408135	0.145448	3	26
p:Firmicutes;c:Clostridia;o:Clostridiales;f:Eubacteriaceae;g:Anaerofustis;s:Anaerofustisstercorihominis469661	304.9139_0.2537	304.9139	0.2537	Negative	0.561095	0.000835326	0.187154	3	2
p:Bacteroidetes;c:Bacteroidia;o:Bacteroidales;f;g;s:298545	304.9139_0.2537	304.9139	0.2537	Negative	0.564216	0.000769725	0.181606	3	5
p:Firmicutes;c:Clostridia;o:Clostridiales;f:Lachnospiraceae;g:Roseburia;s:300222	275.0549_0.247	275.0549	0.247	Negative	0.696593	9.49332e-06	0.0370911	3	58
p:Firmicutes;c:Clostridia;o:Clostridiales;f:Lachnospiraceae;g:Blautia;s:189588	232.9025_0.2859	232.9025	0.2859	Negative	0.613804	0.000186807	0.114238	2	61
p:Tenericutes;c:Erysipelotrichi;o:Erysipelotrichales;f:Erysipelotrichaceae;g:Coprobacillus;s:288021	232.9025_0.2859	232.9025	0.2859	Negative	-0.597637	0.000304047	0.131857	1	13
p:Proteobacteria;c:Alphaproteobacteria;o:Sphingomonadales;f:Sphingomonadaceae;g:Novosphingobium;s:150688	227.1034_1.4408	227.1034	1.4408	Negative	0.567602	0.000703742	0.174703	1	18
p:Proteobacteria;c:Gammaproteobacteria;o:Pasteurellales;f:Pasteurellaceae;g;s:32352	213.0843_0.2653	213.0843	0.2653	Negative	0.606865	0.000230987	0.123047	5	3
p:Firmicutes;c:Clostridia;o:Clostridiales;f:Lachnospiraceae;g:Blautia;s:182672	193.0347_0.2935	193.0347	0.2935	Negative	0.694901	1.01877e-05	0.0370911	7	30
p:Firmicutes;c:Clostridia;o:Clostridiales;f:Ruminococcaceae;g;s:581785	193.0347_0.2935	193.0347	0.2935	Negative	0.565346	0.00074712	0.180434	7	8
p:Firmicutes;c:Clostridia;o:Clostridiales;f:Lachnospiraceae;g:Blautia;s:312589	193.0347_0.2935	193.0347	0.2935	Negative	0.556886	0.000931558	0.191951	7	2
p:Firmicutes;c:Clostridia;o:Clostridiales;f;g;s:174078	193.0347_0.2935	193.0347	0.2935	Negative	0.563607	0.000782162	0.182838	7	37
p:Bacteroidetes;c:Bacteroidia;o:Bacteroidales;f:Bacteroidaceae;g:Bacteroides;s:563616	193.0347_0.2935	193.0347	0.2935	Negative	0.575856	0.000563289	0.16603	1	32
p:Firmicutes;c:Clostridia;o:Clostridiales;f:Ruminococcaceae;g:Clostridium;s:Clostridiummethylpentosum470117	174.088_0.2977	174.088	0.2977	Negative	0.567915	0.000697886	0.174074	2	1
p:Proteobacteria;c:Alphaproteobacteria;o:Rhizobiales;f:Bradyrhizobiaceae;g;s:573135	145.0968_0.2642	145.0968	0.2642	Negative	0.613502	0.000188559	0.114238	1	52
p:Proteobacteria;c:Betaproteobacteria;o:Burkholderiales;f;g:Aquabacterium;s:532736	145.0968_0.2642	145.0968	0.2642	Negative	-0.58958	0.000383904	0.142878	2	37
p:Proteobacteria;c:Betaproteobacteria;o:Burkholderiales;f:Burkholderiaceae;g:Ralstonia;s:223957	145.0968_0.2642	145.0968	0.2642	Negative	-0.579398	0.000511053	0.161543	2	54
p:Proteobacteria;c:Alphaproteobacteria;o:Sphingomonadales;f:Sphingomonadaceae;g:Novosphingobium;s:150688	145.0968_0.2642	145.0968	0.2642	Negative	0.59226	0.00035549	0.137805	5	43
p:Proteobacteria;c:Gammaproteobacteria;o:Pasteurellales;f:Pasteurellaceae;g;s:32352	145.0968_0.2642	145.0968	0.2642	Negative	0.560703	0.000843899	0.188456	5	25
p:Tenericutes;c:Mollicutes;o:Mycoplasmatales;f:Mycoplasmataceae;g:Mycoplasma;s:161401	145.0968_0.2642	145.0968	0.2642	Negative	0.655435	4.67139e-05	0.072591	5	52
p:Firmicutes;c:Clostridia;o:Clostridiales;f:Lachnospiraceae;g:Coprococcus;s:17859	134.0459_0.3321	134.0459	0.3321	Negative	-0.5804	0.000497074	0.160844	2	4
p:Firmicutes;c:Clostridia;o:Clostridiales;f:Lachnospiraceae;g;s:288913	134.0459_0.3321	134.0459	0.3321	Negative	0.56592	0.000735862	0.178984	5	43
p:Firmicutes;c:Clostridia;o:Clostridiales;f:Lachnospiraceae;g;s:184895	134.0459_0.3321	134.0459	0.3321	Negative	0.569032	0.000677389	0.17295	5	52
p:Firmicutes;c:Clostridia;o:Clostridiales;f:Lachnospiraceae;g;s:194960	130.9657_0.2548	130.9657	0.2548	Negative	0.58034	0.000497901	0.160844	5	12
p:Firmicutes;c:Clostridia;o:Clostridiales;f:Eubacteriaceae;g:Anaerofustis;s:Anaerofustisstercorihominis469661	130.9657_0.2548	130.9657	0.2548	Negative	0.668824	2.85772e-05	0.059858	5	37
p:Tenericutes;c:Mollicutes;o:RF39;f;g;s:177477	130.9657_0.2548	130.9657	0.2548	Negative	0.620327	0.000152309	0.104735	1	32
p:Firmicutes;c:Clostridia;o:Clostridiales;f:Ruminococcaceae;g;s:358150	130.9657_0.2548	130.9657	0.2548	Negative	-0.570328	0.000654284	0.171336	10	15
p:Firmicutes;c:Clostridia;o:Clostridiales;f:Ruminococcaceae;g;s:358150	112.9853_0.4082	112.9853	0.4082	Negative	0.616719	0.000170611	0.111541	7	30
p:Firmicutes;c:Clostridia;o:Clostridiales;f:Lachnospiraceae;g:Blautia;s:312589	Module: yellow				-0.604114	0.000250929	0.126142	2	5
p:Firmicutes;c:Clostridia;o:Clostridiales;f:Lachnospiraceae;g:Roseburia;s:300222	Module: turquoise				0.577894	0.000532681	0.162148	2	3
p:Proteobacteria;c:Alphaproteobacteria;o:Rhizobiales;f:Bradyrhizobiaceae;g;s:573135	Module: tan				-0.564619	0.000761606	0.180766	6	13
p:Firmicutes;c:Clostridia;o:Clostridiales;f:Lachnospiraceae;g;s:292082	Module: tan				-0.618815	0.000159755	0.107497	6	32
p:Proteobacteria;c:Betaproteobacteria;o:Burkholderiales;f:Oxalobacteraceae;g;s:580561	Module: tan				-0.613467	0.000188761	0.114238	6	26
p:Firmicutes;c:Clostridia;o:Clostridiales;f:Lachnospiraceae;g:Coprococcus;s:177845	Module: tan				-0.639855	8.03671e-05	0.0853159	6	21
p:Firmicutes;c:Clostridia;o:Clostridiales;f:Lachnospiraceae;g;s:303841	Module: tan				-0.597082	0.000309036	0.13225	6	17
p:Firmicutes;c:Clostridia;o:Clostridiales;f:Lachnospiraceae;g:Clostridium;s:525016	Module: tan				-0.607143	0.000229056	0.122337	6	13
p:Firmicutes;c:Clostridia;o:Clostridiales;f:Lachnospiraceae;g;s:287349	Module: tan				0.605296	0.000242178	0.125705	4	54
p:Firmicutes;c:Clostridia;o:Clostridiales;f:Lachnospiraceae;g;s:344266	Module: tan				0.563456	0.000785275	0.182838	4	58
p:Firmicutes;c:Clostridia;o:Clostridiales;f:Lachnospiraceae;g:Roseburia;s:300222	Module: tan				0.562353	0.000808327	0.184347	4	61
p:Firmicutes;c:Clostridia;o:Clostridiales;f:Ruminococcaceae;g;s:116301	Module: salmon				0.590314	0.000375927	0.141927	4	18
p:Firmicutes;c:Clostridia;o:Clostridiales;f:Ruminococcaceae;g;s:524868	Module: salmon				0.581859	0.000477321	0.158763	4	37
p:Actinobacteria;c:Actinobacteria;o:Coriobacteriales;f;g;s:183084	Module: salmon				0.647786	6.12025e-05	0.0772728	4	52
p:Firmicutes;c:Clostridia;o:Clostridiales;f:Ruminococcaceae;g:Oscillospira;s:340177	Module: salmon				0.604466	0.000248296	0.126142	4	54
p:Firmicutes;c:Clostridia;o:Clostridiales;f:Ruminococcaceae;g:Oscillospira;s:342658	Module: salmon				0.59788	0.000301887	0.131857	4	61
p:Bacteroidetes;c:Bacteroidia;o:Bacteroidales;f:Rikenellaceae;g:Alistipes;s:273361	Module: salmon				0.568996	0.000678043	0.17295	3	54
p:Firmicutes;c:Clostridia;o:Clostridiales;f:Ruminococcaceae;g;s:360002	Module: salmon				0.601101	0.000274519	0.127335	3	58
p:Firmicutes;c:Clostridia;o:Clostridiales;f:Lachnospiraceae;g:Lachnospira;s:316113	Module: salmon				0.558105	0.00090273	0.191951	3	61
p:Firmicutes;c:Clostridia;o:Clostridiales;f:Ruminococcaceae;g:Oscillospira;s:119031	Module: salmon				-0.55662	0.000937949	0.191951	1	32
p:Firmicutes;c:Clostridia;o:Clostridiales;f:Lachnospiraceae;g;s:352902	Module: salmon				0.642429	7.36276e-05	0.0837217	3	58
p:Firmicutes;c:Clostridia;o:Clostridiales;f:ClostridialesFamilyXIII.IncertaeSedis;g;s:524842	Module: salmon				0.628176	0.000118408	0.0986373	3	61
p:Firmicutes;c:Clostridia;o:Clostridiales;f:Lachnospiraceae;g:Coprococcus;s:318856	Module: salmon				0.596257	0.000316578	0.134354	3	22
p:Firmicutes;c:Clostridia;o:Clostridiales;f:Lachnospiraceae;g:Blautia;s:312589	Module: salmon				0.59495	0.000328867	0.135895	1	2
p:Firmicutes;c:Clostridia;o:Clostridiales;f:Ruminococcaceae;g;s:157966	Module: salmon				0.587815	0.000403696	0.144369	1	32
p:Firmicutes;c:Clostridia;o:Clostridiales;f:Ruminococcaceae;g;s:114087	Module: salmon				0.606023	0.000236939	0.124595	4	43
p:Firmicutes;c:Clostridia;o:Clostridiales;f:Lachnospiraceae;g:Clostridium;s:199755	Module: salmon				0.6162	0.000173399	0.111541	4	30
p:Firmicutes;c:Clostridia;o:Clostridiales;f:Ruminococcaceae;g:Oscillospira;s:195583	Module: salmon				0.577736	0.000535011	0.162349	4	18
p:Bacteroidetes;c:Bacteroidia;o:Bacteroidales;f:Rikenellaceae;g;s:126584	Module: salmon				0.579122	0.000514958	0.161543	4	37
p:Firmicutes;c:Clostridia;o:Clostridiales;f:Ruminococcaceae;g:Oscillospira;s:306273	Module: salmon				-0.554445	0.000991695	0.195077	1	2
p:Firmicutes;c:Clostridia;o:Clostridiales;f:Ruminococcaceae;g:Faecalibacterium;s:309611	Module: salmon				0.605018	0.000244213	0.125833	1	4
p:Firmicutes;c:Clostridia;o:Clostridiales;f:Lachnospiraceae;g;s:348861	Module: salmon				-0.595241	0.00032609	0.135818	8	6
p:Firmicutes;c:Clostridia;o:Clostridiales;f:Ruminococcaceae;g;s:178512	Module: salmon				-0.571404	0.000635622	0.171306	8	13
p:Firmicutes;c:Clostridia;o:Clostridiales;f:Lachnospiraceae;g;s:334453	Module: salmon				-0.653091	5.07852e-05	0.0740034	8	26
p:Proteobacteria;c:Alphaproteobacteria;o:Sphingomonadales;f:Sphingomonadaceae;g:Novosphingobium;s:150688	Module: salmon				-0.650063	5.6517e-05	0.0772728	8	21
p:Firmicutes;c:Clostridia;o:Clostridiales;f:Ruminococcaceae;g;s:157455	Module: salmon				-0.572154	0.00062288	0.170666	8	11
p:Firmicutes;c:Clostridia;o:Clostridiales;f:Catabacteriaceae;g;s:178618	Module: salmon				-0.555454	0.000966443	0.194921	8	17
p:Firmicutes;c:Clostridia;o:Clostridiales;f:Ruminococcaceae;g;s:175048	Module: salmon				-0.554637	0.000986866	0.195077	8	13
p:Firmicutes;c:Clostridia;o:Clostridiales;f:Ruminococcaceae;g;s:298079	Module: salmon				-0.573743	0.000596658	0.168908	8	9
p:Firmicutes;c:Clostridia;o:Clostridiales;f:Ruminococcaceae;g;s:324219	Module: salmon				0.5739	0.00059412	0.168908	5	37
p:Firmicutes;c:Clostridia;o:Clostridiales;f:Ruminococcaceae;g;s:199182	Module: salmon				0.590403	0.000374966	0.141927	5	52
p:Firmicutes;c:Clostridia;o:Clostridiales;f:Lachnospiraceae;g:Anaerostipes;s:17494	Module: salmon				0.573746	0.000596605	0.168908	5	58
p:Firmicutes;c:Clostridia;o:Clostridiales;f:Lachnospiraceae;g:Roseburia;s:Roseburiafaecis177520	Module: salmon				0.569374	0.00067123	0.17295	5	61
p:Firmicutes;c:Clostridia;o:Clostridiales;f:Ruminococcaceae;g;s:38530	Module: salmon				0.564568	0.000762626	0.180766	5	18
p:Firmicutes;c:Clostridia;o:Clostridiales;f:Lachnospiraceae;g;s:146205	Module: salmon				0.608057	0.000222791	0.121206	1	5
p:Firmicutes;c:Clostridia;o:Clostridiales;f:Ruminococcaceae;g:Oscillospira;s:Oscillospiraguilliermondii41119	Module: salmon				0.592426	0.000353797	0.137805	1	5
p:Firmicutes;c:Clostridia;o:Clostridiales;f:Lachnospiraceae;g:Lachnospira;s:112965	Module: salmon				0.560445	0.000849595	0.189314	1	3
p:Firmicutes;c:Clostridia;o:Clostridiales;f:Lachnospiraceae;g:Coprococcus;s:411214	Module: salmon				-0.559666	0.000866972	0.190571	2	13
p:Firmicutes;c:Clostridia;o:Clostridiales;f:Lachnospiraceae;g;s:44776	Module: red				-0.555077	0.000975821	0.195077	2	4
p:Actinobacteria;c:Actinobacteria;o:Actinomycetales;f:Micrococcaceae;g:Rothia;s:Rothiaaeria33563	Module: red				-0.564396	0.00076609	0.181167	2	2
p:Actinobacteria;c:Actinobacteria;o:Coriobacteriales;f:Coriobacteriaceae;g:Collinsella;s:Collinsellaaerofaciens365259	Module: red				0.573331	0.000603362	0.168908	2	5
p:Firmicutes;c:Clostridia;o:Clostridiales;f:Lachnospiraceae;g:Coprococcus;s:177845	Module: purple				0.628655	0.000116575	0.0977308	6	13
p:Firmicutes;c:Clostridia;o:Clostridiales;f:Lachnospiraceae;g;s:344266	Module: purple				0.717128	3.87269e-06	0.0245284	6	32
p:Firmicutes;c:Clostridia;o:Clostridiales;f:Lachnospiraceae;g:Coprococcus;s:17859	Module: pink				0.623968	0.000135635	0.102331	6	3
p:Firmicutes;c:Clostridia;o:Clostridiales;f:Ruminococcaceae;g;s:116301	Module: midnightblue				0.562734	0.00080029	0.183663	6	10
p:Firmicutes;c:Clostridia;o:Clostridiales;f:Lachnospiraceae;g;s:289304	Module: midnightblue				0.640468	7.8714e-05	0.0853159	6	13
p:Bacteroidetes;c:Bacteroidia;o:Bacteroidales;f:Rikenellaceae;g:Alistipes;s:273361	Module: midnightblue				0.629042	0.000115115	0.0977308	6	7
p:Firmicutes;c:Clostridia;o:Clostridiales;f:Lachnospiraceae;g:Coprococcus;s:17859	Module: midnightblue				0.696617	9.48361e-06	0.0370911	4	15
p:Firmicutes;c:Clostridia;o:Clostridiales;f:Ruminococcaceae;g;s:510817	Module: midnightblue				0.554873	0.000980917	0.195077	4	3
p:Bacteroidetes;c:Bacteroidia;o:Bacteroidales;f:Porphyromonadaceae;g:Parabacteroides;s:306330	Module: midnightblue				0.586466	0.000419421	0.147923	4	26
p:Firmicutes;c:Clostridia;o:Clostridiales;f:Lachnospiraceae;g:Coprococcus;s:318856	Module: midnightblue				0.557073	0.000927068	0.191951	4	13
p:Firmicutes;c:Clostridia;o:Clostridiales;f:Lachnospiraceae;g:Coprococcus;s:293833	Module: midnightblue				0.660677	3.86495e-05	0.0681554	3	43
p:Firmicutes;c:Clostridia;o:Clostridiales;f:Ruminococcaceae;g;s:188561	Module: midnightblue				0.684541	1.55395e-05	0.0454103	3	52
p:Firmicutes;c:Clostridia;o:Clostridiales;f:Ruminococcaceae;g;s:166689	Module: midnightblue				0.565257	0.000748879	0.180434	3	54
p:Firmicutes;c:Clostridia;o:Clostridiales;f:Catabacteriaceae;g;s:198244	Module: midnightblue				0.559904	0.000861618	0.190243	1	18
p:Firmicutes;c:Clostridia;o:Clostridiales;f:Lachnospiraceae;g;s:188127	Module: midnightblue				0.624652	0.000132689	0.102331	7	43
p:Firmicutes;c:Clostridia;o:Clostridiales;f:Ruminococcaceae;g;s:157455	Module: midnightblue				0.622517	0.000142073	0.102331	7	37
p:Firmicutes;c:Clostridia;o:Clostridiales;f:Ruminococcaceae;g;s:179201	Module: midnightblue				0.567755	0.000700876	0.174203	7	52
p:Firmicutes;c:Clostridia;o:Clostridiales;f:Lachnospiraceae;g;s:294370	Module: midnightblue				0.594731	0.000330959	0.136217	7	30
p:Firmicutes;c:Clostridia;o:Clostridiales;f:Lachnospiraceae;g:Coprococcus;s:313823	Module: midnightblue				0.569171	0.000674886	0.17295	7	58
p:Firmicutes;c:Clostridia;o:Clostridiales;f:Lachnospiraceae;g:Clostridium;s:292754	Module: midnightblue				0.570678	0.000648152	0.171336	7	61
p:Firmicutes;c:Clostridia;o:Clostridiales;f:Lachnospiraceae;g;s:322257	Module: midnightblue				0.632528	0.000102676	0.0933473	7	37
p:Firmicutes;c:Clostridia;o:Clostridiales;f:Lachnospiraceae;g:Clostridium;s:578025	Module: cyan				0.717752	3.76409e-06	0.0245284	1	32
p:Firmicutes;c:Clostridia;o:Clostridiales;f:Lachnospiraceae;g:Coprococcus;s:17859	Module: cyan				0.570227	0.000656062	0.171336	5	37
p:Proteobacteria;c:Betaproteobacteria;o:Burkholderiales;f:Burkholderiaceae;g:Ralstonia;s:223957	Module: cyan				0.601623	0.000270294	0.12681	5	54
p:Firmicutes;c:Clostridia;o:Clostridiales;f:Lachnospiraceae;g:Blautia;s:312589	Module: cyan				0.725153	2.67054e-06	0.0245284	5	58
p:Firmicutes;c:Clostridia;o:Clostridiales;f:Lachnospiraceae;g:Coprococcus;s:177845	Module: cyan				0.711338	5.02515e-06	0.0270508	5	61
p:Firmicutes;c:Clostridia;o:Clostridiales;f:Lachnospiraceae;g;s:303841	Module: cyan				0.593089	0.00034709	0.137805	5	18
p:Firmicutes;c:Clostridia;o:Clostridiales;f:Lachnospiraceae;g;s:350447	Module: cyan				0.588654	0.000394174	0.143649	1	52
p:Proteobacteria;c:Alphaproteobacteria;o:Sphingomonadales;f:Sphingomonadaceae;g:Novosphingobium;s:150688	Module: cyan				0.616394	0.000172351	0.111541	1	2
p:Firmicutes;c:Clostridia;o:Clostridiales;f:Lachnospiraceae;g;s:302902	Module: cyan				0.587155	0.000411318	0.146327	3	37
p:Firmicutes;c:Clostridia;o:Clostridiales;f:Lachnospiraceae;g:Clostridium;s:525016	Module: cyan				0.636515	8.99328e-05	0.0884442	3	52
p:Tenericutes;c:Mollicutes;o:Mycoplasmatales;f:Mycoplasmataceae;g:Mycoplasma;s:161401	Module: cyan				0.576537	0.000552905	0.165055	3	61
p:Proteobacteria;c:Betaproteobacteria;o:Rhodocyclales;f:Rhodocyclaceae;g:Zoogloea;s:Zoogloearesiniphila343120	Module: cyan				0.732747	1.85622e-06	0.0223354	9	43
p:Proteobacteria;c:Gammaproteobacteria;o:Xanthomonadales;f:Xanthomonadaceae;g:Stenotrophomonas;s:100312	Module: cyan				0.722937	2.96298e-06	0.0245284	9	37
p:Firmicutes;c:Clostridia;o:Clostridiales;f:Lachnospiraceae;g;s:289304	Module: brown				0.563551	0.00078331	0.182838	9	25
p:Firmicutes;c:Clostridia;o:Clostridiales;f:Ruminococcaceae;g;s:188561	Module: brown				0.748148	8.54115e-07	0.0179664	9	52
p:Firmicutes;c:Clostridia;o:Clostridiales;f:Ruminococcaceae;g;s:166689	Module: brown				0.662489	3.61669e-05	0.0648965	9	30
p:Actinobacteria;c:Actinobacteria;o:Actinomycetales;f:Micrococcaceae;g:Rothia;s:Rothiaaeria33563	Module: blue				0.55767	0.000912932	0.191951	9	54
p:Proteobacteria;c:Deltaproteobacteria;o:Desulfovibrionales;f:Desulfovibrionaceae;g:Desulfovibrio;s:52234	Module: black				-0.578829	0.000519145	0.161543	9	9
p:Actinobacteria;c:Actinobacteria;o:Actinomycetales;f:Micrococcaceae;g:Rothia;s:Rothiaaeria33563	Module: black				0.588926	0.000391127	0.14318	9	2
p:Bacteroidetes;c:Bacteroidia;o:Bacteroidales;f:Rikenellaceae;g:Alistipes;s:286968	Module: black				0.690128	1.24018e-05	0.0402678	9	37
p:Firmicutes;c:Clostridia;o:Clostridiales;f:Ruminococcaceae;g;s:317502	98.985_0.3349	98.985	0.3349	Positive	0.638772	8.33636e-05	0.0853159	6	43
p:Firmicutes;c:Clostridia;o:Clostridiales;f:Lachnospiraceae;g:Roseburia;s:330170	90.055_0.3017	90.055	0.3017	Positive	0.555174	0.000973403	0.195077	6	12
p:Firmicutes;c:Clostridia;o:Clostridiales;f:Ruminococcaceae;g:Ruminococcus;s:94758	90.055_0.3017	90.055	0.3017	Positive	0.61627	0.000173022	0.111541	6	25
p:Proteobacteria;c:Gammaproteobacteria;o:Enterobacteriales;f:Enterobacteriaceae;g;s:168597	90.055_0.3017	90.055	0.3017	Positive	0.618977	0.000158942	0.107302	6	30
p:Firmicutes;c:Clostridia;o:Clostridiales;f:Catabacteriaceae;g;s:544392	90.055_0.3017	90.055	0.3017	Positive	0.648134	6.04648e-05	0.0772728	6	8
p:Firmicutes;c:Clostridia;o:Clostridiales;f:Lachnospiraceae;g;s:164456	90.055_0.3017	90.055	0.3017	Positive	-0.568288	0.000690997	0.173708	6	5
p:Proteobacteria;c:Alphaproteobacteria;o:Rhizobiales;f:Bradyrhizobiaceae;g:Afipia;s:40221	86.0601_0.5164	86.0601	0.5164	Positive	-0.702855	7.27948e-06	0.0332978	3	17
p:Proteobacteria;c:Betaproteobacteria;o:Burkholderiales;f;g:Aquabacterium;s:532736	86.0601_0.5164	86.0601	0.5164	Positive	-0.634346	9.66769e-05	0.0907154	3	10
p:Proteobacteria;c:Betaproteobacteria;o:Burkholderiales;f:Burkholderiaceae;g:Ralstonia;s:223957	86.0601_0.5164	86.0601	0.5164	Positive	-0.564577	0.00076244	0.180766	3	13
p:Firmicutes;c:Clostridia;o:Clostridiales;f:Lachnospiraceae;g:Clostridium;s:198434	86.0601_0.5164	86.0601	0.5164	Positive	0.680181	1.84683e-05	0.0472227	7	37
p:Proteobacteria;c:Betaproteobacteria;o:Burkholderiales;f;g:Mitsuaria;s:7148	86.0601_0.5164	86.0601	0.5164	Positive	0.648055	6.06319e-05	0.0772728	7	52
p:Proteobacteria;c:Betaproteobacteria;o:Burkholderiales;f:Burkholderiaceae;g:Ralstonia;s:203271	86.0601_0.5164	86.0601	0.5164	Positive	0.653357	5.03077e-05	0.0740034	7	54
p:Proteobacteria;c:Gammaproteobacteria;o:Xanthomonadales;f:Xanthomonadaceae;g:Stenotrophomonas;s:286714	86.0601_0.5164	86.0601	0.5164	Positive	0.698967	8.59078e-06	0.0351461	7	58
p:Actinobacteria;c:Actinobacteria;o:Coriobacteriales;f:Coriobacteriaceae;g:Collinsella;s:Collinsellaaerofaciens365259	86.0601_0.5164	86.0601	0.5164	Positive	0.702762	7.30867e-06	0.0332978	7	61
p:Tenericutes;c:Mollicutes;o:Mycoplasmatales;f:Mycoplasmataceae;g:Mycoplasma;s:161401	86.0601_0.5164	86.0601	0.5164	Positive	0.556587	0.000938745	0.191951	7	18
p:Firmicutes;c:Clostridia;o:Clostridiales;f:Lachnospiraceae;g;s:129660	84.9563_0.2493	84.9563	0.2493	Positive	0.623945	0.000135733	0.102331	7	37
p:Firmicutes;c:Clostridia;o:Clostridiales;f:Lachnospiraceae;g;s:547287	84.9563_0.2493	84.9563	0.2493	Positive	0.600531	0.000279195	0.12834	4	43
p:Proteobacteria;c:Alphaproteobacteria;o:Rhizobiales;f:Bradyrhizobiaceae;g:Afipia;s:40221	84.0803_0.2594	84.0803	0.2594	Positive	0.591387	0.000364529	0.139639	4	37
p:Proteobacteria;c:Betaproteobacteria;o:Burkholderiales;f;g:Aquabacterium;s:532736	84.0803_0.2594	84.0803	0.2594	Positive	0.57095	0.000643439	0.171336	4	25
p:Proteobacteria;c:Betaproteobacteria;o:Burkholderiales;f:Burkholderiaceae;g:Ralstonia;s:223957	84.0803_0.2594	84.0803	0.2594	Positive	0.588851	0.000391971	0.14318	4	52
p:Proteobacteria;c:Betaproteobacteria;o:Burkholderiales;f:Burkholderiaceae;g:Cupriavidus;s:164330	84.0803_0.2594	84.0803	0.2594	Positive	0.565092	0.000752148	0.180766	3	54
p:Actinobacteria;c:Actinobacteria;o:Actinomycetales;f:Actinomycetaceae;g:Actinomyces;s:Actinomycesodontolyticus516753	84.0803_0.2594	84.0803	0.2594	Positive	0.568448	0.00068805	0.173623	3	58
p:Tenericutes;c:Mollicutes;o:Mycoplasmatales;f:Mycoplasmataceae;g:Mycoplasma;s:161401	84.0803_0.2594	84.0803	0.2594	Positive	0.579032	0.000516245	0.161543	3	61
p:Firmicutes;c:Bacilli;o:Lactobacillales;f:Streptococcaceae;g:Streptococcus;s:561636	84.0803_0.2594	84.0803	0.2594	Positive	0.691897	1.15351e-05	0.0386817	1	32
p:Firmicutes;c:Clostridia;o:Clostridiales;f;g;s:351200	750.4712_7.6099	750.4712	7.6099	Positive	0.604559	0.000247602	0.126142	4	52
p:Firmicutes;c:Clostridia;o:Clostridiales;f:Lachnospiraceae;g:Blautia;s:312589	750.4712_7.6099	750.4712	7.6099	Positive	0.622518	0.000142069	0.102331	4	54
p:Firmicutes;c:Bacilli;o:Lactobacillales;f:Streptococcaceae;g:Streptococcus;s:151451	750.4712_7.6099	750.4712	7.6099	Positive	0.639939	8.01381e-05	0.0853159	4	58
p:Firmicutes;c:Clostridia;o:Clostridiales;f:Lachnospiraceae;g;s:344266	750.4712_7.6099	750.4712	7.6099	Positive	0.686503	1.43642e-05	0.0428382	4	61
p:Firmicutes;c:Clostridia;o:Clostridiales;f:Lachnospiraceae;g;s:344266	736.4555_7.405	736.4555	7.405	Positive	0.594025	0.000337814	0.137432	1	22
p:Proteobacteria;c:Betaproteobacteria;o:Burkholderiales;f:Alcaligenaceae;g:Sutterella;s:176809	702.2124_8.4252	702.2124	8.4252	Positive	0.562992	0.000794904	0.183252	2	3
p:Tenericutes;c:Mollicutes;o:Mycoplasmatales;f:Mycoplasmataceae;g:Mycoplasma;s:161401	70.0656_0.296	70.0656	0.296	Positive	0.612504	0.000194458	0.115783	2	18
p:Firmicutes;c:Clostridia;o:Clostridiales;f:Lachnospiraceae;g;s:184895	70.0656_0.296	70.0656	0.296	Positive	0.592495	0.000353094	0.137805	1	37
p:Firmicutes;c:Clostridia;o:Clostridiales;f:Ruminococcaceae;g:Clostridium;s:363845	654.3316_7.1632	654.3316	7.1632	Positive	-0.583336	0.000458035	0.155123	10	13
p:Firmicutes;c:Clostridia;o:Clostridiales;f:Lachnospiraceae;g:Coprococcus;s:293833	654.3316_7.1632	654.3316	7.1632	Positive	-0.734447	1.70819e-06	0.0218389	10	26
p:Firmicutes;c:Clostridia;o:Clostridiales;f:Lachnospiraceae;g:Blautia;s:312589	654.3316_7.1632	654.3316	7.1632	Positive	-0.724347	2.77365e-06	0.0245284	10	21
p:Firmicutes;c:Clostridia;o:Clostridiales;f:Lachnospiraceae;g:Clostridium;s:199755	654.3316_7.1632	654.3316	7.1632	Positive	-0.562101	0.000813673	0.18481	10	11
p:Firmicutes;c:Clostridia;o:Clostridiales;f:Lachnospiraceae;g;s:44776	654.3316_7.1632	654.3316	7.1632	Positive	-0.662734	3.58426e-05	0.0648965	10	17
p:Firmicutes;c:Clostridia;o:Clostridiales;f:Lachnospiraceae;g;s:165397	654.3316_7.1632	654.3316	7.1632	Positive	-0.571841	0.000628171	0.171012	10	1
p:Firmicutes;c:Clostridia;o:Clostridiales;f:Ruminococcaceae;g;s:364269	654.3316_7.1632	654.3316	7.1632	Positive	0.558158	0.000901505	0.191951	2	54
p:Firmicutes;c:Clostridia;o:Clostridiales;f:Ruminococcaceae;g;s:175048	654.3316_7.1632	654.3316	7.1632	Positive	0.573106	0.000607055	0.168908	2	18
p:Firmicutes;c:Clostridia;o:Clostridiales;f:Lachnospiraceae;g;s:207615	654.3316_7.1632	654.3316	7.1632	Positive	0.619361	0.000157026	0.107069	7	37
p:Bacteroidetes;c:Bacteroidia;o:Bacteroidales;f:Porphyromonadaceae;g:Parabacteroides;s:Parabacteroidesgordonii177297	643.2921_8.122	643.2921	8.122	Positive	0.589015	0.000390137	0.14318	7	52
p:Firmicutes;c:Clostridia;o:Clostridiales;f:Ruminococcaceae;g:Oscillospira;s:342658	637.3048_7.1635	637.3048	7.1635	Positive	0.603216	0.000257763	0.126142	7	54
p:Firmicutes;c:Clostridia;o:Clostridiales;f:Lachnospiraceae;g:Coprococcus;s:293833	637.3048_7.1635	637.3048	7.1635	Positive	0.638666	8.36615e-05	0.0853159	7	58
p:Firmicutes;c:Clostridia;o:Clostridiales;f:Lachnospiraceae;g:Blautia;s:312589	637.3048_7.1635	637.3048	7.1635	Positive	0.635374	9.34252e-05	0.0895782	7	61
p:Firmicutes;c:Clostridia;o:Clostridiales;f:Lachnospiraceae;g:Clostridium;s:199755	637.3048_7.1635	637.3048	7.1635	Positive	0.554441	0.000991804	0.195077	7	18
p:Firmicutes;c:Clostridia;o:Clostridiales;f:Lachnospiraceae;g;s:303841	637.3048_7.1635	637.3048	7.1635	Positive	0.622948	0.000140132	0.102331	7	37
p:Actinobacteria;c:Actinobacteria;o:Coriobacteriales;f:Coriobacteriaceae;g:Collinsella;s:187312	637.3048_7.1635	637.3048	7.1635	Positive	0.557766	0.000910667	0.191951	1	58
p:Firmicutes;c:Clostridia;o:Clostridiales;f:Lachnospiraceae;g;s:44776	637.3048_7.1635	637.3048	7.1635	Positive	0.647288	6.2272e-05	0.0772728	7	43
p:Firmicutes;c:Clostridia;o:Clostridiales;f:Lachnospiraceae;g;s:165397	637.3048_7.1635	637.3048	7.1635	Positive	0.598621	0.000295388	0.131857	7	12
p:Actinobacteria;c:Actinobacteria;o:Coriobacteriales;f:Coriobacteriaceae;g:Slackia;s:186567	637.3048_7.1635	637.3048	7.1635	Positive	0.568599	0.000685274	0.173448	7	3
p:Firmicutes;c:Clostridia;o:Clostridiales;f:Ruminococcaceae;g;s:199182	637.3048_7.1635	637.3048	7.1635	Positive	0.554761	0.000983734	0.195077	7	9
p:Firmicutes;c:Clostridia;o:Clostridiales;f:Lachnospiraceae;g;s:207615	637.3048_7.1635	637.3048	7.1635	Positive	0.595118	0.00032726	0.135818	7	13
p:Firmicutes;c:Clostridia;o:Clostridiales;f:Catabacteriaceae;g;s:555547	619.3535_4.4699	619.3535	4.4699	Positive	0.557711	0.000911968	0.191951	7	18
p:Firmicutes;c:Clostridia;o:Clostridiales;f:Catabacteriaceae;g;s:297351	619.3535_4.4699	619.3535	4.4699	Positive	0.569235	0.000673725	0.17295	7	1
p:Firmicutes;c:Clostridia;o:Clostridiales;f:Ruminococcaceae;g:Oscillospira;s:342658	619.3535_4.4699	619.3535	4.4699	Positive	-0.595287	0.000325652	0.135818	1	17
p:Tenericutes;c:Erysipelotrichi;o:Erysipelotrichales;f:Erysipelotrichaceae;g:Clostridium;s:517163	619.3535_4.4699	619.3535	4.4699	Positive	0.603914	0.000252438	0.126142	7	43
p:Firmicutes;c:Clostridia;o:Clostridiales;f:Ruminococcaceae;g:Oscillospira;s:119031	619.3535_4.4699	619.3535	4.4699	Positive	0.569684	0.000665673	0.172734	7	52
p:Firmicutes;c:Clostridia;o:Clostridiales;f:Lachnospiraceae;g;s:352902	619.3535_4.4699	619.3535	4.4699	Positive	0.599207	0.000290333	0.130978	7	30
p:Firmicutes;c:Clostridia;o:Clostridiales;f:ClostridialesFamilyXIII.IncertaeSedis;g;s:524842	619.3535_4.4699	619.3535	4.4699	Positive	0.567874	0.000698656	0.174074	7	54
p:Firmicutes;c:Clostridia;o:Clostridiales;f:Lachnospiraceae;g:Blautia;s:312589	619.3535_4.4699	619.3535	4.4699	Positive	0.603103	0.000258632	0.126265	7	58
p:Firmicutes;c:Clostridia;o:Clostridiales;f:Ruminococcaceae;g;s:302974	619.3535_4.4699	619.3535	4.4699	Positive	0.618013	0.000163835	0.10881	7	61
p:Synergistetes;c:Synergistia;o:Synergistales;f:Synergistaceae;g:Synergistes;s:231414	619.3535_4.4699	619.3535	4.4699	Positive	0.626288	0.00012588	0.101377	7	37
p:Firmicutes;c:Clostridia;o:Clostridiales;f:Ruminococcaceae;g:Oscillospira;s:174558	619.3535_4.4699	619.3535	4.4699	Positive	0.595399	0.000324594	0.135818	1	9
p:Firmicutes;c:Clostridia;o:Clostridiales;f:Lachnospiraceae;g:Blautia;s:181844	619.3535_4.4699	619.3535	4.4699	Positive	0.603252	0.00025749	0.126142	1	37
p:Firmicutes;c:Clostridia;o:Clostridiales;f:Lachnospiraceae;g:Clostridium;s:199755	619.3535_4.4699	619.3535	4.4699	Positive	0.639003	8.27171e-05	0.0853159	1	32
p:Firmicutes;c:Clostridia;o:Clostridiales;f:Catabacteriaceae;g;s:366021	619.3535_4.4699	619.3535	4.4699	Positive	0.57778	0.000534355	0.162349	1	13
p:Firmicutes;c:Clostridia;o:Clostridiales;f:Ruminococcaceae;g:Faecalibacterium;s:Faecalibacteriumprausnitzii180304	619.3535_4.4699	619.3535	4.4699	Positive	0.570863	0.000644932	0.171336	1	18
p:Firmicutes;c:Clostridia;o:Clostridiales;f:Lachnospiraceae;g:Coprococcus;s:294791	619.3535_4.4699	619.3535	4.4699	Positive	0.594907	0.000329274	0.135895	4	58
p:Firmicutes;c:Clostridia;o:Clostridiales;f:Lachnospiraceae;g;s:165397	619.3535_4.4699	619.3535	4.4699	Positive	0.592402	0.000354035	0.137805	4	61
p:Firmicutes;c:Clostridia;o:Clostridiales;f:Ruminococcaceae;g;s:157455	619.3535_4.4699	619.3535	4.4699	Positive	0.556781	0.000934076	0.191951	4	22
p:Firmicutes;c:Clostridia;o:Clostridiales;f:Lachnospiraceae;g;s:579750	619.3535_4.4699	619.3535	4.4699	Positive	0.636597	8.96856e-05	0.0884442	4	37
p:Firmicutes;c:Clostridia;o:Clostridiales;f:Ruminococcaceae;g:Faecalibacterium;s:Faecalibacteriumprausnitzii173874	619.3535_4.4699	619.3535	4.4699	Positive	0.561312	0.000830604	0.18671	6	2
p:Firmicutes;c:Clostridia;o:Clostridiales;f:Ruminococcaceae;g;s:199182	619.3535_4.4699	619.3535	4.4699	Positive	0.615247	0.000178626	0.113249	6	1
p:Firmicutes;c:Clostridia;o:Clostridiales;f;g;s:584107	619.3535_4.4699	619.3535	4.4699	Positive	0.612327	0.000195522	0.115783	6	3
p:Firmicutes;c:Clostridia;o:Clostridiales;f:Lachnospiraceae;g;s:181367	615.3166_4.4598	615.3166	4.4598	Positive	-0.579328	0.000512041	0.161543	17	13
p:Firmicutes;c:Clostridia;o:Clostridiales;f:Lachnospiraceae;g;s:191913	615.3166_4.4598	615.3166	4.4598	Positive	-0.704176	6.87697e-06	0.0332978	17	26
p:Firmicutes;c:Clostridia;o:Clostridiales;f:Lachnospiraceae;g:Coprococcus;s:177845	615.3166_4.4598	615.3166	4.4598	Positive	0.645807	6.55555e-05	0.0784201	17	4
p:Firmicutes;c:Clostridia;o:Clostridiales;f:Lachnospiraceae;g:Eubacterium;s:198740	615.3166_4.4598	615.3166	4.4598	Positive	-0.801948	3.43714e-08	0.00461486	17	21
p:Firmicutes;c:Clostridia;o:Clostridiales;f:Ruminococcaceae;g;s:288609	615.3166_4.4598	615.3166	4.4598	Positive	-0.638697	8.35747e-05	0.0853159	17	11
p:Firmicutes;c:Clostridia;o:Clostridiales;f:Lachnospiraceae;g:Clostridium;s:525016	615.3166_4.4598	615.3166	4.4598	Positive	-0.579212	0.00051369	0.161543	17	17
p:Firmicutes;c:Clostridia;o:Clostridiales;f:Ruminococcaceae;g;s:312719	615.3154_3.0227	615.3154	3.0227	Positive	-0.648122	6.04907e-05	0.0772728	17	11
p:Firmicutes;c:Clostridia;o:Clostridiales;f:Ruminococcaceae;g;s:509714	615.3154_3.0227	615.3154	3.0227	Positive	-0.566239	0.000729676	0.178473	17	3
p:Firmicutes;c:Clostridia;o:Clostridiales;f:Ruminococcaceae;g;s:187404	615.3154_3.0227	615.3154	3.0227	Positive	-0.663625	3.46857e-05	0.0648965	17	9
p:Firmicutes;c:Clostridia;o:Clostridiales;f:Catabacteriaceae;g;s:368252	615.3154_3.0227	615.3154	3.0227	Positive	-0.574055	0.000591628	0.168908	17	12
p:Firmicutes;c:Clostridia;o:Clostridiales;f:Ruminococcaceae;g:Oscillospira;s:340177	615.3154_3.0227	615.3154	3.0227	Positive	-0.559609	0.000868246	0.190571	17	7
p:Firmicutes;c:Clostridia;o:Clostridiales;f:Lachnospiraceae;g;s:194960	615.3154_3.0227	615.3154	3.0227	Positive	0.659553	4.02639e-05	0.0686356	2	15
p:Firmicutes;c:Clostridia;o:Clostridiales;f:Lachnospiraceae;g:Blautia;s:171530	615.3154_3.0227	615.3154	3.0227	Positive	0.559256	0.000876244	0.191228	2	13
p:Firmicutes;c:Clostridia;o:Clostridiales;f;g;s:312175	615.3154_3.0227	615.3154	3.0227	Positive	0.621348	0.000147459	0.103672	1	32
p:Proteobacteria;c:Betaproteobacteria;o:Burkholderiales;f:Oxalobacteraceae;g:Oxalobacter;s:7369	615.3154_3.0227	615.3154	3.0227	Positive	0.558879	0.000884844	0.191893	2	15
p:Firmicutes;c:Clostridia;o:Clostridiales;f:Ruminococcaceae;g;s:229923	615.3154_3.0227	615.3154	3.0227	Positive	0.58823	0.000398963	0.14421	2	26
p:Firmicutes;c:Clostridia;o:Clostridiales;f:Ruminococcaceae;g;s:337250	615.3154_3.0227	615.3154	3.0227	Positive	0.575052	0.0005758	0.16784	1	58
p:Firmicutes;c:Clostridia;o:Clostridiales;f:Catabacteriaceae;g;s:205949	615.3154_3.0227	615.3154	3.0227	Positive	0.575663	0.00056627	0.166259	2	58
p:Firmicutes;c:Clostridia;o:Clostridiales;f:Ruminococcaceae;g:Clostridium;s:Clostridiummethylpentosum470117	615.3154_3.0227	615.3154	3.0227	Positive	0.571065	0.000641444	0.171336	2	61
p:Firmicutes;c:Clostridia;o:Clostridiales;f:Ruminococcaceae;g;s:271207	615.3154_3.0227	615.3154	3.0227	Positive	0.630061	0.000111348	0.0957015	6	37
p:Firmicutes;c:Clostridia;o:Clostridiales;f:Ruminococcaceae;g;s:323047	615.3154_3.0227	615.3154	3.0227	Positive	0.66982	2.75246e-05	0.059267	6	52
p:Bacteroidetes;c:Bacteroidia;o:Bacteroidales;f:Bacteroidaceae;g:Bacteroides;s:Bacteroideshelcogenes130851	615.3154_3.0227	615.3154	3.0227	Positive	0.610778	0.000205051	0.116942	6	54
p:Bacteroidetes;c:Bacteroidia;o:Bacteroidales;f:Rikenellaceae;g:Alistipes;s:185451	615.3154_3.0227	615.3154	3.0227	Positive	0.600687	0.000277906	0.128035	6	58
p:Firmicutes;c:Clostridia;o:Clostridiales;f:Lachnospiraceae;g;s:182927	615.3154_3.0227	615.3154	3.0227	Positive	0.646298	6.44512e-05	0.0781401	6	61
p:Firmicutes;c:Clostridia;o:Clostridiales;f:Lachnospiraceae;g:Blautia;s:182672	613.3071_3.0358	613.3071	3.0358	Positive	0.601361	0.000272409	0.127222	6	18
p:Firmicutes;c:Clostridia;o:Clostridiales;f:Lachnospiraceae;g:Blautia;s:522997	613.3071_3.0358	613.3071	3.0358	Positive	0.62315	0.000139231	0.102331	2	58
p:Firmicutes;c:Clostridia;o:Clostridiales;f:Lachnospiraceae;g:Blautia;s:197481	613.3071_3.0358	613.3071	3.0358	Positive	0.609918	0.000210517	0.11863	2	61
p:Firmicutes;c:Clostridia;o:Clostridiales;f:Lachnospiraceae;g:Blautia;s:177941	611.2859_5.3949	611.2859	5.3949	Positive	-0.59345	0.000343483	0.137499	3	4
p:Proteobacteria;c:Betaproteobacteria;o:Burkholderiales;f:Burkholderiaceae;g:Ralstonia;s:223957	603.3162_3.2391	603.3162	3.2391	Positive	-0.740173	1.28524e-06	0.0202278	11	21
p:Bacteroidetes;c:Bacteroidia;o:Bacteroidales;f:Bacteroidaceae;g:Bacteroides;s:550814	603.3162_3.2391	603.3162	3.2391	Positive	-0.57046	0.000651969	0.171336	11	17
p:Firmicutes;c:Clostridia;o:Clostridiales;f;g;s:355197	603.3162_3.2391	603.3162	3.2391	Positive	-0.614485	0.000182906	0.114238	11	11
p:Bacteroidetes;c:Bacteroidia;o:Bacteroidales;f:Bacteroidaceae;g:Bacteroides;s:175594	603.3162_3.2391	603.3162	3.2391	Positive	-0.574046	0.000591768	0.168908	11	9
p:Proteobacteria;c:Betaproteobacteria;o:Burkholderiales;f:Alcaligenaceae;g:Sutterella;s:182833	597.269_4.7068	597.269	4.7068	Positive	0.577579	0.000537321	0.162353	1	32
p:Firmicutes;c:Clostridia;o:Clostridiales;f:Ruminococcaceae;g;s:312719	596.3475_3.04	596.3475	3.04	Positive	0.571513	0.000633761	0.17103	5	37
p:Firmicutes;c:Clostridia;o:Clostridiales;f:Lachnospiraceae;g;s:181344	596.3475_3.04	596.3475	3.04	Positive	0.627247	0.000122034	0.0994543	5	52
p:Firmicutes;c:Clostridia;o:Clostridiales;f:Lachnospiraceae;g;s:493071	596.3475_3.04	596.3475	3.04	Positive	0.620015	0.000153821	0.105235	5	54
p:Firmicutes;c:Clostridia;o:Clostridiales;f:Catabacteriaceae;g;s:555547	596.3475_3.04	596.3475	3.04	Positive	0.568408	0.000688787	0.173623	5	58
p:Firmicutes;c:Clostridia;o:Clostridiales;f:Ruminococcaceae;g;s:509714	596.3475_3.04	596.3475	3.04	Positive	0.606327	0.000234774	0.124189	5	61
p:Firmicutes;c:Clostridia;o:Clostridiales;f:Ruminococcaceae;g;s:524868	596.3475_3.04	596.3475	3.04	Positive	0.750837	7.41651e-07	0.0179664	18	43
p:Firmicutes;c:Clostridia;o:Clostridiales;f:Catabacteriaceae;g;s:368252	596.3475_3.04	596.3475	3.04	Positive	0.582431	0.000469761	0.157015	18	5
p:Firmicutes;c:Clostridia;o:Clostridiales;f:Ruminococcaceae;g:Oscillospira;s:529688	596.3475_3.04	596.3475	3.04	Positive	0.692467	1.12674e-05	0.0386817	18	12
p:Firmicutes;c:Clostridia;o:Clostridiales;f:Ruminococcaceae;g:Oscillospira;s:340177	596.3475_3.04	596.3475	3.04	Positive	0.750093	7.71301e-07	0.0179664	18	25
p:Firmicutes;c:Clostridia;o:Clostridiales;f:Lachnospiraceae;g:Roseburia;s:510026	596.3475_3.04	596.3475	3.04	Positive	0.566612	0.000722502	0.177993	18	52
p:Firmicutes;c:Clostridia;o:Clostridiales;f:Ruminococcaceae;g;s:362930	596.3475_3.04	596.3475	3.04	Positive	0.716655	3.95702e-06	0.0245284	18	30
p:Firmicutes;c:Clostridia;o:Clostridiales;f:Ruminococcaceae;g;s:363607	596.3475_3.04	596.3475	3.04	Positive	0.623518	0.000137601	0.102331	18	5
p:Firmicutes;c:Clostridia;o:Clostridiales;f:Lachnospiraceae;g;s:194960	596.3475_3.04	596.3475	3.04	Positive	0.557173	0.000924706	0.191951	18	8
p:Bacteroidetes;c:Bacteroidia;o:Bacteroidales;f:Rikenellaceae;g:Alistipes;s:273361	596.3475_3.04	596.3475	3.04	Positive	-0.642354	7.38186e-05	0.0837217	18	11
p:Firmicutes;c:Clostridia;o:Clostridiales;f:Ruminococcaceae;g;s:360002	596.3475_3.04	596.3475	3.04	Positive	0.603724	0.000253882	0.126142	18	3
p:Firmicutes;c:Clostridia;o:Clostridiales;f:Ruminococcaceae;g:Oscillospira;s:119031	596.3475_3.04	596.3475	3.04	Positive	0.590518	0.000373737	0.141927	18	22
p:Tenericutes;c:Mollicutes;o:RF39;f;g;s:302387	596.3475_3.04	596.3475	3.04	Positive	-0.560114	0.000856945	0.190118	18	9
p:Firmicutes;c:Clostridia;o:Clostridiales;f:Lachnospiraceae;g;s:352902	596.3475_3.04	596.3475	3.04	Positive	0.579307	0.000512337	0.161543	18	3
p:Firmicutes;c:Clostridia;o:Clostridiales;f:Ruminococcaceae;g:Oscillospira;s:304973	596.3475_3.04	596.3475	3.04	Positive	0.590053	0.000378744	0.142679	18	3
p:Firmicutes;c:Clostridia;o:Clostridiales;f;g;s:312175	596.3475_3.04	596.3475	3.04	Positive	0.611837	0.00019849	0.116007	18	4
p:Firmicutes;c:Clostridia;o:Clostridiales;f:Ruminococcaceae;g;s:113336	596.3475_3.04	596.3475	3.04	Positive	0.612152	0.000196575	0.115783	18	13
p:Tenericutes;c:Mollicutes;o:RF39;f;g;s:177477	596.3475_3.04	596.3475	3.04	Positive	0.561508	0.000826385	0.186291	18	37
p:Proteobacteria;c:Betaproteobacteria;o:Burkholderiales;f:Alcaligenaceae;g:Sutterella;s:158280	596.3475_3.04	596.3475	3.04	Positive	0.559881	0.000862134	0.190243	18	1
p:Firmicutes;c:Clostridia;o:Clostridiales;f:Lachnospiraceae;g;s:454363	596.3475_3.04	596.3475	3.04	Positive	0.597898	0.000301724	0.131857	1	32
p:Firmicutes;c:Clostridia;o:Clostridiales;f:Lachnospiraceae;g:Roseburia;s:Roseburiafaecis195105	596.3475_3.04	596.3475	3.04	Positive	0.623274	0.000138682	0.102331	4	58
p:Firmicutes;c:Clostridia;o:Clostridiales;f:Ruminococcaceae;g:Faecalibacterium;s:310301	596.3475_3.04	596.3475	3.04	Positive	0.671921	2.54174e-05	0.0568743	4	61
p:Firmicutes;c:Clostridia;o:Clostridiales;f:Ruminococcaceae;g;s:166689	596.3475_3.04	596.3475	3.04	Positive	-0.566832	0.000718294	0.177454	4	17
p:Firmicutes;c:Clostridia;o:Clostridiales;f:Ruminococcaceae;g:Faecalibacterium;s:190572	596.3475_3.04	596.3475	3.04	Positive	-0.64727	6.23125e-05	0.0772728	4	10
p:Firmicutes;c:Clostridia;o:Clostridiales;f:Ruminococcaceae;g;s:157966	596.3475_3.04	596.3475	3.04	Positive	0.573089	0.000607333	0.168908	2	11
p:Firmicutes;c:Clostridia;o:Clostridiales;f:Ruminococcaceae;g;s:214378	596.3475_3.04	596.3475	3.04	Positive	0.568078	0.00069487	0.174074	2	7
p:Firmicutes;c:Clostridia;o:Clostridiales;f:Lachnospiraceae;g:Coprococcus;s:297642	596.3475_3.04	596.3475	3.04	Positive	0.596063	0.000318377	0.134837	1	11
p:Firmicutes;c:Clostridia;o:Clostridiales;f:Ruminococcaceae;g:Oscillospira;s:195583	596.3475_3.04	596.3475	3.04	Positive	0.573938	0.000593508	0.168908	1	22
p:Proteobacteria;c:Betaproteobacteria;o:Burkholderiales;f:Oxalobacteraceae;g:Oxalobacter;s:7369	596.3475_3.04	596.3475	3.04	Positive	0.583468	0.000456345	0.154912	2	52
p:Firmicutes;c:Clostridia;o:Clostridiales;f:Ruminococcaceae;g:Ruminococcus;s:94758	596.3475_3.04	596.3475	3.04	Positive	0.568928	0.000679288	0.17295	2	54
p:Bacteroidetes;c:Bacteroidia;o:Bacteroidales;f:Rikenellaceae;g;s:126584	596.3475_3.04	596.3475	3.04	Positive	0.567762	0.000700743	0.174203	10	3
p:Firmicutes;c:Clostridia;o:Clostridiales;f:Ruminococcaceae;g;s:229923	596.3475_3.04	596.3475	3.04	Positive	0.603447	0.000255992	0.126142	10	3
p:Firmicutes;c:Clostridia;o:Clostridiales;f:Ruminococcaceae;g;s:337250	596.3475_3.04	596.3475	3.04	Positive	-0.562555	0.000804059	0.184184	10	2
p:Firmicutes;c:Clostridia;o:Clostridiales;f:Catabacteriaceae;g;s:231952	596.3475_3.04	596.3475	3.04	Positive	-0.556732	0.000935249	0.191951	10	5
p:Firmicutes;c:Clostridia;o:Clostridiales;f:Ruminococcaceae;g;s:368163	596.3475_3.04	596.3475	3.04	Positive	-0.561616	0.000824055	0.186056	10	7
p:Firmicutes;c:Clostridia;o:Clostridiales;f:Ruminococcaceae;g:Faecalibacterium;s:309611	596.3475_3.04	596.3475	3.04	Positive	-0.603719	0.000253919	0.126142	10	13
p:Firmicutes;c:Clostridia;o:Clostridiales;f;g;s:365648	596.3475_3.04	596.3475	3.04	Positive	-0.61496	0.000180227	0.113436	10	4
p:Firmicutes;c:Clostridia;o:Clostridiales;f:Lachnospiraceae;g:Roseburia;s:Eubacteriumrectale362203	596.3475_3.04	596.3475	3.04	Positive	0.570391	0.000653164	0.171336	10	3
p:Firmicutes;c:Clostridia;o:Clostridiales;f:Catabacteriaceae;g;s:205949	596.3475_3.04	596.3475	3.04	Positive	-0.646016	6.50837e-05	0.0783137	10	11
p:Firmicutes;c:Clostridia;o:Clostridiales;f:Lachnospiraceae;g:Roseburia;s:Eubacteriumrectale198071	596.3475_3.04	596.3475	3.04	Positive	-0.631676	0.000105598	0.0943016	10	4
p:Firmicutes;c:Clostridia;o:Clostridiales;f:Ruminococcaceae;g;s:72147	596.3475_3.04	596.3475	3.04	Positive	0.587857	0.000403213	0.144369	2	43
p:Firmicutes;c:Clostridia;o:Clostridiales;f:Ruminococcaceae;g;s:437273	596.3475_3.04	596.3475	3.04	Positive	0.583546	0.000455352	0.154912	2	30
p:Firmicutes;c:Clostridia;o:Clostridiales;f:Ruminococcaceae;g;s:292816	596.3475_3.04	596.3475	3.04	Positive	0.556685	0.000936389	0.191951	1	32
p:Firmicutes;c:Clostridia;o:Clostridiales;f:Ruminococcaceae;g;s:298079	596.3475_3.04	596.3475	3.04	Positive	0.640593	7.83802e-05	0.0853159	1	22
p:Firmicutes;c:Clostridia;o:Clostridiales;f:Ruminococcaceae;g:Oscillospira;s:331742	596.3475_3.04	596.3475	3.04	Positive	-0.557916	0.000907148	0.191951	2	13
p:Firmicutes;c:Clostridia;o:Clostridiales;f:Ruminococcaceae;g;s:147100	596.3475_3.04	596.3475	3.04	Positive	-0.599949	0.000284042	0.129405	2	11
p:Firmicutes;c:Clostridia;o:Clostridiales;f:Ruminococcaceae;g:Faecalibacterium;s:176115	596.3475_3.04	596.3475	3.04	Positive	0.634081	9.75315e-05	0.0910994	6	37
p:Firmicutes;c:Clostridia;o:Clostridiales;f:Ruminococcaceae;g:Faecalibacterium;s:183914	596.3475_3.04	596.3475	3.04	Positive	0.652724	5.14516e-05	0.0740034	6	52
p:Firmicutes;c:Clostridia;o:Clostridiales;f:Ruminococcaceae;g;s:199182	596.3475_3.04	596.3475	3.04	Positive	0.654523	4.82622e-05	0.072591	6	54
p:Firmicutes;c:Clostridia;o:Clostridiales;f;g;s:155156	596.3475_3.04	596.3475	3.04	Positive	0.571525	0.000633543	0.17103	6	61
p:Firmicutes;c:Clostridia;o:Clostridiales;f;g;s:554554	596.3475_3.04	596.3475	3.04	Positive	0.581483	0.000482343	0.159646	6	3
p:Firmicutes;c:Clostridia;o:Clostridiales;f:Ruminococcaceae;g;s:323047	596.3475_3.04	596.3475	3.04	Positive	0.605586	0.000240079	0.12528	6	18
p:Bacteroidetes;c:Bacteroidia;o:Bacteroidales;f:Bacteroidaceae;g:Bacteroides;s:Bacteroidesintestinalis341503	596.3475_3.04	596.3475	3.04	Positive	0.581099	0.00048752	0.160073	1	1
p:Bacteroidetes;c:Bacteroidia;o:Bacteroidales;f:Bacteroidaceae;g:Bacteroides;s:196080	596.3475_3.04	596.3475	3.04	Positive	0.554563	0.000988718	0.195077	1	6
p:Bacteroidetes;c:Bacteroidia;o:Bacteroidales;f:Rikenellaceae;g:Alistipes;s:185451	596.3475_3.04	596.3475	3.04	Positive	-0.64625	6.45574e-05	0.0781401	4	26
p:Firmicutes;c:Clostridia;o:Clostridiales;f:Ruminococcaceae;g:Oscillospira;s:Oscillospiraguilliermondii41119	596.3475_3.04	596.3475	3.04	Positive	-0.674469	2.30569e-05	0.0548424	4	21
p:Firmicutes;c:Clostridia;o:Clostridiales;f:Lachnospiraceae;g;s:182927	596.3475_3.04	596.3475	3.04	Positive	-0.591833	0.000359885	0.138367	4	11
p:Firmicutes;c:Clostridia;o:Clostridiales;f:Ruminococcaceae;g;s:312719	595.3469_3.0469	595.3469	3.0469	Positive	-0.559567	0.000869208	0.190571	4	9
p:Firmicutes;c:Clostridia;o:Clostridiales;f:Lachnospiraceae;g;s:493071	595.3469_3.0469	595.3469	3.0469	Positive	0.607715	0.000225118	0.121968	3	58
p:Firmicutes;c:Clostridia;o:Clostridiales;f:Catabacteriaceae;g;s:555547	595.3469_3.0469	595.3469	3.0469	Positive	0.643065	7.20443e-05	0.0837217	3	61
p:Firmicutes;c:Clostridia;o:Clostridiales;f:Ruminococcaceae;g;s:509714	595.3469_3.0469	595.3469	3.0469	Positive	0.58009	0.00050136	0.161	3	11
p:Firmicutes;c:Clostridia;o:Clostridiales;f:Ruminococcaceae;g;s:524868	595.3469_3.0469	595.3469	3.0469	Positive	0.554624	0.000987174	0.195077	2	32
p:Firmicutes;c:Clostridia;o:Clostridiales;f:Catabacteriaceae;g;s:368252	595.3469_3.0469	595.3469	3.0469	Positive	0.554507	0.000990142	0.195077	2	3
p:Firmicutes;c:Clostridia;o:Clostridiales;f:Ruminococcaceae;g:Oscillospira;s:340177	595.3469_3.0469	595.3469	3.0469	Positive	0.554495	0.000990438	0.195077	2	37
p:Firmicutes;c:Clostridia;o:Clostridiales;f:Lachnospiraceae;g:Roseburia;s:510026	595.3469_3.0469	595.3469	3.0469	Positive	0.598751	0.000294253	0.131837	2	54
p:Firmicutes;c:Clostridia;o:Clostridiales;f:Ruminococcaceae;g;s:362930	595.3469_3.0469	595.3469	3.0469	Positive	-0.558634	0.000890471	0.191951	1	1
p:Firmicutes;c:Clostridia;o:Clostridiales;f:Ruminococcaceae;g;s:363607	595.3469_3.0469	595.3469	3.0469	Positive	0.584392	0.000444666	0.154066	2	21
p:Firmicutes;c:Clostridia;o:Clostridiales;f:Lachnospiraceae;g;s:194960	595.3469_3.0469	595.3469	3.0469	Positive	0.66283	3.57166e-05	0.0648965	2	9
p:Bacteroidetes;c:Bacteroidia;o:Bacteroidales;f:Rikenellaceae;g:Alistipes;s:273361	595.3469_3.0469	595.3469	3.0469	Positive	0.579067	0.000515745	0.161543	1	10
p:Firmicutes;c:Clostridia;o:Clostridiales;f:Ruminococcaceae;g;s:358904	595.3469_3.0469	595.3469	3.0469	Positive	0.654646	4.80513e-05	0.072591	1	3
p:Firmicutes;c:Clostridia;o:Clostridiales;f:Ruminococcaceae;g;s:360002	595.3469_3.0469	595.3469	3.0469	Positive	0.553971	0.00100377	0.196482	3	1
p:Firmicutes;c:Clostridia;o:Clostridiales;f:Ruminococcaceae;g:Oscillospira;s:119031	595.3469_3.0469	595.3469	3.0469	Positive	-0.57668	0.000550743	0.164705	3	13
p:Tenericutes;c:Mollicutes;o:RF39;f;g;s:302387	595.3469_3.0469	595.3469	3.0469	Positive	-0.603344	0.000256782	0.126142	3	10
p:Firmicutes;c:Clostridia;o:Clostridiales;f:Lachnospiraceae;g;s:352902	595.3469_3.0469	595.3469	3.0469	Positive	-0.556525	0.000940248	0.191951	1	1
p:Actinobacteria;c:Actinobacteria;o:Coriobacteriales;f:Coriobacteriaceae;g:Adlercreutzia;s:173965	595.3469_3.0469	595.3469	3.0469	Positive	0.593363	0.000344345	0.137575	2	9
p:Firmicutes;c:Clostridia;o:Clostridiales;f:Ruminococcaceae;g:Oscillospira;s:304973	595.3469_3.0469	595.3469	3.0469	Positive	0.556756	0.000934677	0.191951	2	3
p:Firmicutes;c:Clostridia;o:Clostridiales;f;g;s:312175	595.3469_3.0469	595.3469	3.0469	Positive	0.556432	0.000942481	0.192215	1	12
p:Firmicutes;c:Clostridia;o:Clostridiales;f:Ruminococcaceae;g;s:113336	595.3469_3.0469	595.3469	3.0469	Positive	0.682895	1.6592e-05	0.0467762	6	37
p:Tenericutes;c:Mollicutes;o:RF39;f;g;s:177477	595.3469_3.0469	595.3469	3.0469	Positive	0.597554	0.000304791	0.131857	6	52
p:Proteobacteria;c:Betaproteobacteria;o:Burkholderiales;f:Alcaligenaceae;g:Sutterella;s:158280	595.3469_3.0469	595.3469	3.0469	Positive	0.636565	8.97804e-05	0.0884442	6	54
p:Firmicutes;c:Clostridia;o:Clostridiales;f:Lachnospiraceae;g;s:454363	595.3469_3.0469	595.3469	3.0469	Positive	0.722961	2.95953e-06	0.0245284	6	58
p:Firmicutes;c:Clostridia;o:Clostridiales;f:Lachnospiraceae;g:Roseburia;s:Roseburiafaecis195105	595.3469_3.0469	595.3469	3.0469	Positive	0.740169	1.28552e-06	0.0202278	6	61
p:Firmicutes;c:Clostridia;o:Clostridiales;f:Ruminococcaceae;g:Faecalibacterium;s:310301	595.3469_3.0469	595.3469	3.0469	Positive	0.595255	0.000325957	0.135818	6	37
p:Firmicutes;c:Clostridia;o:Clostridiales;f:Ruminococcaceae;g:Faecalibacterium;s:190572	595.3469_3.0469	595.3469	3.0469	Positive	-0.57436	0.000586736	0.168908	2	32
p:Firmicutes;c:Clostridia;o:Clostridiales;f:Ruminococcaceae;g;s:157966	595.3469_3.0469	595.3469	3.0469	Positive	-0.564921	0.000755565	0.180766	2	10
p:Firmicutes;c:Clostridia;o:Clostridiales;f:Lachnospiraceae;g:Coprococcus;s:297642	595.3469_3.0469	595.3469	3.0469	Positive	0.57398	0.000592832	0.168908	3	9
p:Firmicutes;c:Clostridia;o:Clostridiales;f:Ruminococcaceae;g:Oscillospira;s:195583	595.3469_3.0469	595.3469	3.0469	Positive	-0.580507	0.0004956	0.160844	3	26
p:Proteobacteria;c:Betaproteobacteria;o:Burkholderiales;f:Oxalobacteraceae;g:Oxalobacter;s:7369	595.3469_3.0469	595.3469	3.0469	Positive	-0.631045	0.000107813	0.0945345	3	21
p:Firmicutes;c:Clostridia;o:Clostridiales;f:Ruminococcaceae;g:Ruminococcus;s:94758	595.3469_3.0469	595.3469	3.0469	Positive	0.604384	0.00024891	0.126142	4	32
p:Firmicutes;c:Clostridia;o:Clostridiales;f:Ruminococcaceae;g;s:229923	595.3469_3.0469	595.3469	3.0469	Positive	0.603239	0.000257587	0.126142	4	17
p:Firmicutes;c:Clostridia;o:Clostridiales;f:Ruminococcaceae;g;s:337250	595.3469_3.0469	595.3469	3.0469	Positive	0.559736	0.000865399	0.190553	4	13
p:Firmicutes;c:Clostridia;o:Clostridiales;f:Catabacteriaceae;g;s:231952	595.3469_3.0469	595.3469	3.0469	Positive	0.568901	0.00067977	0.17295	4	7
p:Firmicutes;c:Clostridia;o:Clostridiales;f:Ruminococcaceae;g:Faecalibacterium;s:208332	595.3469_3.0469	595.3469	3.0469	Positive	0.648049	6.0644e-05	0.0772728	1	13
p:Firmicutes;c:Clostridia;o:Clostridiales;f:Ruminococcaceae;g;s:368163	595.3469_3.0469	595.3469	3.0469	Positive	0.56633	0.00072791	0.178473	3	25
p:Firmicutes;c:Clostridia;o:Clostridiales;f:Ruminococcaceae;g:Faecalibacterium;s:309611	595.3469_3.0469	595.3469	3.0469	Positive	0.571741	0.000629872	0.17103	3	30
p:Firmicutes;c:Clostridia;o:Clostridiales;f:Ruminococcaceae;g;s:540055	595.3469_3.0469	595.3469	3.0469	Positive	0.651626	5.34895e-05	0.0759838	3	22
p:Firmicutes;c:Clostridia;o:Clostridiales;f:Lachnospiraceae;g:Roseburia;s:Eubacteriumrectale362203	595.3469_3.0469	595.3469	3.0469	Positive	-0.55753	0.000916234	0.191951	3	26
p:Firmicutes;c:Clostridia;o:Clostridiales;f:Catabacteriaceae;g;s:205949	595.3469_3.0469	595.3469	3.0469	Positive	-0.640301	7.91616e-05	0.0853159	3	21
p:Firmicutes;c:Clostridia;o:Clostridiales;f:Lachnospiraceae;g:Roseburia;s:Eubacteriumrectale198071	595.3469_3.0469	595.3469	3.0469	Positive	-0.602063	0.000266782	0.12681	3	11
p:Firmicutes;c:Clostridia;o:Clostridiales;f:Ruminococcaceae;g;s:72147	595.3469_3.0469	595.3469	3.0469	Positive	-0.582578	0.000467845	0.156894	1	2
p:Firmicutes;c:Clostridia;o:Clostridiales;f:Ruminococcaceae;g;s:437273	595.3469_3.0469	595.3469	3.0469	Positive	-0.615212	0.000178822	0.113249	3	2
p:Firmicutes;c:Clostridia;o:Clostridiales;f;g;s:174078	595.3469_3.0469	595.3469	3.0469	Positive	-0.592541	0.000352625	0.137805	3	5
p:Firmicutes;c:Clostridia;o:Clostridiales;f:Ruminococcaceae;g;s:292816	595.3469_3.0469	595.3469	3.0469	Positive	-0.640896	7.75781e-05	0.0853159	3	2
p:Firmicutes;c:Clostridia;o:Clostridiales;f:Ruminococcaceae;g;s:298079	595.3469_3.0469	595.3469	3.0469	Positive	0.584385	0.000444751	0.154066	3	8
p:Firmicutes;c:Clostridia;o:Clostridiales;f:Ruminococcaceae;g:Oscillospira;s:331742	595.3469_3.0469	595.3469	3.0469	Positive	0.61117	0.000202602	0.116415	3	11
p:Firmicutes;c:Clostridia;o:Clostridiales;f:Ruminococcaceae;g;s:147100	595.3469_3.0469	595.3469	3.0469	Positive	0.579356	0.000511648	0.161543	3	37
p:Firmicutes;c:Clostridia;o:Clostridiales;f;g;s:155156	595.3469_3.0469	595.3469	3.0469	Positive	0.577615	0.000536786	0.162353	1	22
p:Firmicutes;c:Clostridia;o:Clostridiales;f;g;s:554554	595.3469_3.0469	595.3469	3.0469	Positive	-0.561928	0.000817354	0.185361	2	1
p:Firmicutes;c:Clostridia;o:Clostridiales;f:Ruminococcaceae;g;s:323047	595.3469_3.0469	595.3469	3.0469	Positive	-0.613592	0.000188032	0.114238	2	4
p:Bacteroidetes;c:Bacteroidia;o:Bacteroidales;f:Bacteroidaceae;g:Bacteroides;s:Bacteroidesintestinalis341503	595.3469_3.0469	595.3469	3.0469	Positive	0.55599	0.000953261	0.193641	1	61
p:Bacteroidetes;c:Bacteroidia;o:Bacteroidales;f:Bacteroidaceae;g:Bacteroides;s:196080	595.3469_3.0469	595.3469	3.0469	Positive	-0.578149	0.000528959	0.162126	2	26
p:Bacteroidetes;c:Bacteroidia;o:Bacteroidales;f:Rikenellaceae;g:Alistipes;s:185451	595.3469_3.0469	595.3469	3.0469	Positive	-0.586799	0.000415487	0.147043	2	21
p:Firmicutes;c:Clostridia;o:Clostridiales;f:Ruminococcaceae;g:Oscillospira;s:Oscillospiraguilliermondii41119	595.3469_3.0469	595.3469	3.0469	Positive	0.568561	0.000685965	0.173448	8	52
p:Firmicutes;c:Clostridia;o:Clostridiales;f:Catabacteriaceae;g;s:309008	595.3469_3.0469	595.3469	3.0469	Positive	0.570963	0.000643213	0.171336	8	54
p:Firmicutes;c:Clostridia;o:Clostridiales;f:Lachnospiraceae;g;s:182927	595.3469_3.0469	595.3469	3.0469	Positive	0.587978	0.000401826	0.144369	8	58
p:Firmicutes;c:Clostridia;o:Clostridiales;f:Ruminococcaceae;g;s:312719	593.3309_3.0247	593.3309	3.0247	Positive	0.663374	3.50087e-05	0.0648965	8	61
p:Firmicutes;c:Clostridia;o:Clostridiales;f:Lachnospiraceae;g;s:181344	593.3309_3.0247	593.3309	3.0247	Positive	-0.595655	0.000322182	0.135818	8	13
p:Firmicutes;c:Clostridia;o:Clostridiales;f:Lachnospiraceae;g;s:493071	593.3309_3.0247	593.3309	3.0247	Positive	-0.610173	0.00020888	0.11836	8	17
p:Firmicutes;c:Clostridia;o:Clostridiales;f:Ruminococcaceae;g:Oscillospira;s:324559	593.3309_3.0247	593.3309	3.0247	Positive	-0.555373	0.000968442	0.194921	8	10
p:Firmicutes;c:Clostridia;o:Clostridiales;f:Catabacteriaceae;g;s:368252	593.3309_3.0247	593.3309	3.0247	Positive	-0.568912	0.000679581	0.17295	8	13
p:Actinobacteria;c:Actinobacteria;o:Coriobacteriales;f;g;s:183084	593.3309_3.0247	593.3309	3.0247	Positive	0.633136	0.000100634	0.0923111	1	8
p:Firmicutes;c:Clostridia;o:Clostridiales;f:Ruminococcaceae;g:Oscillospira;s:340177	593.3309_3.0247	593.3309	3.0247	Positive	-0.597398	0.000306185	0.131857	7	43
p:Firmicutes;c:Clostridia;o:Clostridiales;f:Lachnospiraceae;g:Roseburia;s:510026	593.3309_3.0247	593.3309	3.0247	Positive	0.571049	0.000641721	0.171336	7	2
p:Firmicutes;c:Clostridia;o:Clostridiales;f:Ruminococcaceae;g;s:362930	593.3309_3.0247	593.3309	3.0247	Positive	-0.600274	0.000281323	0.128739	7	30
p:Firmicutes;c:Clostridia;o:Clostridiales;f:Lachnospiraceae;g;s:194960	593.3309_3.0247	593.3309	3.0247	Positive	0.672766	2.46114e-05	0.0559382	7	11
p:Firmicutes;c:Clostridia;o:Clostridiales;f:Lachnospiraceae;g;s:267399	593.3309_3.0247	593.3309	3.0247	Positive	-0.564258	0.00076888	0.181606	7	22
p:Firmicutes;c:Clostridia;o:Clostridiales;f:Lachnospiraceae;g:Blautia;s:171530	593.3309_3.0247	593.3309	3.0247	Positive	0.680923	1.79375e-05	0.0472227	7	9
p:Bacteroidetes;c:Bacteroidia;o:Bacteroidales;f:Rikenellaceae;g:Alistipes;s:273361	593.3309_3.0247	593.3309	3.0247	Positive	-0.613999	0.000185683	0.114238	7	37
p:Firmicutes;c:Clostridia;o:Clostridiales;f:Ruminococcaceae;g;s:360002	593.3309_3.0247	593.3309	3.0247	Positive	-0.640561	7.84666e-05	0.0853159	1	5
p:Firmicutes;c:Clostridia;o:Clostridiales;f:Lachnospiraceae;g;s:352902	593.3309_3.0247	593.3309	3.0247	Positive	0.559602	0.000868418	0.190571	8	43
p:Firmicutes;c:Clostridia;o:Clostridiales;f;g;s:312175	593.3309_3.0247	593.3309	3.0247	Positive	0.582568	0.000467978	0.156894	8	25
p:Firmicutes;c:Clostridia;o:Clostridiales;f:Lachnospiraceae;g;s:207390	593.3309_3.0247	593.3309	3.0247	Positive	0.597621	0.000304191	0.131857	8	52
p:Firmicutes;c:Clostridia;o:Clostridiales;f:Lachnospiraceae;g;s:454363	593.3309_3.0247	593.3309	3.0247	Positive	0.56931	0.000672376	0.17295	8	30
p:Firmicutes;c:Clostridia;o:Clostridiales;f:Lachnospiraceae;g:Coprococcus;s:320284	593.3309_3.0247	593.3309	3.0247	Positive	0.619248	0.00015759	0.107097	8	54
p:Firmicutes;c:Clostridia;o:Clostridiales;f:Lachnospiraceae;g;s:363919	593.3309_3.0247	593.3309	3.0247	Positive	0.575039	0.000575995	0.16784	8	58
p:Firmicutes;c:Clostridia;o:Clostridiales;f:Lachnospiraceae;g:Roseburia;s:Roseburiafaecis195105	593.3309_3.0247	593.3309	3.0247	Positive	0.628809	0.000115993	0.0977308	8	61
p:Firmicutes;c:Clostridia;o:Clostridiales;f:Lachnospiraceae;g;s:524617	593.3309_3.0247	593.3309	3.0247	Positive	0.586304	0.000421351	0.148348	8	37
p:Firmicutes;c:Clostridia;o:Clostridiales;f:Ruminococcaceae;g;s:166689	593.3309_3.0247	593.3309	3.0247	Positive	0.56574	0.000739378	0.179413	7	43
p:Firmicutes;c:Clostridia;o:Clostridiales;f:Lachnospiraceae;g;s:337879	593.3309_3.0247	593.3309	3.0247	Positive	0.695551	9.9157e-06	0.0370911	7	37
p:Firmicutes;c:Clostridia;o:Clostridiales;f:Ruminococcaceae;g;s:157966	593.3309_3.0247	593.3309	3.0247	Positive	0.716676	3.95323e-06	0.0245284	7	52
p:Firmicutes;c:Clostridia;o:Clostridiales;f:Lachnospiraceae;g:Coprococcus;s:297642	593.3309_3.0247	593.3309	3.0247	Positive	0.676856	2.10272e-05	0.0512054	7	54
p:Firmicutes;c:Clostridia;o:Clostridiales;f:Ruminococcaceae;g:Oscillospira;s:195583	593.3309_3.0247	593.3309	3.0247	Positive	0.665501	3.23579e-05	0.0630384	7	58
p:Proteobacteria;c:Betaproteobacteria;o:Burkholderiales;f:Oxalobacteraceae;g:Oxalobacter;s:7369	593.3309_3.0247	593.3309	3.0247	Positive	0.662052	3.67529e-05	0.0653744	7	61
p:Firmicutes;c:Clostridia;o:Clostridiales;f:Ruminococcaceae;g;s:229923	593.3309_3.0247	593.3309	3.0247	Positive	0.653614	4.98513e-05	0.0738945	7	18
p:Firmicutes;c:Clostridia;o:Clostridiales;f:Ruminococcaceae;g;s:337250	593.3309_3.0247	593.3309	3.0247	Positive	-0.618635	0.00016066	0.107752	1	3
p:Firmicutes;c:Clostridia;o:Clostridiales;f:Lachnospiraceae;g;s:300327	593.3309_3.0247	593.3309	3.0247	Positive	0.612313	0.000195608	0.115783	3	12
p:Firmicutes;c:Clostridia;o:Clostridiales;f:Catabacteriaceae;g;s:231952	593.3309_3.0247	593.3309	3.0247	Positive	0.582988	0.000462515	0.156123	3	25
p:Firmicutes;c:Clostridia;o:Clostridiales;f:Ruminococcaceae;g;s:368163	593.3309_3.0247	593.3309	3.0247	Positive	0.583722	0.000453102	0.154912	3	3
p:Firmicutes;c:Clostridia;o:Clostridiales;f:Ruminococcaceae;g:Faecalibacterium;s:309611	593.3309_3.0247	593.3309	3.0247	Positive	0.572221	0.00062176	0.170666	1	18
p:Bacteroidetes;c:Bacteroidia;o:Bacteroidales;f:Porphyromonadaceae;g;s:216125	593.3309_3.0247	593.3309	3.0247	Positive	0.603348	0.000256748	0.126142	5	2
p:Bacteroidetes;c:Bacteroidia;o:Bacteroidales;f:Porphyromonadaceae;g:Parabacteroides;s:Parabacteroidesdistasonis585914	593.3309_3.0247	593.3309	3.0247	Positive	0.623858	0.000136115	0.102331	5	13
p:Proteobacteria;c:Gammaproteobacteria;o:Enterobacteriales;f:Enterobacteriaceae;g;s:9670	593.3309_3.0247	593.3309	3.0247	Positive	0.602547	0.000262959	0.12681	5	10
p:Firmicutes;c:Clostridia;o:Clostridiales;f:Lachnospiraceae;g:Roseburia;s:Eubacteriumrectale362203	593.3309_3.0247	593.3309	3.0247	Positive	0.580886	0.000490418	0.160767	5	13
p:Firmicutes;c:Clostridia;o:Clostridiales;f:Ruminococcaceae;g;s:178512	593.3309_3.0247	593.3309	3.0247	Positive	0.589304	0.000386936	0.142878	5	7
p:Firmicutes;c:Clostridia;o:Clostridiales;f:Catabacteriaceae;g;s:205949	593.3309_3.0247	593.3309	3.0247	Positive	0.570195	0.000656613	0.171336	3	58
p:Firmicutes;c:Clostridia;o:Clostridiales;f:Lachnospiraceae;g;s:364261	593.3309_3.0247	593.3309	3.0247	Positive	0.581427	0.000483095	0.159646	3	61
p:Firmicutes;c:Clostridia;o:Clostridiales;f:Lachnospiraceae;g:Roseburia;s:Eubacteriumrectale198071	593.3309_3.0247	593.3309	3.0247	Positive	-0.557193	0.00092421	0.191951	3	5
p:Firmicutes;c:Clostridia;o:Clostridiales;f:Ruminococcaceae;g;s:72147	593.3309_3.0247	593.3309	3.0247	Positive	0.634742	9.54114e-05	0.0899404	1	32
p:Bacteroidetes;c:Bacteroidia;o:Bacteroidales;f:Bacteroidaceae;g:Bacteroides;s:118847	593.3309_3.0247	593.3309	3.0247	Positive	-0.570579	0.000649885	0.171336	1	21
p:Firmicutes;c:Clostridia;o:Clostridiales;f:Lachnospiraceae;g;s:164456	593.3309_3.0247	593.3309	3.0247	Positive	0.555321	0.000969737	0.194921	1	12
p:Firmicutes;c:Clostridia;o:Clostridiales;f:Ruminococcaceae;g:Faecalibacterium;s:354485	593.3309_3.0247	593.3309	3.0247	Positive	0.594429	0.000333874	0.136673	3	5
p:Firmicutes;c:Clostridia;o:Clostridiales;f:Lachnospiraceae;g:Blautia;s:143819	593.3309_3.0247	593.3309	3.0247	Positive	0.554612	0.000987483	0.195077	3	3
p:Firmicutes;c:Clostridia;o:Clostridiales;f:Lachnospiraceae;g:Roseburia;s:Eubacteriumrectale193343	593.3309_3.0247	593.3309	3.0247	Positive	0.572348	0.000619635	0.170593	3	3
p:Proteobacteria;c:Gammaproteobacteria;o:Enterobacteriales;f:Enterobacteriaceae;g;s:323418	593.3309_3.0247	593.3309	3.0247	Positive	0.56593	0.000735681	0.178984	2	61
p:Firmicutes;c:Clostridia;o:Clostridiales;f:Ruminococcaceae;g;s:323047	593.3309_3.0247	593.3309	3.0247	Positive	0.562706	0.00080089	0.183663	2	37
p:Bacteroidetes;c:Bacteroidia;o:Bacteroidales;f:Bacteroidaceae;g:Bacteroides;s:Bacteroideshelcogenes130851	593.3309_3.0247	593.3309	3.0247	Positive	0.604315	0.000249423	0.126142	5	1
p:Bacteroidetes;c:Bacteroidia;o:Bacteroidales;f:Rikenellaceae;g:Alistipes;s:185451	593.3309_3.0247	593.3309	3.0247	Positive	0.614239	0.000184304	0.114238	5	6
p:Firmicutes;c:Clostridia;o:Clostridiales;f:Ruminococcaceae;g;s:38530	593.3309_3.0247	593.3309	3.0247	Positive	0.592805	0.000349946	0.137805	5	13
p:Firmicutes;c:Clostridia;o:Clostridiales;f:Lachnospiraceae;g;s:182927	593.3309_3.0247	593.3309	3.0247	Positive	0.571564	0.000632876	0.17103	5	2
p:Firmicutes;c:Clostridia;o:Clostridiales;f:Lachnospiraceae;g:Clostridium;s:578025	591.3165_3.0365	591.3165	3.0365	Positive	0.599477	0.000288032	0.130352	6	8
p:Firmicutes;c:Clostridia;o:Clostridiales;f:Lachnospiraceae;g;s:592901	591.3165_3.0365	591.3165	3.0365	Positive	0.597646	0.000303969	0.131857	6	13
p:Firmicutes;c:Clostridia;o:Clostridiales;f:Ruminococcaceae;g;s:158946	591.3165_3.0365	591.3165	3.0365	Positive	0.589116	0.000389019	0.143123	3	54
p:Firmicutes;c:Clostridia;o:Clostridiales;f:Veillonellaceae;g:Dialister;s:196169	585.2705_7.8413	585.2705	7.8413	Positive	-0.567979	0.000696705	0.174074	9	9
p:Actinobacteria;c:Actinobacteria;o:Coriobacteriales;f:Coriobacteriaceae;g:Collinsella;s:Collinsellaaerofaciens365259	585.2705_7.8413	585.2705	7.8413	Positive	0.713779	4.50592e-06	0.0257453	9	58
p:Firmicutes;c:Clostridia;o:Clostridiales;f:Lachnospiraceae;g:Blautia;s:290501	585.2705_7.8413	585.2705	7.8413	Positive	0.736216	1.56569e-06	0.0213516	9	61
p:Bacteroidetes;c:Bacteroidia;o:Bacteroidales;f:Bacteroidaceae;g:Bacteroides;s:465325	536.6115_8.0891	536.6115	8.0891	Positive	0.589449	0.000385344	0.142878	9	37
p:Proteobacteria;c:Betaproteobacteria;o:Burkholderiales;f:Comamonadaceae;g:Ramlibacter;s:113128	526.3129_6.8492	526.3129	6.8492	Positive	-0.563678	0.00078071	0.182838	1	9
p:Proteobacteria;c:Alphaproteobacteria;o:Sphingomonadales;f:Sphingomonadaceae;g:Sphingomonas;s:272156	524.3693_6.5163	524.3693	6.5163	Positive	0.555355	0.000968888	0.194921	2	26
p:Actinobacteria;c:Actinobacteria;o:Actinomycetales;f:Actinomycetaceae;g:Actinomyces;s:Actinomycesodontolyticus516753	524.3693_6.5163	524.3693	6.5163	Positive	0.63142	0.000106492	0.0943016	2	5
p:Firmicutes;c:Clostridia;o:Clostridiales;f:Lachnospiraceae;g:Clostridium;s:187219	508.5839_7.9121	508.5839	7.9121	Positive	0.557608	0.000914378	0.191951	1	58
p:Bacteroidetes;c:Bacteroidia;o:Bacteroidales;f:Bacteroidaceae;g:Bacteroides;s:174868	508.5839_7.9121	508.5839	7.9121	Positive	-0.619039	0.00015863	0.107302	3	11
p:Firmicutes;c:Clostridia;o:Clostridiales;f:Lachnospiraceae;g:Clostridium;s:210965	508.5839_7.9121	508.5839	7.9121	Positive	-0.643801	7.02487e-05	0.0821135	3	9
p:Firmicutes;c:Bacilli;o:Lactobacillales;f:Streptococcaceae;g:Streptococcus;s:Streptococcusgordonii36023	482.3242_6.4931	482.3242	6.4931	Positive	-0.563315	0.000788178	0.182954	5	26
p:Actinobacteria;c:Actinobacteria;o:Bifidobacteriales;f:Bifidobacteriaceae;g:Bifidobacterium;s:29658	482.3242_6.4931	482.3242	6.4931	Positive	-0.681332	1.76507e-05	0.0472227	5	21
p:Actinobacteria;c:Actinobacteria;o:Actinomycetales;f:Actinomycetaceae;g:Actinomyces;s:Actinomycesodontolyticus516753	482.3242_6.4931	482.3242	6.4931	Positive	-0.569082	0.000676498	0.17295	5	11
p:Actinobacteria;c:Actinobacteria;o:Actinomycetales;f:Actinomycetaceae;g:Actinomyces;s:499246	482.3242_6.4931	482.3242	6.4931	Positive	-0.558609	0.000891053	0.191951	5	9
p:Firmicutes;c:Clostridia;o:Clostridiales;f:Ruminococcaceae;g:Oscillospira;s:311718	480.5502_7.7237	480.5502	7.7237	Positive	0.584716	0.000440643	0.153737	1	1
p:Firmicutes;c:Clostridia;o:Clostridiales;f:Lachnospiraceae;g:Clostridium;s:187219	480.5502_7.7237	480.5502	7.7237	Positive	-0.585394	0.000432305	0.151683	1	10
p:Firmicutes;c:Clostridia;o:Clostridiales;f:Lachnospiraceae;g:Lachnobacterium;s:38558	480.5502_7.7237	480.5502	7.7237	Positive	-0.568732	0.000682841	0.1733	1	2
p:Firmicutes;c:Clostridia;o:Clostridiales;f:Lachnospiraceae;g;s:196167	480.5502_7.7237	480.5502	7.7237	Positive	0.579571	0.000508611	0.161543	2	37
p:Firmicutes;c:Clostridia;o:Clostridiales;f:Lachnospiraceae;g;s:294535	480.5502_7.7237	480.5502	7.7237	Positive	0.564604	0.0007619	0.180766	2	54
p:Firmicutes;c:Clostridia;o:Clostridiales;f:Veillonellaceae;g:Veillonella;s:571972	475.3238_1.3248	475.3238	1.3248	Positive	0.580638	0.000493793	0.160844	3	3
p:Actinobacteria;c:Actinobacteria;o:Coriobacteriales;f:Coriobacteriaceae;g:Collinsella;s:Collinsellaaerofaciens365259	475.3238_1.3248	475.3238	1.3248	Positive	-0.630466	0.000109881	0.0948397	3	1
p:Firmicutes;c:Clostridia;o:Clostridiales;f:Lachnospiraceae;g;s:303073	466.5344_7.5438	466.5344	7.5438	Positive	0.600807	0.00027692	0.127869	1	61
p:Proteobacteria;c:Betaproteobacteria;o:Burkholderiales;f:Burkholderiaceae;g:Ralstonia;s:223957	454.2894_5.7892	454.2894	5.7892	Positive	0.602379	0.000264278	0.12681	3	37
p:Actinobacteria;c:Actinobacteria;o:Actinomycetales;f:Actinomycetaceae;g:Actinomyces;s:Actinomycesodontolyticus516753	454.2894_5.7892	454.2894	5.7892	Positive	0.654542	4.82291e-05	0.072591	3	52
p:Proteobacteria;c:Gammaproteobacteria;o:Pasteurellales;f:Pasteurellaceae;g;s:32352	454.2894_5.7892	454.2894	5.7892	Positive	0.584673	0.000441167	0.153737	3	54
p:Actinobacteria;c:Actinobacteria;o:Actinomycetales;f:Actinomycetaceae;g:Actinomyces;s:499246	454.2894_5.7892	454.2894	5.7892	Positive	0.554837	0.000981835	0.195077	2	52
p:Proteobacteria;c:Gammaproteobacteria;o:Pasteurellales;f:Pasteurellaceae;g;s:32352	453.3418_2.2794	453.3418	2.2794	Positive	0.589535	0.000384389	0.142878	2	18
p:Firmicutes;c:Clostridia;o:Clostridiales;f:Lachnospiraceae;g:Clostridium;s:198434	445.8266_0.342	445.8266	0.342	Positive	0.571072	0.000641327	0.171336	1	32
p:Firmicutes;c:Clostridia;o:Clostridiales;f:Lachnospiraceae;g;s:360962	445.8266_0.342	445.8266	0.342	Positive	0.657488	4.33908e-05	0.0721617	1	6
p:Proteobacteria;c:Betaproteobacteria;o:Burkholderiales;f:Comamonadaceae;g:Ramlibacter;s:113128	445.8266_0.342	445.8266	0.342	Positive	-0.620853	0.000149793	0.10395	1	13
p:Actinobacteria;c:Actinobacteria;o:Bifidobacteriales;f;g;s:181609	437.1925_4.8087	437.1925	4.8087	Positive	0.590909	0.00036957	0.141041	1	37
p:Bacteroidetes;c:Bacteroidia;o:Bacteroidales;f:Bacteroidaceae;g:Bacteroides;s:Bacteroidesuniformis354721	437.1925_4.8087	437.1925	4.8087	Positive	0.563066	0.000793357	0.183252	1	3
p:Bacteroidetes;c:Bacteroidia;o:Bacteroidales;f:Bacteroidaceae;g:Bacteroides;s:118847	437.1925_4.8087	437.1925	4.8087	Positive	0.579858	0.000504588	0.161277	6	9
p:Proteobacteria;c:Alphaproteobacteria;o:Sphingomonadales;f;g;s:164787	434.1867_0.6621	434.1867	0.6621	Positive	-0.597729	0.000303229	0.131857	6	13
p:Proteobacteria;c:Alphaproteobacteria;o:Rhizobiales;f:Bradyrhizobiaceae;g;s:573135	434.1867_0.6621	434.1867	0.6621	Positive	-0.571265	0.000638008	0.171336	6	13
p:Firmicutes;c:Clostridia;o:Clostridiales;f:Lachnospiraceae;g:Clostridium;s:578025	434.1867_0.6621	434.1867	0.6621	Positive	-0.605138	0.000243335	0.125705	6	26
p:Proteobacteria;c:Alphaproteobacteria;o:Rhizobiales;f:Bradyrhizobiaceae;g:Afipia;s:40221	434.1867_0.6621	434.1867	0.6621	Positive	-0.629639	0.000112896	0.0966259	6	21
p:Firmicutes;c:Clostridia;o:Clostridiales;f:Lachnospiraceae;g;s:592901	434.1867_0.6621	434.1867	0.6621	Positive	-0.618414	0.000161783	0.10815	6	11
p:Proteobacteria;c:Betaproteobacteria;o:Burkholderiales;f;g:Aquabacterium;s:532736	434.1867_0.6621	434.1867	0.6621	Positive	0.654752	4.78689e-05	0.072591	3	3
p:Firmicutes;c:Clostridia;o:Clostridiales;f:Lachnospiraceae;g:Clostridium;s:290934	434.1867_0.6621	434.1867	0.6621	Positive	0.623041	0.000139717	0.102331	3	2
p:Proteobacteria;c:Betaproteobacteria;o:Burkholderiales;f:Burkholderiaceae;g:Ralstonia;s:223957	434.1867_0.6621	434.1867	0.6621	Positive	0.673266	2.41459e-05	0.0559382	3	5
p:Proteobacteria;c:Alphaproteobacteria;o:Sphingomonadales;f:Sphingomonadaceae;g:Sphingomonas;s:272156	434.1867_0.6621	434.1867	0.6621	Positive	-0.628023	0.000118998	0.0986373	1	54
p:Firmicutes;c:Clostridia;o:Clostridiales;f:Lachnospiraceae;g:Clostridium;s:287401	434.1867_0.6621	434.1867	0.6621	Positive	0.576015	0.000560854	0.165947	1	3
p:Proteobacteria;c:Betaproteobacteria;o:Burkholderiales;f:Burkholderiaceae;g:Cupriavidus;s:164330	434.1867_0.6621	434.1867	0.6621	Positive	0.566838	0.00071817	0.177454	3	54
p:Proteobacteria;c:Betaproteobacteria;o:Burkholderiales;f;g:Aquabacterium;s:275026	434.1867_0.6621	434.1867	0.6621	Positive	0.591884	0.000359363	0.138367	3	58
p:Proteobacteria;c:Betaproteobacteria;o:Burkholderiales;f;g:Mitsuaria;s:7148	434.1867_0.6621	434.1867	0.6621	Positive	0.57722	0.000542648	0.16372	3	61
p:Proteobacteria;c:Betaproteobacteria;o:Burkholderiales;f:Comamonadaceae;g:Xenophilus;s:430937	434.1867_0.6621	434.1867	0.6621	Positive	-0.602178	0.000265871	0.12681	2	9
p:Proteobacteria;c:Betaproteobacteria;o:Burkholderiales;f:Comamonadaceae;g:Curvibacter;s:277291	434.1867_0.6621	434.1867	0.6621	Positive	0.562926	0.000796265	0.183252	2	37
p:Firmicutes;c:Clostridia;o:Clostridiales;f:Lachnospiraceae;g;s:294302	434.1867_0.6621	434.1867	0.6621	Positive	0.692845	1.10933e-05	0.0386817	1	22
p:Proteobacteria;c:Betaproteobacteria;o:Burkholderiales;f:Burkholderiaceae;g:Ralstonia;s:203271	434.1867_0.6621	434.1867	0.6621	Positive	-0.575648	0.000566503	0.166259	1	9
p:Proteobacteria;c:Gammaproteobacteria;o:Xanthomonadales;f:Xanthomonadaceae;g:Stenotrophomonas;s:286714	434.1867_0.6621	434.1867	0.6621	Positive	0.552917	0.00103109	0.199731	2	54
p:Firmicutes;c:Clostridia;o:Clostridiales;f:Lachnospiraceae;g;s:334453	434.1867_0.6621	434.1867	0.6621	Positive	0.553104	0.00102619	0.198972	2	37
p:Proteobacteria;c:Alphaproteobacteria;o:Sphingomonadales;f:Sphingomonadaceae;g:Novosphingobium;s:150688	434.1867_0.6621	434.1867	0.6621	Positive	0.630492	0.000109784	0.0948397	1	15
p:Proteobacteria;c:Betaproteobacteria;o:Methylophilales;f:Methylophilaceae;g:Methylotenera;s:104555	434.1867_0.6621	434.1867	0.6621	Positive	0.702709	7.32509e-06	0.0332978	9	3
p:Firmicutes;c:Clostridia;o:Clostridiales;f:Lachnospiraceae;g:Ruminococcus;s:297182	434.1867_0.6621	434.1867	0.6621	Positive	0.722475	3.02737e-06	0.0245284	9	3
p:Tenericutes;c:Mollicutes;o:Mycoplasmatales;f:Mycoplasmataceae;g:Mycoplasma;s:161401	434.1867_0.6621	434.1867	0.6621	Positive	0.599815	0.000285165	0.129628	9	9
p:Proteobacteria;c:Betaproteobacteria;o:Rhodocyclales;f:Rhodocyclaceae;g:Zoogloea;s:Zoogloearesiniphila343120	434.1867_0.6621	434.1867	0.6621	Positive	0.721552	3.16019e-06	0.0245284	9	3
p:Proteobacteria;c:Betaproteobacteria;o:Burkholderiales;f:Oxalobacteraceae;g;s:202769	434.1867_0.6621	434.1867	0.6621	Positive	0.611645	0.00019967	0.116034	9	2
p:Proteobacteria;c:Gammaproteobacteria;o:Xanthomonadales;f:Xanthomonadaceae;g:Stenotrophomonas;s:100312	434.1867_0.6621	434.1867	0.6621	Positive	-0.602039	0.000266968	0.12681	9	3
p:Bacteroidetes;c:Bacteroidia;o:Bacteroidales;f:Bacteroidaceae;g:Bacteroides;s:Bacteroidesuniformis354721	415.21_4.8087	415.21	4.8087	Positive	0.601663	0.000269976	0.12681	9	3
p:Firmicutes;c:Clostridia;o:Clostridiales;f:Ruminococcaceae;g;s:364269	415.21_4.8087	415.21	4.8087	Positive	0.621212	0.000148093	0.103672	8	43
p:Firmicutes;c:Clostridia;o:Clostridiales;f:Lachnospiraceae;g:Blautia;s:312589	385.195_2.1639	385.195	2.1639	Positive	0.627543	0.000120866	0.0988963	8	12
p:Bacteroidetes;c:Bacteroidia;o:Bacteroidales;f:Prevotellaceae;g:Prevotella;s:368375	385.195_2.1639	385.195	2.1639	Positive	0.648786	5.91031e-05	0.0772728	8	25
p:Firmicutes;c:Clostridia;o:Clostridiales;f:Lachnospiraceae;g;s:288913	385.195_2.1639	385.195	2.1639	Positive	0.557745	0.000911163	0.191951	8	52
p:Firmicutes;c:Clostridia;o:Clostridiales;f:Lachnospiraceae;g:Clostridium;s:195333	379.2363_2.6316	379.2363	2.6316	Positive	0.710408	5.23676e-06	0.0274671	5	54
p:Firmicutes;c:Clostridia;o:Clostridiales;f:Lachnospiraceae;g:Blautia;s:187271	379.2363_2.6316	379.2363	2.6316	Positive	0.635282	9.37133e-05	0.0895782	5	58
p:Firmicutes;c:Clostridia;o:Clostridiales;f:Lachnospiraceae;g:Blautia;s:174163	379.2363_2.6316	379.2363	2.6316	Positive	0.644546	6.84699e-05	0.0804942	5	61
p:Firmicutes;c:Clostridia;o:Clostridiales;f:Lachnospiraceae;g:Blautia;s:299455	379.2363_2.6316	379.2363	2.6316	Positive	0.59393	0.000338746	0.137454	5	18
p:Firmicutes;c:Clostridia;o:Clostridiales;f:Lachnospiraceae;g:Blautia;s:177214	379.2363_2.6316	379.2363	2.6316	Positive	0.569524	0.000668537	0.172734	1	3
p:Firmicutes;c:Clostridia;o:Clostridiales;f:Ruminococcaceae;g;s:183985	372.2428_4.5395	372.2428	4.5395	Positive	-0.558923	0.000883843	0.191893	1	5
p:Bacteroidetes;c:Bacteroidia;o:Bacteroidales;f:Bacteroidaceae;g:Bacteroides;s:196926	372.2428_4.5395	372.2428	4.5395	Positive	0.588174	0.000399591	0.14421	1	4
p:Firmicutes;c:Clostridia;o:Clostridiales;f:Lachnospiraceae;g:Blautia;s:312589	371.1796_2.0884	371.1796	2.0884	Positive	0.616394	0.000172352	0.111541	8	8
p:Bacteroidetes;c:Bacteroidia;o:Bacteroidales;f:Prevotellaceae;g:Prevotella;s:368375	371.1796_2.0884	371.1796	2.0884	Positive	0.672948	2.4441e-05	0.0559382	8	13
p:Firmicutes;c:Clostridia;o:Clostridiales;f:Lachnospiraceae;g;s:288913	371.1796_2.0884	371.1796	2.0884	Positive	0.639706	8.07731e-05	0.0853159	8	11
p:Firmicutes;c:Clostridia;o:Clostridiales;f:Lachnospiraceae;g:Clostridium;s:287401	362.2404_1.8712	362.2404	1.8712	Positive	0.566225	0.000729944	0.178473	8	26
p:Proteobacteria;c:Gammaproteobacteria;o:Pasteurellales;f:Pasteurellaceae;g;s:9510	362.2404_1.8712	362.2404	1.8712	Positive	0.635343	9.35223e-05	0.0895782	8	21
p:Actinobacteria;c:Actinobacteria;o:Coriobacteriales;f:Coriobacteriaceae;g:Collinsella;s:Collinsellaaerofaciens365259	362.2404_1.8712	362.2404	1.8712	Positive	-0.601007	0.000275282	0.1274	8	3
p:Firmicutes;c:Clostridia;o:Clostridiales;f:Lachnospiraceae;g;s:207390	347.8494_0.3422	347.8494	0.3422	Positive	-0.562261	0.000810276	0.184574	1	5
p:Firmicutes;c:Clostridia;o:Clostridiales;f:Lachnospiraceae;g;s:334453	347.8494_0.3422	347.8494	0.3422	Positive	-0.64455	6.84624e-05	0.0804942	13	43
p:Firmicutes;c:Clostridia;o:Clostridiales;f:Ruminococcaceae;g;s:197616	347.8494_0.3422	347.8494	0.3422	Positive	-0.591771	0.000360532	0.138367	13	6
p:Bacteroidetes;c:Bacteroidia;o:Bacteroidales;f:Bacteroidaceae;g:Bacteroides;s:271214	332.8854_0.3243	332.8854	0.3243	Positive	-0.682742	1.66929e-05	0.0467762	13	8
p:Firmicutes;c:Clostridia;o:Clostridiales;f:Lachnospiraceae;g;s:360962	332.8854_0.3243	332.8854	0.3243	Positive	-0.578795	0.000519635	0.161543	13	25
p:Proteobacteria;c:Betaproteobacteria;o:Burkholderiales;f:Comamonadaceae;g:Ramlibacter;s:113128	332.8854_0.3243	332.8854	0.3243	Positive	-0.599147	0.000290841	0.130978	13	30
p:Firmicutes;c:Clostridia;o:Clostridiales;f:Ruminococcaceae;g:Oscillospira;s:311718	316.3201_5.0396	316.3201	5.0396	Positive	-0.589804	0.00038145	0.142878	3	21
p:Proteobacteria;c:Deltaproteobacteria;o:Desulfovibrionales;f:Desulfovibrionaceae;g:Desulfovibrio;s:10513	316.3201_5.0396	316.3201	5.0396	Positive	0.60992	0.000210501	0.11863	4	43
p:Firmicutes;c:Clostridia;o:Clostridiales;f:Lachnospiraceae;g;s:530379	316.3201_5.0396	316.3201	5.0396	Positive	0.622094	0.000144003	0.102637	4	30
p:Firmicutes;c:Clostridia;o:Clostridiales;f:Lachnospiraceae;g;s:350447	316.3201_5.0396	316.3201	5.0396	Positive	0.598014	0.0003007	0.131857	4	8
p:Firmicutes;c:Clostridia;o:Clostridiales;f:Ruminococcaceae;g:Oscillospira;s:301124	316.3201_5.0396	316.3201	5.0396	Positive	0.590393	0.000375078	0.141927	4	2
p:Firmicutes;c:Clostridia;o:Clostridiales;f:Ruminococcaceae;g;s:324219	316.3201_5.0396	316.3201	5.0396	Positive	0.573704	0.000597299	0.168908	1	3
p:Bacteroidetes;c:Bacteroidia;o:Bacteroidales;f:Bacteroidaceae;g:Bacteroides;s:583656	316.3201_5.0396	316.3201	5.0396	Positive	0.569648	0.000666321	0.172734	5	43
p:Firmicutes;c:Clostridia;o:Clostridiales;f:Lachnospiraceae;g:Clostridium;s:193769	316.3201_5.0396	316.3201	5.0396	Positive	0.557302	0.000921629	0.191951	5	30
p:Actinobacteria;c:Actinobacteria;o:Coriobacteriales;f;g;s:183084	315.1469_1.3011	315.1469	1.3011	Positive	0.569155	0.000675179	0.17295	5	22
p:Firmicutes;c:Clostridia;o:Clostridiales;f:Ruminococcaceae;g:Faecalibacterium;s:367417	315.1469_1.3011	315.1469	1.3011	Positive	0.563283	0.000788852	0.182954	5	18
p:Firmicutes;c:Clostridia;o:Clostridiales;f:Ruminococcaceae;g:Faecalibacterium;s:309611	315.1469_1.3011	315.1469	1.3011	Positive	0.554627	0.000987107	0.195077	5	37
p:Firmicutes;c:Clostridia;o:Clostridiales;f:Lachnospiraceae;g;s:187939	315.1469_1.3011	315.1469	1.3011	Positive	0.737302	1.48365e-06	0.0213516	1	32
p:Firmicutes;c:Clostridia;o:Clostridiales;f:Lachnospiraceae;g;s:348861	315.1469_1.3011	315.1469	1.3011	Positive	0.606216	0.000235559	0.124189	1	15
p:Firmicutes;c:Clostridia;o:Clostridiales;f:Lachnospiraceae;g;s:317818	315.1469_1.3011	315.1469	1.3011	Positive	-0.554376	0.00099345	0.195213	1	12
p:Actinobacteria;c:Actinobacteria;o:Bifidobacteriales;f:Bifidobacteriaceae;g:Bifidobacterium;s:Bifidobacteriumpseudolongum131391	315.1469_1.3011	315.1469	1.3011	Positive	0.588162	0.000399728	0.14421	1	54
p:Firmicutes;c:Clostridia;o:Clostridiales;f:Ruminococcaceae;g;s:199182	315.1469_1.3011	315.1469	1.3011	Positive	0.564509	0.000763824	0.18084	5	37
p:Firmicutes;c:Clostridia;o:Clostridiales;f:Ruminococcaceae;g:Oscillospira;s:Oscillospiraguilliermondii41119	315.1469_1.3011	315.1469	1.3011	Positive	0.56242	0.000806908	0.184347	5	52
p:Proteobacteria;c:Betaproteobacteria;o:Burkholderiales;f;g;s:334185	312.3621_6.2213	312.3621	6.2213	Positive	0.607212	0.000228576	0.122337	5	54
p:Proteobacteria;c:Gammaproteobacteria;o:Enterobacteriales;f:Enterobacteriaceae;g:Pantoea;s:Pantoeaananatis168031	312.3621_6.2213	312.3621	6.2213	Positive	0.613605	0.00018796	0.114238	5	58
p:Firmicutes;c:Clostridia;o:Clostridiales;f:Lachnospiraceae;g;s:303073	312.3621_6.2213	312.3621	6.2213	Positive	0.615403	0.000177758	0.113249	5	61
p:Proteobacteria;c:Betaproteobacteria;o:Burkholderiales;f:Burkholderiaceae;g:Ralstonia;s:223957	303.1687_2.4854	303.1687	2.4854	Positive	-0.553935	0.00100471	0.196482	3	9
p:Proteobacteria;c:Alphaproteobacteria;o:Sphingomonadales;f:Sphingomonadaceae;g:Sphingomonas;s:272156	303.1687_2.4854	303.1687	2.4854	Positive	0.579154	0.000514505	0.161543	1	1
p:Firmicutes;c:Clostridia;o:Clostridiales;f:Ruminococcaceae;g;s:535444	303.1687_2.4854	303.1687	2.4854	Positive	0.564691	0.000760149	0.180766	1	3
p:Firmicutes;c:Clostridia;o:Clostridiales;f:Lachnospiraceae;g;s:190961	303.1687_2.4854	303.1687	2.4854	Positive	0.637356	8.74322e-05	0.0874123	1	32
p:Firmicutes;c:Clostridia;o:Clostridiales;f;g;s:355197	303.1687_2.4854	303.1687	2.4854	Positive	0.558504	0.000893478	0.191951	2	1
p:Firmicutes;c:Clostridia;o:Clostridiales;f:Lachnospiraceae;g;s:302902	303.1687_2.4854	303.1687	2.4854	Positive	0.570214	0.000656277	0.171336	2	5
p:Firmicutes;c:Clostridia;o:Clostridiales;f:Lachnospiraceae;g:Clostridium;s:292618	303.1687_2.4854	303.1687	2.4854	Positive	0.612546	0.000194207	0.115783	4	25
p:Proteobacteria;c:Betaproteobacteria;o:Burkholderiales;f;g:Aquabacterium;s:532736	302.3051_5.2192	302.3051	5.2192	Positive	0.590809	0.000370635	0.141184	4	8
p:Proteobacteria;c:Betaproteobacteria;o:Burkholderiales;f:Burkholderiaceae;g:Ralstonia;s:223957	302.3051_5.2192	302.3051	5.2192	Positive	0.607415	0.000227172	0.121968	4	22
p:Proteobacteria;c:Alphaproteobacteria;o:Sphingomonadales;f:Sphingomonadaceae;g:Sphingomonas;s:272156	302.3051_5.2192	302.3051	5.2192	Positive	0.56235	0.000808375	0.184347	4	5
p:Bacteroidetes;c:Bacteroidia;o:Bacteroidales;f:Porphyromonadaceae;g:Parabacteroides;s:Parabacteroidesgordonii177297	302.3051_5.2192	302.3051	5.2192	Positive	0.666417	3.12736e-05	0.0630384	6	43
p:Proteobacteria;c:Betaproteobacteria;o:Burkholderiales;f:Burkholderiaceae;g:Cupriavidus;s:164330	302.3051_5.2192	302.3051	5.2192	Positive	0.589657	0.000383057	0.142878	6	25
p:Actinobacteria;c:Actinobacteria;o:Actinomycetales;f:Actinomycetaceae;g:Actinomyces;s:Actinomycesodontolyticus516753	302.3051_5.2192	302.3051	5.2192	Positive	0.602761	0.000261289	0.12681	6	30
p:Proteobacteria;c:Gammaproteobacteria;o:Xanthomonadales;f:Xanthomonadaceae;g:Stenotrophomonas;s:286714	302.3051_5.2192	302.3051	5.2192	Positive	0.6381	8.52739e-05	0.085928	6	8
p:Firmicutes;c:Clostridia;o:Clostridiales;f:Lachnospiraceae;g;s:334453	302.3051_5.2192	302.3051	5.2192	Positive	0.555309	0.000970047	0.194921	6	5
p:Proteobacteria;c:Alphaproteobacteria;o:Sphingomonadales;f:Sphingomonadaceae;g:Novosphingobium;s:150688	302.3051_5.2192	302.3051	5.2192	Positive	0.639442	8.1499e-05	0.0853159	6	37
p:Tenericutes;c:Mollicutes;o:Mycoplasmatales;f:Mycoplasmataceae;g:Mycoplasma;s:161401	302.3051_5.2192	302.3051	5.2192	Positive	0.561168	0.000833739	0.187004	1	4
p:Proteobacteria;c:Betaproteobacteria;o:Rhodocyclales;f:Rhodocyclaceae;g:Zoogloea;s:Zoogloearesiniphila343120	302.3051_5.2192	302.3051	5.2192	Positive	0.610173	0.000208881	0.11836	7	37
p:Firmicutes;c:Clostridia;o:Clostridiales;f:Lachnospiraceae;g;s:181807	299.1389_7.8379	299.1389	7.8379	Positive	0.59269	0.000351109	0.137805	7	52
p:Firmicutes;c:Clostridia;o:Clostridiales;f:Ruminococcaceae;g:Faecalibacterium;s:191333	299.1389_7.8379	299.1389	7.8379	Positive	0.564163	0.000770806	0.181652	7	30
p:Bacteroidetes;c:Bacteroidia;o:Bacteroidales;f:Bacteroidaceae;g:Bacteroides;s:90487	299.1389_7.8379	299.1389	7.8379	Positive	0.558559	0.000892207	0.191951	7	54
p:Firmicutes;c:Clostridia;o:Clostridiales;f:Ruminococcaceae;g:Faecalibacterium;s:310301	299.1389_7.8379	299.1389	7.8379	Positive	0.601167	0.000273975	0.127335	7	58
p:Firmicutes;c:Clostridia;o:Clostridiales;f:Ruminococcaceae;g:Faecalibacterium;s:Faecalibacteriumprausnitzii368362	299.1389_7.8379	299.1389	7.8379	Positive	0.630652	0.000109212	0.0948397	7	61
p:Firmicutes;c:Clostridia;o:Clostridiales;f:Lachnospiraceae;g:Coprococcus;s:297642	299.1389_7.8379	299.1389	7.8379	Positive	-0.614597	0.00018227	0.114238	7	3
p:Firmicutes;c:Clostridia;o:Clostridiales;f:Ruminococcaceae;g:Faecalibacterium;s:Faecalibacteriumprausnitzii187611	299.1389_7.8379	299.1389	7.8379	Positive	0.593658	0.000341425	0.137454	3	58
p:Actinobacteria;c:Actinobacteria;o:Coriobacteriales;f:Coriobacteriaceae;g:Collinsella;s:Collinsellaaerofaciens365259	299.1389_7.8379	299.1389	7.8379	Positive	0.581939	0.000476257	0.158763	3	61
p:Firmicutes;c:Clostridia;o:Clostridiales;f:Ruminococcaceae;g:Faecalibacterium;s:183914	299.1389_7.8379	299.1389	7.8379	Positive	0.615715	0.00017604	0.112885	3	12
p:Firmicutes;c:Clostridia;o:Clostridiales;f:Ruminococcaceae;g:Faecalibacterium;s:Faecalibacteriumprausnitzii361581	299.1389_7.8379	299.1389	7.8379	Positive	0.584124	0.000448027	0.154548	4	43
p:Firmicutes;c:Clostridia;o:Clostridiales;f:Lachnospiraceae;g;s:306942	288.2889_4.3996	288.2889	4.3996	Positive	0.628713	0.000116358	0.0977308	4	25
p:Firmicutes;c:Clostridia;o:Clostridiales;f:Ruminococcaceae;g:Eubacterium;s:181892	288.2889_4.3996	288.2889	4.3996	Positive	-0.57842	0.000525024	0.161987	4	9
p:Bacteroidetes;c:Bacteroidia;o:Bacteroidales;f:Bacteroidaceae;g:Bacteroides;s:583656	288.2889_4.3996	288.2889	4.3996	Positive	0.57683	0.000548475	0.164609	4	37
p:Bacteroidetes;c:Bacteroidia;o:Bacteroidales;f;g;s:178148	288.2889_4.3996	288.2889	4.3996	Positive	0.650296	5.60563e-05	0.0772728	1	5
p:Bacteroidetes;c:Bacteroidia;o:Bacteroidales;f:Bacteroidaceae;g:Bacteroides;s:563616	288.2889_4.3996	288.2889	4.3996	Positive	0.646906	6.31061e-05	0.0772983	1	32
p:Firmicutes;c:Bacilli;o:Lactobacillales;f:Streptococcaceae;g:Streptococcus;s:Streptococcusgordonii36023	282.2787_5.0784	282.2787	5.0784	Positive	0.601624	0.000270284	0.12681	3	13
p:Proteobacteria;c:Betaproteobacteria;o:Burkholderiales;f;g:Aquabacterium;s:532736	282.2787_5.0784	282.2787	5.0784	Positive	0.561873	0.000818525	0.185421	3	4
p:Proteobacteria;c:Betaproteobacteria;o:Burkholderiales;f:Burkholderiaceae;g:Ralstonia;s:223957	282.2787_5.0784	282.2787	5.0784	Positive	0.581186	0.000486345	0.160073	3	7
p:Proteobacteria;c:Alphaproteobacteria;o:Sphingomonadales;f:Sphingomonadaceae;g:Sphingomonas;s:272156	282.2787_5.0784	282.2787	5.0784	Positive	0.557635	0.000913746	0.191951	2	1
p:Firmicutes;c:Clostridia;o:Clostridiales;f:Lachnospiraceae;g;s:198511	282.2787_5.0784	282.2787	5.0784	Positive	0.569898	0.000661869	0.172252	2	2
p:Proteobacteria;c:Betaproteobacteria;o:Burkholderiales;f:Burkholderiaceae;g:Cupriavidus;s:164330	282.2787_5.0784	282.2787	5.0784	Positive	0.570966	0.000643151	0.171336	1	3
p:Actinobacteria;c:Actinobacteria;o:Actinomycetales;f:Actinomycetaceae;g:Actinomyces;s:Actinomycesodontolyticus516753	282.2787_5.0784	282.2787	5.0784	Positive	0.587545	0.0004068	0.145225	1	1
p:Proteobacteria;c:Gammaproteobacteria;o:Xanthomonadales;f:Xanthomonadaceae;g:Stenotrophomonas;s:286714	282.2787_5.0784	282.2787	5.0784	Positive	-0.553951	0.00100429	0.196482	2	5
p:Firmicutes;c:Clostridia;o:Clostridiales;f:Lachnospiraceae;g;s:334453	282.2787_5.0784	282.2787	5.0784	Positive	0.605672	0.000239457	0.125275	2	58
p:Proteobacteria;c:Alphaproteobacteria;o:Sphingomonadales;f:Sphingomonadaceae;g:Novosphingobium;s:150688	282.2787_5.0784	282.2787	5.0784	Positive	0.556322	0.000945168	0.192537	2	7
p:Proteobacteria;c:Gammaproteobacteria;o:Pasteurellales;f:Pasteurellaceae;g;s:32352	282.2787_5.0784	282.2787	5.0784	Positive	0.564591	0.000762172	0.180766	2	13
p:Tenericutes;c:Mollicutes;o:Mycoplasmatales;f:Mycoplasmataceae;g:Mycoplasma;s:161401	282.2787_5.0784	282.2787	5.0784	Positive	0.677746	2.03128e-05	0.0500617	1	32
p:Proteobacteria;c:Betaproteobacteria;o:Rhodocyclales;f:Rhodocyclaceae;g:Zoogloea;s:Zoogloearesiniphila343120	282.2787_5.0784	282.2787	5.0784	Positive	0.578525	0.000523516	0.161766	3	37
p:Firmicutes;c:Clostridia;o:Clostridiales;f:Lachnospiraceae;g:Coprococcus;s:196097	268.1898_2.2693	268.1898	2.2693	Positive	0.725546	2.62149e-06	0.0245284	3	61
p:Firmicutes;c:Clostridia;o:Clostridiales;f:Ruminococcaceae;g;s:363858	268.1898_2.2693	268.1898	2.2693	Positive	-0.597412	0.000306059	0.131857	1	5
p:Firmicutes;c:Clostridia;o:Clostridiales;f:Ruminococcaceae;g;s:288371	268.1898_2.2693	268.1898	2.2693	Positive	0.65976	3.99616e-05	0.0686356	7	13
p:Firmicutes;c:Clostridia;o:Clostridiales;f:Ruminococcaceae;g;s:570427	268.1898_2.2693	268.1898	2.2693	Positive	0.60675	0.000231795	0.123157	7	32
p:Firmicutes;c:Clostridia;o:Clostridiales;f:Lachnospiraceae;g:Blautia;s:189588	256.8925_0.283	256.8925	0.283	Positive	0.60978	0.000211405	0.118803	7	17
p:Firmicutes;c:Clostridia;o:Clostridiales;f:Lachnospiraceae;g;s:360962	256.8925_0.283	256.8925	0.283	Positive	0.625714	0.000128234	0.102331	7	10
p:Firmicutes;c:Clostridia;o:Clostridiales;f:Ruminococcaceae;g;s:72147	256.2633_6.8978	256.2633	6.8978	Positive	0.576832	0.000548451	0.164609	7	13
p:Firmicutes;c:Clostridia;o:Clostridiales;f:Lachnospiraceae;g:Blautia;s:290501	256.2633_6.8978	256.2633	6.8978	Positive	0.620721	0.000150419	0.10395	7	7
p:Bacteroidetes;c:Bacteroidia;o:Bacteroidales;f:Bacteroidaceae;g:Bacteroides;s:583656	256.2633_6.8978	256.2633	6.8978	Positive	0.566581	0.000723086	0.177993	7	7
p:Proteobacteria;c:Betaproteobacteria;o:Burkholderiales;f:Burkholderiaceae;g:Cupriavidus;s:164330	249.1559_1.3248	249.1559	1.3248	Positive	0.55993	0.000861044	0.190243	1	11
p:Actinobacteria;c:Actinobacteria;o:Actinomycetales;f:Actinomycetaceae;g:Actinomyces;s:Actinomycesodontolyticus516753	249.1559_1.3248	249.1559	1.3248	Positive	-0.572362	0.000619404	0.170593	1	10
p:Actinobacteria;c:Actinobacteria;o:Coriobacteriales;f:Coriobacteriaceae;g:Collinsella;s:Collinsellaaerofaciens365259	249.1559_1.3248	249.1559	1.3248	Positive	0.655929	4.58942e-05	0.072591	1	4
p:Proteobacteria;c:Betaproteobacteria;o:Burkholderiales;f;g:Aquabacterium;s:532736	245.1348_2.0142	245.1348	2.0142	Positive	0.654683	4.79873e-05	0.072591	7	43
p:Firmicutes;c:Clostridia;o:Clostridiales;f:Lachnospiraceae;g:Blautia;s:185816	245.1348_2.0142	245.1348	2.0142	Positive	0.555551	0.000964045	0.194921	7	37
p:Tenericutes;c:Mollicutes;o:Mycoplasmatales;f:Mycoplasmataceae;g:Mycoplasma;s:161401	245.1348_2.0142	245.1348	2.0142	Positive	0.574006	0.000592414	0.168908	7	52
p:Firmicutes;c:Clostridia;o:Clostridiales;f:Ruminococcaceae;g:Clostridium;s:205435	245.1348_2.0142	245.1348	2.0142	Positive	0.628943	0.000115488	0.0977308	7	30
p:Firmicutes;c:Clostridia;o:Clostridiales;f:Ruminococcaceae;g:Oscillospira;s:301124	244.263_4.4274	244.263	4.4274	Positive	0.597321	0.000306878	0.131879	7	58
p:Firmicutes;c:Clostridia;o:Clostridiales;f:Ruminococcaceae;g;s:324219	244.263_4.4274	244.263	4.4274	Positive	0.612382	0.000195193	0.115783	7	61
p:Firmicutes;c:Clostridia;o:Clostridiales;f:Clostridiaceae;g:Clostridium;s:248563	240.2314_4.2929	240.2314	4.2929	Positive	0.694554	1.03355e-05	0.0370911	7	37
p:Firmicutes;c:Clostridia;o:Clostridiales;f:Lachnospiraceae;g:Coprococcus;s:Coprococcuseutactus322785	240.2314_4.2929	240.2314	4.2929	Positive	-0.561794	0.000820227	0.185601	1	5
p:Firmicutes;c:Clostridia;o:Clostridiales;f:Lachnospiraceae;g;s:525458	240.2314_4.2929	240.2314	4.2929	Positive	-0.556958	0.000929838	0.191951	2	3
p:Firmicutes;c:Clostridia;o:Clostridiales;f:Ruminococcaceae;g;s:158946	235.1792_1.9584	235.1792	1.9584	Positive	-0.617713	0.000165382	0.109129	2	3
p:Firmicutes;c:Clostridia;o:Clostridiales;f:Lachnospiraceae;g:Clostridium;s:187219	234.2053_2.8572	234.2053	2.8572	Positive	0.605796	0.000238561	0.125127	2	58
p:Proteobacteria;c:Alphaproteobacteria;o:Sphingomonadales;f;g;s:164787	230.1846_0.4039	230.1846	0.4039	Positive	0.553319	0.0010206	0.198451	5	43
p:Proteobacteria;c:Alphaproteobacteria;o:Rhizobiales;f:Bradyrhizobiaceae;g;s:573135	230.1846_0.4039	230.1846	0.4039	Positive	0.555413	0.000967467	0.194921	5	25
p:Firmicutes;c:Clostridia;o:Clostridiales;f:Lachnospiraceae;g;s:181807	230.1846_0.4039	230.1846	0.4039	Positive	0.635887	9.18413e-05	0.0894609	5	52
p:Firmicutes;c:Clostridia;o:Clostridiales;f:Lachnospiraceae;g;s:378432	230.1846_0.4039	230.1846	0.4039	Positive	0.630952	0.000108141	0.0945345	5	5
p:Proteobacteria;c:Alphaproteobacteria;o:Rhizobiales;f:Bradyrhizobiaceae;g:Afipia;s:40221	230.1846_0.4039	230.1846	0.4039	Positive	0.604931	0.000244854	0.125846	5	18
p:Firmicutes;c:Clostridia;o:Clostridiales;f:Lachnospiraceae;g:Clostridium;s:316609	230.1846_0.4039	230.1846	0.4039	Positive	-0.604134	0.000250779	0.126142	3	13
p:Proteobacteria;c:Betaproteobacteria;o:Burkholderiales;f;g:Aquabacterium;s:532736	230.1846_0.4039	230.1846	0.4039	Positive	-0.59909	0.000291336	0.130978	3	17
p:Proteobacteria;c:Betaproteobacteria;o:Burkholderiales;f:Burkholderiaceae;g:Ralstonia;s:223957	230.1846_0.4039	230.1846	0.4039	Positive	-0.557056	0.000927475	0.191951	3	13
p:Firmicutes;c:Clostridia;o:Clostridiales;f:Lachnospiraceae;g:Clostridium;s:287401	230.1846_0.4039	230.1846	0.4039	Positive	0.558888	0.000884623	0.191893	2	43
p:Proteobacteria;c:Betaproteobacteria;o:Burkholderiales;f:Burkholderiaceae;g:Cupriavidus;s:164330	230.1846_0.4039	230.1846	0.4039	Positive	0.573788	0.000595925	0.168908	2	52
p:Firmicutes;c:Clostridia;o:Clostridiales;f:Ruminococcaceae;g:Faecalibacterium;s:310301	230.1846_0.4039	230.1846	0.4039	Positive	0.581139	0.00048697	0.160073	2	58
p:Firmicutes;c:Clostridia;o:Clostridiales;f:Lachnospiraceae;g;s:190961	230.1846_0.4039	230.1846	0.4039	Positive	0.575923	0.000562259	0.165965	2	61
p:Firmicutes;c:Clostridia;o:Clostridiales;f:Lachnospiraceae;g:Coprococcus;s:297642	230.1846_0.4039	230.1846	0.4039	Positive	0.583817	0.000451899	0.154912	7	43
p:Firmicutes;c:Clostridia;o:Clostridiales;f:Lachnospiraceae;g:Clostridium;s:292618	230.1846_0.4039	230.1846	0.4039	Positive	0.55629	0.000945942	0.192537	7	12
p:Firmicutes;c:Bacilli;o:Bacillales;f:Staphylococcaceae;g:Staphylococcus;s:132953	230.1846_0.4039	230.1846	0.4039	Positive	0.575676	0.000566075	0.166259	7	25
p:Tenericutes;c:Mollicutes;o:Mycoplasmatales;f:Mycoplasmataceae;g:Mycoplasma;s:161401	230.1846_0.4039	230.1846	0.4039	Positive	-0.600395	0.000280321	0.128569	7	1
p:Proteobacteria;c:Betaproteobacteria;o:Burkholderiales;f:Oxalobacteraceae;g;s:202769	230.1846_0.4039	230.1846	0.4039	Positive	0.588002	0.000401555	0.144369	7	6
p:Proteobacteria;c:Betaproteobacteria;o:Burkholderiales;f:Burkholderiaceae;g:Cupriavidus;s:164330	227.1744_1.3254	227.1744	1.3254	Positive	0.556528	0.000940168	0.191951	7	13
p:Actinobacteria;c:Actinobacteria;o:Actinomycetales;f:Actinomycetaceae;g:Actinomyces;s:Actinomycesodontolyticus516753	227.1744_1.3254	227.1744	1.3254	Positive	0.601118	0.000274379	0.127335	7	9
p:Actinobacteria;c:Actinobacteria;o:Coriobacteriales;f:Coriobacteriaceae;g:Collinsella;s:Collinsellaaerofaciens365259	227.1744_1.3254	227.1744	1.3254	Positive	-0.580403	0.000497025	0.160844	1	9
p:Proteobacteria;c:Betaproteobacteria;o:Burkholderiales;f;g:Aquabacterium;s:532736	223.0257_0.2673	223.0257	0.2673	Positive	0.583452	0.000456552	0.154912	1	26
p:Proteobacteria;c:Betaproteobacteria;o:Burkholderiales;f:Burkholderiaceae;g:Ralstonia;s:223957	223.0257_0.2673	223.0257	0.2673	Positive	0.603702	0.000254046	0.126142	5	5
p:Tenericutes;c:Mollicutes;o:Mycoplasmatales;f:Mycoplasmataceae;g:Mycoplasma;s:161401	223.0257_0.2673	223.0257	0.2673	Positive	0.569553	0.000668021	0.172734	5	3
p:Firmicutes;c:Clostridia;o:Clostridiales;f:Lachnospiraceae;g:Clostridium;s:187219	218.2107_2.7429	218.2107	2.7429	Positive	0.626471	0.000125135	0.101175	5	3
p:Proteobacteria;c:Betaproteobacteria;o:Burkholderiales;f:Burkholderiaceae;g:Cupriavidus;s:164330	209.1643_1.3247	209.1643	1.3247	Positive	0.597788	0.000302703	0.131857	5	3
p:Actinobacteria;c:Actinobacteria;o:Actinomycetales;f:Actinomycetaceae;g:Actinomyces;s:Actinomycesodontolyticus516753	209.1643_1.3247	209.1643	1.3247	Positive	0.558308	0.000898001	0.191951	2	37
p:Actinobacteria;c:Actinobacteria;o:Coriobacteriales;f:Coriobacteriaceae;g:Collinsella;s:Collinsellaaerofaciens365259	209.1643_1.3247	209.1643	1.3247	Positive	0.576329	0.000556064	0.165063	2	61
p:Tenericutes;c:Mollicutes;o:Mycoplasmatales;f:Mycoplasmataceae;g:Mycoplasma;s:161401	207.0509_0.2655	207.0509	0.2655	Positive	0.654848	4.77059e-05	0.072591	7	43
p:Firmicutes;c:Clostridia;o:Clostridiales;f:Lachnospiraceae;g;s:184895	207.0509_0.2655	207.0509	0.2655	Positive	0.601656	0.000270029	0.12681	7	12
p:Firmicutes;c:Clostridia;o:Clostridiales;f:Lachnospiraceae;g;s:184373	200.0394_0.2696	200.0394	0.2696	Positive	0.647088	6.27076e-05	0.0772728	7	25
p:Firmicutes;c:Clostridia;o:Clostridiales;f:Lachnospiraceae;g:Roseburia;s:330170	191.0769_0.2635	191.0769	0.2635	Positive	0.578338	0.000526213	0.162109	1	22
p:Firmicutes;c:Clostridia;o:Clostridiales;f:Lachnospiraceae;g;s:184895	191.0769_0.2635	191.0769	0.2635	Positive	0.609316	0.000214423	0.119833	3	54
p:Proteobacteria;c:Alphaproteobacteria;o:Sphingomonadales;f;g;s:164787	185.0913_0.391	185.0913	0.391	Positive	0.581911	0.000476623	0.158763	3	3
p:Firmicutes;c:Clostridia;o:Clostridiales;f:Lachnospiraceae;g;s:195336	185.0913_0.391	185.0913	0.391	Positive	0.603607	0.000254772	0.126142	3	5
p:Proteobacteria;c:Betaproteobacteria;o:Burkholderiales;f;g:Aquabacterium;s:532736	185.0913_0.391	185.0913	0.391	Positive	-0.597981	0.000300994	0.131857	3	5
p:Proteobacteria;c:Betaproteobacteria;o:Burkholderiales;f:Burkholderiaceae;g:Ralstonia;s:223957	185.0913_0.391	185.0913	0.391	Positive	-0.582883	0.000463873	0.156324	3	8
p:Firmicutes;c:Clostridia;o:Clostridiales;f:Ruminococcaceae;g;s:317502	185.0913_0.391	185.0913	0.391	Positive	0.556842	0.000932601	0.191951	3	3
p:Firmicutes;c:Clostridia;o:Clostridiales;f:Lachnospiraceae;g:Coprococcus;s:297642	185.0913_0.391	185.0913	0.391	Positive	0.575346	0.000571196	0.167396	2	54
p:Firmicutes;c:Clostridia;o:Clostridiales;f:Lachnospiraceae;g;s:317517	185.0913_0.391	185.0913	0.391	Positive	-0.597454	0.000305687	0.131857	2	5
p:Proteobacteria;c:Gammaproteobacteria;o:Xanthomonadales;f:Xanthomonadaceae;g:Stenotrophomonas;s:286714	185.0913_0.391	185.0913	0.391	Positive	0.688451	1.32775e-05	0.0424376	1	1
p:Firmicutes;c:Clostridia;o:Clostridiales;f:Lachnospiraceae;g:Clostridium;s:292618	185.0913_0.391	185.0913	0.391	Positive	-0.557809	0.000909668	0.191951	1	1
p:Firmicutes;c:Clostridia;o:Clostridiales;f:Ruminococcaceae;g;s:197710	185.0913_0.391	185.0913	0.391	Positive	0.574828	0.000579324	0.168059	1	54
p:Firmicutes;c:Bacilli;o:Bacillales;f:Staphylococcaceae;g:Staphylococcus;s:132953	185.0913_0.391	185.0913	0.391	Positive	0.573792	0.000595861	0.168908	1	4
p:Tenericutes;c:Mollicutes;o:Mycoplasmatales;f:Mycoplasmataceae;g:Mycoplasma;s:161401	185.0913_0.391	185.0913	0.391	Positive	-0.572792	0.000612242	0.16967	2	5
p:Proteobacteria;c:Betaproteobacteria;o:Burkholderiales;f:Oxalobacteraceae;g;s:202769	185.0913_0.391	185.0913	0.391	Positive	0.566003	0.000734246	0.178984	2	1
p:Firmicutes;c:Clostridia;o:Clostridiales;f:Ruminococcaceae;g:Clostridium;s:358345	181.072_1.3527	181.072	1.3527	Positive	0.557174	0.000924674	0.191951	2	61
p:Actinobacteria;c:Actinobacteria;o:Coriobacteriales;f;g;s:183084	181.072_1.3527	181.072	1.3527	Positive	-0.572748	0.000612962	0.16967	2	10
p:Firmicutes;c:Clostridia;o:Clostridiales;f:Lachnospiraceae;g:Clostridium;s:187219	174.1848_2.751	174.1848	2.751	Positive	0.563121	0.000792218	0.183252	2	3
p:Firmicutes;c:Clostridia;o:Clostridiales;f:Lachnospiraceae;g;s:195336	171.0766_0.3068	171.0766	0.3068	Positive	-0.577943	0.000531969	0.162148	1	11
p:Verrucomicrobia;c:Verrucomicrobiae;o:Verrucomicrobiales;f:Verrucomicrobiaceae;g:Akkermansia;s:533891	171.0766_0.3068	171.0766	0.3068	Positive	0.56011	0.000857025	0.190118	1	2
p:Firmicutes;c:Clostridia;o:Clostridiales;f:Lachnospiraceae;g:Clostridium;s:261334	171.0766_0.3068	171.0766	0.3068	Positive	0.598719	0.000294536	0.131837	3	37
p:Firmicutes;c:Clostridia;o:Clostridiales;f:Ruminococcaceae;g;s:317502	171.0766_0.3068	171.0766	0.3068	Positive	0.667581	2.99424e-05	0.061868	3	52
p:Firmicutes;c:Clostridia;o:Clostridiales;f:Lachnospiraceae;g;s:317517	171.0766_0.3068	171.0766	0.3068	Positive	0.60944	0.000213609	0.119713	3	54
p:Firmicutes;c:Clostridia;o:Clostridiales;f:Lachnospiraceae;g:Clostridium;s:292618	171.0766_0.3068	171.0766	0.3068	Positive	-0.573518	0.000600312	0.168908	1	4
p:Firmicutes;c:Clostridia;o:Clostridiales;f:Ruminococcaceae;g;s:356888	171.0766_0.3068	171.0766	0.3068	Positive	0.558026	0.000904581	0.191951	1	5
p:Proteobacteria;c:Betaproteobacteria;o:Burkholderiales;f:Oxalobacteraceae;g;s:202769	171.0766_0.3068	171.0766	0.3068	Positive	-0.558308	0.000898004	0.191951	5	6
p:Firmicutes;c:Clostridia;o:Clostridiales;f:Lachnospiraceae;g:Clostridium;s:113415	171.0766_0.3068	171.0766	0.3068	Positive	-0.557382	0.000919731	0.191951	5	1
p:Firmicutes;c:Clostridia;o:Clostridiales;f:Lachnospiraceae;g:Anaerostipes;s:Anaerostipescaccae207507	171.0766_0.3068	171.0766	0.3068	Positive	0.560161	0.000855898	0.190118	5	1
p:Firmicutes;c:Clostridia;o:Clostridiales;f:Ruminococcaceae;g;s:354737	162.1127_0.2784	162.1127	0.2784	Positive	-0.57041	0.000652848	0.171336	5	13
p:Firmicutes;c:Clostridia;o:Clostridiales;f:Ruminococcaceae;g;s:363607	160.1328_0.3847	160.1328	0.3847	Positive	-0.573466	0.000601167	0.168908	5	4
p:Firmicutes;c:Clostridia;o:Clostridiales;f;g;s:291773	160.1328_0.3847	160.1328	0.3847	Positive	0.615409	0.000177725	0.113249	1	3
p:Firmicutes;c:Clostridia;o:Clostridiales;f:Lachnospiraceae;g:Clostridium;s:118451	160.1328_0.3847	160.1328	0.3847	Positive	0.558371	0.000896546	0.191951	1	15
p:Proteobacteria;c:Alphaproteobacteria;o:Rhizobiales;f:Bradyrhizobiaceae;g:Afipia;s:40221	159.1482_0.4685	159.1482	0.4685	Positive	-0.56071	0.000843746	0.188456	23	43
p:Firmicutes;c:Clostridia;o:Clostridiales;f:Lachnospiraceae;g;s:195336	159.0767_0.2953	159.0767	0.2953	Positive	-0.612077	0.000197035	0.115783	23	6
p:Tenericutes;c:Mollicutes;o:Mycoplasmatales;f:Mycoplasmataceae;g:Mycoplasma;s:161401	159.0767_0.2953	159.0767	0.2953	Positive	-0.55872	0.000888498	0.191951	23	8
p:Firmicutes;c:Clostridia;o:Clostridiales;f:Lachnospiraceae;g:Clostridium;s:113415	159.0767_0.2953	159.0767	0.2953	Positive	0.612969	0.000191689	0.115668	23	9
p:Tenericutes;c:Mollicutes;o:RF39;f;g;s:302387	158.0952_1.7886	158.0952	1.7886	Positive	-0.593765	0.000340362	0.137454	23	13
p:Proteobacteria;c:Betaproteobacteria;o:Burkholderiales;f;g:Aquabacterium;s:532736	158.0952_1.7886	158.0952	1.7886	Positive	-0.57598	0.000561384	0.165947	23	5
p:Firmicutes;c:Clostridia;o:Clostridiales;f:Lachnospiraceae;g;s:173496	158.0952_1.7886	158.0952	1.7886	Positive	-0.608562	0.000219401	0.120645	23	7
p:Firmicutes;c:Clostridia;o:Clostridiales;f:Lachnospiraceae;g;s:97679	158.0952_1.7886	158.0952	1.7886	Positive	-0.570057	0.00065906	0.171739	23	13
p:Firmicutes;c:Clostridia;o:Clostridiales;f:Ruminococcaceae;g;s:319693	158.0952_1.7886	158.0952	1.7886	Positive	-0.594882	0.000329512	0.135895	23	13
p:Firmicutes;c:Clostridia;o:Clostridiales;f:Ruminococcaceae;g:Clostridium;s:169961	158.0952_1.7886	158.0952	1.7886	Positive	-0.565352	0.000747013	0.180434	23	32
p:Firmicutes;c:Clostridia;o:Clostridiales;f:Ruminococcaceae;g:Oscillospira;s:306273	158.0952_1.7886	158.0952	1.7886	Positive	-0.568751	0.000682508	0.1733	23	2
p:Firmicutes;c:Clostridia;o:Clostridiales;f:Ruminococcaceae;g;s:437273	158.0952_1.7886	158.0952	1.7886	Positive	-0.700728	7.9725e-06	0.0340683	23	26
p:Firmicutes;c:Clostridia;o:Clostridiales;f:Lachnospiraceae;g:Lachnospira;s:316732	158.0952_1.7886	158.0952	1.7886	Positive	0.568564	0.00068592	0.173448	23	4
p:Firmicutes;c:Clostridia;o:Clostridiales;f:Lachnospiraceae;g:Anaerostipes;s:17494	158.0952_1.7886	158.0952	1.7886	Positive	-0.74532	9.88943e-07	0.0183905	23	21
p:Firmicutes;c:Clostridia;o:Clostridiales;f:Lachnospiraceae;g;s:322257	158.0952_1.7886	158.0952	1.7886	Positive	-0.680821	1.80093e-05	0.0472227	23	11
p:Firmicutes;c:Clostridia;o:Clostridiales;f:Lachnospiraceae;g:Ruminococcus;s:129692	158.0952_1.7886	158.0952	1.7886	Positive	-0.557165	0.000924888	0.191951	23	2
p:Proteobacteria;c:Betaproteobacteria;o:Burkholderiales;f:Burkholderiaceae;g:Ralstonia;s:223957	155.0809_0.3985	155.0809	0.3985	Positive	-0.61498	0.000180116	0.113436	23	17
p:Firmicutes;c:Clostridia;o:Clostridiales;f:Lachnospiraceae;g:Blautia;s:312589	155.0809_0.3985	155.0809	0.3985	Positive	-0.593542	0.000342569	0.137454	23	11
p:Firmicutes;c:Clostridia;o:Clostridiales;f:Ruminococcaceae;g;s:114087	155.0809_0.3985	155.0809	0.3985	Positive	-0.593773	0.000340283	0.137454	23	3
p:Firmicutes;c:Clostridia;o:Clostridiales;f:Lachnospiraceae;g;s:334453	155.0809_0.3985	155.0809	0.3985	Positive	-0.618197	0.000162887	0.108533	23	3
p:Firmicutes;c:Clostridia;o:Clostridiales;f:Lachnospiraceae;g;s:579750	155.0809_0.3985	155.0809	0.3985	Positive	-0.60873	0.00021828	0.120645	23	9
p:Firmicutes;c:Clostridia;o:Clostridiales;f:Catabacteriaceae;g;s:178618	155.0809_0.3985	155.0809	0.3985	Positive	-0.584289	0.000445953	0.154093	23	13
p:Tenericutes;c:Mollicutes;o:Mycoplasmatales;f:Mycoplasmataceae;g:Mycoplasma;s:161401	155.0809_0.3985	155.0809	0.3985	Positive	-0.55339	0.00101873	0.198338	23	13
p:Firmicutes;c:Clostridia;o:Clostridiales;f:Lachnospiraceae;g:Lachnospira;s:112965	155.0809_0.3985	155.0809	0.3985	Positive	-0.602114	0.000266378	0.12681	8	43
p:Firmicutes;c:Clostridia;o:Clostridiales;f:Lachnospiraceae;g:Blautia;s:312589	154.0825_2.1583	154.0825	2.1583	Positive	-0.623323	0.000138465	0.102331	8	8
p:Firmicutes;c:Clostridia;o:Clostridiales;f:Ruminococcaceae;g;s:326624	154.0825_2.1583	154.0825	2.1583	Positive	-0.561703	0.000822171	0.185835	8	13
p:Firmicutes;c:Clostridia;o:Clostridiales;f:Lachnospiraceae;g;s:288913	154.0825_2.1583	154.0825	2.1583	Positive	-0.625035	0.000131065	0.102331	8	26
p:Proteobacteria;c:Alphaproteobacteria;o:Rhizobiales;f:Bradyrhizobiaceae;g;s:573135	152.0563_0.4676	152.0563	0.4676	Positive	-0.668731	2.8677e-05	0.059858	8	21
p:Proteobacteria;c:Alphaproteobacteria;o:Rhizobiales;f:Bradyrhizobiaceae;g:Afipia;s:40221	152.0563_0.4676	152.0563	0.4676	Positive	-0.624963	0.000131371	0.102331	8	11
p:Firmicutes;c:Clostridia;o:Clostridiales;f:Lachnospiraceae;g;s:298821	152.0563_0.4676	152.0563	0.4676	Positive	-0.592146	0.000356662	0.137916	8	11
p:Firmicutes;c:Clostridia;o:Clostridiales;f:Lachnospiraceae;g;s:592901	152.0563_0.4676	152.0563	0.4676	Positive	-0.563072	0.000793223	0.183252	8	13
p:Firmicutes;c:Clostridia;o:Clostridiales;f:Lachnospiraceae;g;s:300529	152.0563_0.4676	152.0563	0.4676	Positive	0.553557	0.00101441	0.198002	1	54
p:Proteobacteria;c:Betaproteobacteria;o:Burkholderiales;f:Burkholderiaceae;g:Ralstonia;s:223957	152.0563_0.4676	152.0563	0.4676	Positive	0.583769	0.00045251	0.154912	1	8
p:Proteobacteria;c:Betaproteobacteria;o:Burkholderiales;f:Burkholderiaceae;g:Cupriavidus;s:164330	152.0563_0.4676	152.0563	0.4676	Positive	0.642632	7.3119e-05	0.0837217	3	3
p:Actinobacteria;c:Actinobacteria;o:Actinomycetales;f:Micrococcaceae;g:Rothia;s:Rothiamucilaginosa95135	152.0563_0.4676	152.0563	0.4676	Positive	0.659769	3.99492e-05	0.0686356	3	3
p:Firmicutes;c:Clostridia;o:Clostridiales;f:Lachnospiraceae;g;s:291558	152.0563_0.4676	152.0563	0.4676	Positive	0.665804	3.1995e-05	0.0630384	3	2
p:Firmicutes;c:Clostridia;o:Clostridiales;f;g;s:355197	152.0563_0.4676	152.0563	0.4676	Positive	0.68307	1.64775e-05	0.0467762	1	12
p:Tenericutes;c:Mollicutes;o:Mycoplasmatales;f:Mycoplasmataceae;g:Mycoplasma;s:161401	152.0563_0.4676	152.0563	0.4676	Positive	0.57714	0.000543838	0.163838	1	2
p:Firmicutes;c:Clostridia;o:Clostridiales;f:Lachnospiraceae;g;s:347740	152.0563_0.4676	152.0563	0.4676	Positive	0.554461	0.000991309	0.195077	1	13
p:Proteobacteria;c:Betaproteobacteria;o:Burkholderiales;f:Oxalobacteraceae;g;s:202769	152.0563_0.4676	152.0563	0.4676	Positive	0.564065	0.000772807	0.181914	7	5
p:Firmicutes;c:Clostridia;o:Clostridiales;f:Lachnospiraceae;g:Blautia;s:191306	150.0576_0.3934	150.0576	0.3934	Positive	0.589221	0.000387859	0.142954	7	25
p:Firmicutes;c:Clostridia;o:Clostridiales;f:Lachnospiraceae;g;s:344266	150.0576_0.3934	150.0576	0.3934	Positive	0.573377	0.000602615	0.168908	7	3
p:Proteobacteria;c:Gammaproteobacteria;o:Enterobacteriales;f:Enterobacteriaceae;g;s:464068	147.1129_0.2619	147.1129	0.2619	Positive	0.587009	0.000413032	0.146428	7	1
p:Bacteroidetes;c:Bacteroidia;o:Bacteroidales;f:Bacteroidaceae;g:Bacteroides;s:415631	146.1173_0.2882	146.1173	0.2882	Positive	0.555507	0.000965128	0.194921	7	2
p:Firmicutes;c:Clostridia;o:Clostridiales;f:Lachnospiraceae;g;s:195336	145.1341_0.3663	145.1341	0.3663	Positive	0.555856	0.000956529	0.194112	7	2
p:Proteobacteria;c:Betaproteobacteria;o:Burkholderiales;f;g:Aquabacterium;s:532736	145.1341_0.3663	145.1341	0.3663	Positive	0.600167	0.000282219	0.128861	7	2
p:Firmicutes;c:Clostridia;o:Clostridiales;f:Lachnospiraceae;g:Clostridium;s:287401	145.1341_0.3663	145.1341	0.3663	Positive	0.56304	0.000793907	0.183252	1	18
p:Firmicutes;c:Clostridia;o:Clostridiales;f:Lachnospiraceae;g:Clostridium;s:291561	145.1341_0.3663	145.1341	0.3663	Positive	0.590933	0.000369314	0.141041	1	9
p:Firmicutes;c:Clostridia;o:Clostridiales;f:Lachnospiraceae;g;s:317517	145.1341_0.3663	145.1341	0.3663	Positive	0.687236	1.39462e-05	0.0428382	1	2
p:Firmicutes;c:Clostridia;o:Clostridiales;f:Lachnospiraceae;g:Clostridium;s:292618	145.1341_0.3663	145.1341	0.3663	Positive	0.578538	0.000523321	0.161766	1	2
p:Proteobacteria;c:Betaproteobacteria;o:Burkholderiales;f:Oxalobacteraceae;g;s:202769	145.1341_0.3663	145.1341	0.3663	Positive	-0.586684	0.000416849	0.14727	1	3
p:Firmicutes;c:Clostridia;o:Clostridiales;f:Peptococcaceae;g;s:112820	144.0802_1.7079	144.0802	1.7079	Positive	0.576808	0.000548811	0.164609	5	30
p:Firmicutes;c:Clostridia;o:Clostridiales;f:Ruminococcaceae;g:Faecalibacterium;s:525169	144.079_1.3518	144.079	1.3518	Positive	0.656515	4.49377e-05	0.0721777	5	18
p:Firmicutes;c:Clostridia;o:Clostridiales;f:Lachnospiraceae;g;s:194960	141.0659_0.3013	141.0659	0.3013	Positive	0.728443	2.28446e-06	0.0245284	10	43
p:Proteobacteria;c:Betaproteobacteria;o:Burkholderiales;f:Burkholderiaceae;g:Ralstonia;s:223957	141.0659_0.3013	141.0659	0.3013	Positive	0.631507	0.000106187	0.0943016	10	37
p:Firmicutes;c:Clostridia;o:Clostridiales;f:Lachnospiraceae;g;s:207390	141.0659_0.3013	141.0659	0.3013	Positive	0.608731	0.000218276	0.120645	10	25
p:Actinobacteria;c:Actinobacteria;o:Actinomycetales;f:Micrococcaceae;g:Rothia;s:Rothiamucilaginosa95135	141.0659_0.3013	141.0659	0.3013	Positive	0.612094	0.000196926	0.115783	10	52
p:Firmicutes;c:Clostridia;o:Clostridiales;f:Ruminococcaceae;g:Faecalibacterium;s:190572	141.0659_0.3013	141.0659	0.3013	Positive	0.724546	2.7479e-06	0.0245284	10	30
p:Firmicutes;c:Clostridia;o:Clostridiales;f:Ruminococcaceae;g;s:114087	141.0659_0.3013	141.0659	0.3013	Positive	-0.589329	0.000386661	0.142878	10	9
p:Firmicutes;c:Clostridia;o:Clostridiales;f:Ruminococcaceae;g:Oscillospira;s:306273	141.0659_0.3013	141.0659	0.3013	Positive	0.570727	0.000647303	0.171336	10	61
p:Firmicutes;c:Clostridia;o:Clostridiales;f:Lachnospiraceae;g;s:334453	141.0659_0.3013	141.0659	0.3013	Positive	-0.573307	0.000603756	0.168908	10	11
p:Firmicutes;c:Clostridia;o:Clostridiales;f:Lachnospiraceae;g;s:291644	141.0659_0.3013	141.0659	0.3013	Positive	0.59956	0.000287322	0.130319	10	22
p:Firmicutes;c:Clostridia;o:Clostridiales;f:Ruminococcaceae;g:Oscillospira;s:Oscillospiraguilliermondii41119	141.0659_0.3013	141.0659	0.3013	Positive	0.719122	3.53526e-06	0.0245284	10	37
p:Firmicutes;c:Clostridia;o:Clostridiales;f:Lachnospiraceae;g:Lachnospira;s:112965	141.0659_0.3013	141.0659	0.3013	Positive	-0.55599	0.000953238	0.193641	3	5
p:Proteobacteria;c:Alphaproteobacteria;o:Rhizobiales;f:Bradyrhizobiaceae;g;s:573135	137.0461_0.3708	137.0461	0.3708	Positive	-0.605136	0.000243352	0.125705	3	1
p:Proteobacteria;c:Alphaproteobacteria;o:Rhizobiales;f:Bradyrhizobiaceae;g:Afipia;s:40221	137.0461_0.3708	137.0461	0.3708	Positive	0.638606	8.38323e-05	0.0853159	3	18
p:Proteobacteria;c:Betaproteobacteria;o:Burkholderiales;f;g:Aquabacterium;s:532736	137.0461_0.3708	137.0461	0.3708	Positive	-0.596257	0.000316581	0.134354	1	32
p:Firmicutes;c:Clostridia;o:Clostridiales;f:Lachnospiraceae;g:Clostridium;s:291561	137.0461_0.3708	137.0461	0.3708	Positive	0.560609	0.000845975	0.188713	2	58
p:Firmicutes;c:Clostridia;o:Clostridiales;f:Ruminococcaceae;g;s:519880	137.0461_0.3708	137.0461	0.3708	Positive	0.576418	0.000554704	0.165063	2	61
p:Proteobacteria;c:Betaproteobacteria;o:Burkholderiales;f;g:Aquabacterium;s:275026	137.0461_0.3708	137.0461	0.3708	Positive	0.611686	0.000199418	0.116034	2	58
p:Proteobacteria;c:Betaproteobacteria;o:Burkholderiales;f:Comamonadaceae;g:Xenophilus;s:430937	137.0461_0.3708	137.0461	0.3708	Positive	0.613756	0.000187085	0.114238	2	61
p:Proteobacteria;c:Betaproteobacteria;o:Burkholderiales;f:Burkholderiaceae;g:Ralstonia;s:203271	137.0461_0.3708	137.0461	0.3708	Positive	0.631461	0.000106348	0.0943016	3	37
p:Proteobacteria;c:Alphaproteobacteria;o:Sphingomonadales;f:Sphingomonadaceae;g:Novosphingobium;s:150688	137.0461_0.3708	137.0461	0.3708	Positive	0.58356	0.00045517	0.154912	3	52
p:Tenericutes;c:Mollicutes;o:Mycoplasmatales;f:Mycoplasmataceae;g:Mycoplasma;s:161401	137.0461_0.3708	137.0461	0.3708	Positive	0.634892	9.49382e-05	0.0899088	3	18
p:Proteobacteria;c:Betaproteobacteria;o:Rhodocyclales;f:Rhodocyclaceae;g:Zoogloea;s:Zoogloearesiniphila343120	137.0461_0.3708	137.0461	0.3708	Positive	-0.553382	0.00101895	0.198338	2	4
p:Proteobacteria;c:Gammaproteobacteria;o:Enterobacteriales;f:Enterobacteriaceae;g;s:168597	132.0773_0.3037	132.0773	0.3037	Positive	0.560973	0.000837993	0.187546	5	30
p:Proteobacteria;c:Betaproteobacteria;o:Burkholderiales;f;g:Aquabacterium;s:532736	130.0866_0.2631	130.0866	0.2631	Positive	-0.631074	0.00010771	0.0945345	10	13
p:Proteobacteria;c:Betaproteobacteria;o:Burkholderiales;f:Burkholderiaceae;g:Ralstonia;s:223957	130.0866_0.2631	130.0866	0.2631	Positive	-0.578009	0.000531002	0.162148	10	13
p:Actinobacteria;c:Actinobacteria;o:Actinomycetales;f:Actinomycetaceae;g:Actinomyces;s:Actinomycesodontolyticus516753	130.0866_0.2631	130.0866	0.2631	Positive	-0.681017	1.78709e-05	0.0472227	10	32
p:Tenericutes;c:Mollicutes;o:Mycoplasmatales;f:Mycoplasmataceae;g:Mycoplasma;s:161401	130.0866_0.2631	130.0866	0.2631	Positive	-0.580291	0.000498576	0.160844	10	26
p:Firmicutes;c:Bacilli;o:Lactobacillales;f:Streptococcaceae;g:Streptococcus;s:561636	130.0866_0.2631	130.0866	0.2631	Positive	-0.679182	1.92064e-05	0.0482895	10	17
p:Firmicutes;c:Clostridia;o:Clostridiales;f:Lachnospiraceae;g:Coprococcus;s:17859	129.1343_0.2449	129.1343	0.2449	Positive	-0.579865	0.000504488	0.161277	10	10
p:Proteobacteria;c:Betaproteobacteria;o:Burkholderiales;f;g:Aquabacterium;s:532736	129.1343_0.2449	129.1343	0.2449	Positive	-0.753595	6.40455e-07	0.0179664	10	13
p:Proteobacteria;c:Betaproteobacteria;o:Burkholderiales;f:Burkholderiaceae;g:Ralstonia;s:223957	129.1343_0.2449	129.1343	0.2449	Positive	-0.571811	0.000628681	0.171012	10	3
p:Proteobacteria;c:Betaproteobacteria;o:Burkholderiales;f:Burkholderiaceae;g:Cupriavidus;s:164330	129.1343_0.2449	129.1343	0.2449	Positive	-0.664148	3.40221e-05	0.0648965	10	7
p:Proteobacteria;c:Betaproteobacteria;o:Burkholderiales;f;g:Aquabacterium;s:275026	129.1343_0.2449	129.1343	0.2449	Positive	0.639536	8.12383e-05	0.0853159	1	3
p:Firmicutes;c:Clostridia;o:Clostridiales;f:Lachnospiraceae;g;s:302777	129.1343_0.2449	129.1343	0.2449	Positive	0.566076	0.000732831	0.178885	2	12
p:Proteobacteria;c:Betaproteobacteria;o:Burkholderiales;f:Burkholderiaceae;g:Ralstonia;s:203271	129.1343_0.2449	129.1343	0.2449	Positive	0.556558	0.000939435	0.191951	2	18
p:Tenericutes;c:Mollicutes;o:Mycoplasmatales;f:Mycoplasmataceae;g:Mycoplasma;s:161401	129.1343_0.2449	129.1343	0.2449	Positive	0.556577	0.000938994	0.191951	1	3
p:Firmicutes;c:Clostridia;o:Clostridiales;f:Lachnospiraceae;g;s:344266	129.1343_0.2449	129.1343	0.2449	Positive	0.658061	4.25019e-05	0.0718517	1	12
p:Proteobacteria;c:Alphaproteobacteria;o:Sphingomonadales;f;g;s:164787	128.107_0.377	128.107	0.377	Positive	0.576752	0.000549651	0.164619	1	1
p:Proteobacteria;c:Alphaproteobacteria;o:Rhizobiales;f:Bradyrhizobiaceae;g;s:573135	128.107_0.377	128.107	0.377	Positive	0.592876	0.00034923	0.137805	6	2
p:Firmicutes;c:Clostridia;o:Clostridiales;f:Lachnospiraceae;g;s:195336	128.107_0.377	128.107	0.377	Positive	0.598036	0.000300512	0.131857	6	9
p:Firmicutes;c:Clostridia;o:Clostridiales;f:Lachnospiraceae;g;s:181807	128.107_0.377	128.107	0.377	Positive	0.612225	0.000196134	0.115783	6	1
p:Firmicutes;c:Clostridia;o:Clostridiales;f:Lachnospiraceae;g;s:190961	128.107_0.377	128.107	0.377	Positive	0.63368	9.88372e-05	0.0914835	6	4
p:Firmicutes;c:Clostridia;o:Clostridiales;f:Lachnospiraceae;g:Coprococcus;s:297642	128.107_0.377	128.107	0.377	Positive	0.558587	0.000891553	0.191951	6	2
p:Firmicutes;c:Clostridia;o:Clostridiales;f:Lachnospiraceae;g;s:317517	128.107_0.377	128.107	0.377	Positive	0.564871	0.000756566	0.180766	6	9
p:Proteobacteria;c:Gammaproteobacteria;o:Pseudomonadales;f:Moraxellaceae;g:Acinetobacter;s:350209	128.107_0.377	128.107	0.377	Positive	0.571519	0.00063365	0.17103	1	1
p:Firmicutes;c:Clostridia;o:Clostridiales;f:Lachnospiraceae;g:Clostridium;s:292618	128.107_0.377	128.107	0.377	Positive	0.554325	0.000994751	0.195281	1	15
p:Firmicutes;c:Bacilli;o:Bacillales;f:Staphylococcaceae;g:Staphylococcus;s:132953	128.107_0.377	128.107	0.377	Positive	-0.573211	0.000605336	0.168908	1	10
p:Tenericutes;c:Mollicutes;o:Mycoplasmatales;f:Mycoplasmataceae;g:Mycoplasma;s:161401	128.107_0.377	128.107	0.377	Positive	0.573621	0.000598632	0.168908	2	52
p:Proteobacteria;c:Betaproteobacteria;o:Burkholderiales;f:Oxalobacteraceae;g;s:202769	128.107_0.377	128.107	0.377	Positive	0.559228	0.000876881	0.191228	2	37
p:Firmicutes;c:Clostridia;o:Clostridiales;f:Ruminococcaceae;g:Clostridium;s:205435	128.107_0.377	128.107	0.377	Positive	-0.594446	0.000333712	0.136673	4	15
p:Firmicutes;c:Clostridia;o:Clostridiales;f:Lachnospiraceae;g:Clostridium;s:525016	125.9868_0.2435	125.9868	0.2435	Positive	-0.563437	0.00078567	0.182838	4	8
p:Proteobacteria;c:Alphaproteobacteria;o:Sphingomonadales;f;g;s:164787	124.0395_0.3735	124.0395	0.3735	Positive	-0.557361	0.000920225	0.191951	4	26
p:Proteobacteria;c:Alphaproteobacteria;o:Rhizobiales;f:Bradyrhizobiaceae;g;s:573135	124.0395_0.3735	124.0395	0.3735	Positive	-0.621894	0.000144918	0.10293	4	13
p:Proteobacteria;c:Alphaproteobacteria;o:Rhizobiales;f:Bradyrhizobiaceae;g:Afipia;s:40221	124.0395_0.3735	124.0395	0.3735	Positive	0.581197	0.000486193	0.160073	4	54
p:Proteobacteria;c:Betaproteobacteria;o:Burkholderiales;f;g:Aquabacterium;s:532736	124.0395_0.3735	124.0395	0.3735	Positive	0.609228	0.000214994	0.119833	4	58
p:Proteobacteria;c:Betaproteobacteria;o:Burkholderiales;f:Burkholderiaceae;g:Ralstonia;s:223957	124.0395_0.3735	124.0395	0.3735	Positive	0.60209	0.000266568	0.12681	4	61
p:Proteobacteria;c:Alphaproteobacteria;o:Sphingomonadales;f:Sphingomonadaceae;g:Sphingomonas;s:272156	124.0395_0.3735	124.0395	0.3735	Positive	0.567908	0.000698025	0.174074	4	18
p:Proteobacteria;c:Betaproteobacteria;o:Burkholderiales;f:Burkholderiaceae;g:Cupriavidus;s:164330	124.0395_0.3735	124.0395	0.3735	Positive	-0.576359	0.000555604	0.165063	2	5
p:Proteobacteria;c:Betaproteobacteria;o:Burkholderiales;f;g:Aquabacterium;s:275026	124.0395_0.3735	124.0395	0.3735	Positive	-0.554149	0.000999234	0.195974	2	7
p:Firmicutes;c:Clostridia;o:Clostridiales;f:Lachnospiraceae;g;s:302777	124.0395_0.3735	124.0395	0.3735	Positive	-0.564645	0.000761081	0.180766	1	1
p:Proteobacteria;c:Betaproteobacteria;o:Burkholderiales;f;g:Mitsuaria;s:7148	124.0395_0.3735	124.0395	0.3735	Positive	0.5635	0.00078436	0.182838	2	58
p:Proteobacteria;c:Betaproteobacteria;o:Burkholderiales;f:Comamonadaceae;g:Xenophilus;s:430937	124.0395_0.3735	124.0395	0.3735	Positive	0.59224	0.000355699	0.137805	2	61
p:Proteobacteria;c:Betaproteobacteria;o:Burkholderiales;f:Comamonadaceae;g:Curvibacter;s:277291	124.0395_0.3735	124.0395	0.3735	Positive	0.614209	0.000184478	0.114238	3	52
p:Proteobacteria;c:Alphaproteobacteria;o:Rhizobiales;f:Bradyrhizobiaceae;g;s:523224	124.0395_0.3735	124.0395	0.3735	Positive	0.588611	0.00039466	0.143649	3	54
p:Proteobacteria;c:Betaproteobacteria;o:Burkholderiales;f;g:Methylibium;s:217417	124.0395_0.3735	124.0395	0.3735	Positive	0.561176	0.000833557	0.187004	3	18
p:Proteobacteria;c:Betaproteobacteria;o:Burkholderiales;f:Burkholderiaceae;g:Ralstonia;s:203271	124.0395_0.3735	124.0395	0.3735	Positive	0.554891	0.000980472	0.195077	1	3
p:Proteobacteria;c:Gammaproteobacteria;o:Xanthomonadales;f:Xanthomonadaceae;g:Stenotrophomonas;s:286714	124.0395_0.3735	124.0395	0.3735	Positive	0.611206	0.000202376	0.116415	3	1
p:Firmicutes;c:Clostridia;o:Clostridiales;f:Lachnospiraceae;g;s:334453	124.0395_0.3735	124.0395	0.3735	Positive	0.56214	0.000812837	0.18481	3	9
p:Proteobacteria;c:Alphaproteobacteria;o:Sphingomonadales;f:Sphingomonadaceae;g:Novosphingobium;s:150688	124.0395_0.3735	124.0395	0.3735	Positive	0.564896	0.000756066	0.180766	3	1
p:Proteobacteria;c:Betaproteobacteria;o:Methylophilales;f:Methylophilaceae;g:Methylotenera;s:104555	124.0395_0.3735	124.0395	0.3735	Positive	0.647642	6.15101e-05	0.0772728	2	58
p:Tenericutes;c:Mollicutes;o:Mycoplasmatales;f:Mycoplasmataceae;g:Mycoplasma;s:161401	124.0395_0.3735	124.0395	0.3735	Positive	0.6603	3.91835e-05	0.0685065	2	61
p:Proteobacteria;c:Betaproteobacteria;o:Rhodocyclales;f:Rhodocyclaceae;g:Zoogloea;s:Zoogloearesiniphila343120	124.0395_0.3735	124.0395	0.3735	Positive	-0.578281	0.00052705	0.162123	1	3
p:Firmicutes;c:Clostridia;o:Clostridiales;f:Lachnospiraceae;g:Roseburia;s:330170	122.9265_0.2686	122.9265	0.2686	Positive	0.553216	0.00102327	0.198681	2	4
p:Fusobacteria;c:Fusobacteria;o:Fusobacteriales;f:Fusobacteriaceae;g:Fusobacterium;s:554090	122.9265_0.2686	122.9265	0.2686	Positive	-0.572133	0.000623238	0.170666	2	13
p:Firmicutes;c:Clostridia;o:Clostridiales;f:Ruminococcaceae;g:Faecalibacterium;s:517247	119.0851_4.8123	119.0851	4.8123	Positive	0.640233	7.93435e-05	0.0853159	6	37
p:Actinobacteria;c:Actinobacteria;o:Bifidobacteriales;f;g;s:181609	119.0851_4.8123	119.0851	4.8123	Positive	0.627805	0.000119842	0.0986373	6	52
p:Bacteroidetes;c:Bacteroidia;o:Bacteroidales;f:Bacteroidaceae;g:Bacteroides;s:Bacteroidesuniformis354721	119.0851_4.8123	119.0851	4.8123	Positive	0.717499	3.80774e-06	0.0245284	6	54
p:Firmicutes;c:Clostridia;o:Clostridiales;f:Ruminococcaceae;g;s:364269	119.0851_4.8123	119.0851	4.8123	Positive	0.701111	7.84357e-06	0.0340683	6	58
p:Bacteroidetes;c:Bacteroidia;o:Bacteroidales;f:Bacteroidaceae;g:Bacteroides;s:118847	119.0851_4.8123	119.0851	4.8123	Positive	0.757678	5.13673e-07	0.0179664	6	61
p:Firmicutes;c:Clostridia;o:Clostridiales;f:Lachnospiraceae;g;s:184895	116.0706_0.2886	116.0706	0.2886	Positive	0.583932	0.000450443	0.154859	6	18
p:Firmicutes;c:Clostridia;o:Clostridiales;f:Lachnospiraceae;g;s:178474	114.0917_0.317	114.0917	0.317	Positive	0.680459	1.82677e-05	0.0472227	7	43
p:Firmicutes;c:Clostridia;o:Clostridiales;f:Lachnospiraceae;g:Ruminococcus;s:Ruminococcusgnavus191179	114.0917_0.317	114.0917	0.317	Positive	0.589666	0.000382956	0.142878	7	37
p:Proteobacteria;c:Betaproteobacteria;o:Burkholderiales;f:Oxalobacteraceae;g;s:202769	114.0917_0.317	114.0917	0.317	Positive	0.572421	0.000618408	0.170593	7	25
p:Proteobacteria;c:Gammaproteobacteria;o:Enterobacteriales;f:Enterobacteriaceae;g:Pantoea;s:Pantoeaananatis9868	114.0668_0.2851	114.0668	0.2851	Positive	0.687864	1.35968e-05	0.0427897	7	52
p:Firmicutes;c:Clostridia;o:Clostridiales;f:Lachnospiraceae;g:Blautia;s:194745	112.0506_0.3352	112.0506	0.3352	Positive	0.590302	0.000376054	0.141927	7	54
p:Firmicutes;c:Clostridia;o:Clostridiales;f:Lachnospiraceae;g;s:294302	112.0506_0.3352	112.0506	0.3352	Positive	0.620793	0.000150078	0.10395	7	37
p:Firmicutes;c:Clostridia;o:Clostridiales;f:Lachnospiraceae;g;s:579750	112.0506_0.3352	112.0506	0.3352	Positive	0.573067	0.000607693	0.168908	2	43
p:Firmicutes;c:Clostridia;o:Clostridiales;f:Catabacteriaceae;g;s:178618	112.0506_0.3352	112.0506	0.3352	Positive	0.574767	0.000580276	0.168059	2	37
p:Firmicutes;c:Clostridia;o:Clostridiales;f:Ruminococcaceae;g;s:179201	112.0506_0.3352	112.0506	0.3352	Positive	0.603552	0.000255191	0.126142	3	32
p:Bacteroidetes;c:Bacteroidia;o:Bacteroidales;f;g;s:178148	101.0597_0.3673	101.0597	0.3673	Positive	0.59231	0.000354974	0.137805	3	3
p:Proteobacteria;c:Alphaproteobacteria;o:Sphingomonadales;f;g;s:164787	100.0761_0.3093	100.0761	0.3093	Positive	0.578815	0.00051934	0.161543	3	10
p:Firmicutes;c:Clostridia;o:Clostridiales;f:Lachnospiraceae;g:Roseburia;s:351348	100.0761_0.3093	100.0761	0.3093	Positive	-0.575181	0.000573765	0.16784	5	9
p:Actinobacteria;c:Actinobacteria;o:Coriobacteriales;f:Coriobacteriaceae;g:Eggerthella;s:Eggerthellalenta358610	100.0761_0.3093	100.0761	0.3093	Positive	0.657009	4.4146e-05	0.0721777	5	58
p:Firmicutes;c:Clostridia;o:Clostridiales;f:Lachnospiraceae;g;s:195336	100.0761_0.3093	100.0761	0.3093	Positive	0.656375	4.51646e-05	0.0721777	5	61
p:Firmicutes;c:Clostridia;o:Clostridiales;f:Lachnospiraceae;g:Ruminococcus;s:234421	100.0761_0.3093	100.0761	0.3093	Positive	0.606244	0.000235365	0.124189	5	11
p:Firmicutes;c:Clostridia;o:Clostridiales;f:Lachnospiraceae;g:Clostridium;s:44883	100.0761_0.3093	100.0761	0.3093	Positive	0.557259	0.000922638	0.191951	5	37
p:Firmicutes;c:Clostridia;o:Clostridiales;f:Lachnospiraceae;g;s:190954	100.0761_0.3093	100.0761	0.3093	Positive	0.648998	5.86666e-05	0.0772728	3	1
p:Firmicutes;c:Clostridia;o:Clostridiales;f:Lachnospiraceae;g:Blautia;s:397658	100.0761_0.3093	100.0761	0.3093	Positive	-0.671726	2.56063e-05	0.0568743	3	3
p:Firmicutes;c:Clostridia;o:Clostridiales;f:Ruminococcaceae;g:Faecalibacterium;s:191333	100.0761_0.3093	100.0761	0.3093	Positive	-0.699855	8.27393e-06	0.0345406	3	3
p:Firmicutes;c:Clostridia;o:Clostridiales;f:Lachnospiraceae;g:Ruminococcus;s:Ruminococcusgnavus188039	100.0761_0.3093	100.0761	0.3093	Positive	0.592556	0.000352473	0.137805	4	37
p:Firmicutes;c:Clostridia;o:Clostridiales;f:Lachnospiraceae;g;s:178474	100.0761_0.3093	100.0761	0.3093	Positive	0.557748	0.000911087	0.191951	4	8
p:Firmicutes;c:Clostridia;o:Clostridiales;f:Lachnospiraceae;g:Clostridium;s:287401	100.0761_0.3093	100.0761	0.3093	Positive	0.582517	0.000468633	0.156894	4	11
p:Firmicutes;c:Clostridia;o:Clostridiales;f:Lachnospiraceae;g;s:453756	100.0761_0.3093	100.0761	0.3093	Positive	0.707408	5.97594e-06	0.0305606	4	37
p:Firmicutes;c:Clostridia;o:Clostridiales;f:Lachnospiraceae;g:Clostridium;s:207651	100.0761_0.3093	100.0761	0.3093	Positive	0.623194	0.000139034	0.102331	1	22
p:Firmicutes;c:Clostridia;o:Clostridiales;f:Lachnospiraceae;g:Clostridium;s:175307	100.0761_0.3093	100.0761	0.3093	Positive	0.797933	4.51205e-08	0.00461486	2	32
p:Firmicutes;c:Clostridia;o:Clostridiales;f:Lachnospiraceae;g:Ruminococcus;s:Ruminococcusgnavus191179	100.0761_0.3093	100.0761	0.3093	Positive	0.573546	0.000599857	0.168908	2	10
p:Firmicutes;c:Clostridia;o:Clostridiales;f:Ruminococcaceae;g:Faecalibacterium;s:Faecalibacteriumprausnitzii368362	100.0761_0.3093	100.0761	0.3093	Positive	0.608236	0.000221585	0.121206	3	8
p:Firmicutes;c:Clostridia;o:Clostridiales;f:Lachnospiraceae;g;s:190961	100.0761_0.3093	100.0761	0.3093	Positive	0.567884	0.000698475	0.174074	3	3
p:Firmicutes;c:Clostridia;o:Clostridiales;f:Lachnospiraceae;g;s:306066	100.0761_0.3093	100.0761	0.3093	Positive	0.559232	0.000876782	0.191228	3	1
p:Firmicutes;c:Clostridia;o:Clostridiales;f:Lachnospiraceae;g:Ruminococcus;s:Ruminococcusgnavus183646	100.0761_0.3093	100.0761	0.3093	Positive	0.5807	0.000492944	0.160844	1	3
p:Firmicutes;c:Clostridia;o:Clostridiales;f:Lachnospiraceae;g:Blautia;s:Blautiaproducta542094	100.0761_0.3093	100.0761	0.3093	Positive	-0.554647	0.00098661	0.195077	2	5
p:Firmicutes;c:Clostridia;o:Clostridiales;f:Lachnospiraceae;g;s:113482	100.0761_0.3093	100.0761	0.3093	Positive	-0.559134	0.000879008	0.191467	2	5
p:Firmicutes;c:Clostridia;o:Clostridiales;f:Lachnospiraceae;g:Clostridium;s:279026	100.0761_0.3093	100.0761	0.3093	Positive	-0.580471	0.000496096	0.160844	2	2
p:Firmicutes;c:Clostridia;o:Clostridiales;f:Lachnospiraceae;g;s:189679	100.0761_0.3093	100.0761	0.3093	Positive	0.575041	0.000575959	0.16784	2	37
p:Firmicutes;c:Clostridia;o:Clostridiales;f:Lachnospiraceae;g:Clostridium;s:292618	100.0761_0.3093	100.0761	0.3093	Positive	0.572032	0.000624936	0.170674	1	58
p:Firmicutes;c:Clostridia;o:Clostridiales;f:Lachnospiraceae;g:Ruminococcus;s:359707	100.0761_0.3093	100.0761	0.3093	Positive	0.574334	0.000587165	0.168908	3	25
p:Tenericutes;c:Mollicutes;o:Mycoplasmatales;f:Mycoplasmataceae;g:Mycoplasma;s:161401	100.0761_0.3093	100.0761	0.3093	Positive	-0.665574	3.22698e-05	0.0630384	3	11
p:Firmicutes;c:Clostridia;o:Clostridiales;f;g;s:297543	100.0761_0.3093	100.0761	0.3093	Positive	-0.580238	0.000499302	0.160844	3	9
p:Tenericutes;c:Erysipelotrichi;o:Erysipelotrichales;f:Erysipelotrichaceae;g:Clostridium;s:Clostridiumramosum566561	100.0761_0.3093	100.0761	0.3093	Positive	0.621637	0.00014611	0.103418	6	37
p:Proteobacteria;c:Betaproteobacteria;o:Burkholderiales;f:Oxalobacteraceae;g;s:202769	100.0761_0.3093	100.0761	0.3093	Positive	0.579095	0.00051535	0.161543	6	52
p:Firmicutes;c:Clostridia;o:Clostridiales;f:Lachnospiraceae;g:Clostridium;s:113415	100.0761_0.3093	100.0761	0.3093	Positive	0.686355	1.44499e-05	0.0428382	6	54
p:Firmicutes;c:Clostridia;o:Clostridiales;f:Lachnospiraceae;g:Anaerostipes;s:Anaerostipescaccae207507	100.0761_0.3093	100.0761	0.3093	Positive	0.747612	8.78309e-07	0.0179664	6	58
p:Firmicutes;c:Clostridia;o:Clostridiales;f:Lachnospiraceae;g;s:182428	100.0752_0.844	100.0752	0.844	Positive	0.754327	6.15838e-07	0.0179664	6	61
p:Firmicutes;c:Clostridia;o:Clostridiales;f:Lachnospiraceae;g;s:317517	100.0752_0.844	100.0752	0.844	Positive	0.626935	0.000123274	0.100066	6	18
