# Supplementary material for: Integrative analysis of the microbiome and metabolome of the human intestinal mucosal surface reveals exquisite inter-relationships
Source: Microbiome. 2013 Jun 5;1:17. doi: 10.1186/2049-2618-1-17 (PMC3971612; doi:10.1186/2049-2618-1-17)
Supplement: Additional file 7 — Comparison of metagenomic abundance data with correlated metabolite data. A list of metabolites is included with the colonic region detected, the module name (if the metabolite was clustered into a module), putative KEGG identifiers for each metabolite and the KEGG pathway names from which the metabolites are produced. For each putative ID, we generated two vectors: one containing every metabolite-operational taxonomic unit (OTU) Spearman correlation coefficient for the metabolite in question, and another vector with the imputed metagenomic abundance of the putative Kyoto Encyclopedia of Genes and Genomes (KEGG) pathway that produces the metabolite in question for every OTU. The two vectors were then aligned by OTUs and then compared using Pearson correlation. The Pearson correlation value is represented in the column entitled Metabolite-metagenome correlation. Uncorrected and corrected (Bonferroni) P-values are also provided. [file 2049-2618-1-17-S7.xlsx]

## Sheet: Add file 7
Metabolite Mass and Retention Time	Colon Region	Module	Putative KEGG ID(s)	Metagenomic KEGG Pathway Represented by Putative ID	Metabolite-Metagenome Correlation	p value	Bonferroni p value
141.0659_0.3013	Sigmoid	unclustered	C05828, C03283	Histidine metabolism	0.438977	6.43e-46	7.1373e-44
141.0648_0.3028	Cecum	magenta	C05828, C03283	Histidine metabolism	0.395875	3.15e-40	3.4965e-38
609.3272_2.8351	Cecum	magenta	C01230, C03428	Terpenoid backbone biosynthesis	0.392815	3.5e-45	3.885e-43
139.046_0.3867	Cecum	greenyellow	C00785, C16622	Histidine metabolism	0.389217	1.05e-36	1.1655e-34
231.0975_0.289	Cecum	greenyellow	C03415, C04390, C15767	Lysine biosynthesis	0.36137	2.13e-38	2.3643e-36
193.034_0.2984	Cecum	pink	C00191, C00333, C00558, C00618, C00905, C06473,	Ascorbate and aldarate metabolism	0.328908	4.2e-12	4.662e-10
372.1849_3.5621	Cecum	unclustered	C16547, C16549	Drug metabolism - cytochrome P450	0.302801	2.5e-16	2.775e-14
155.0807_0.403	Cecum	magenta	C06588, C00077, C00515, C03943	Arginine and proline metabolism	0.290356	5.02e-29	5.5722e-27
174.0849_0.3042	Cecum	unclustered	C00327	Arginine and proline metabolism	0.289467	3.44e-24	3.8184e-22
231.0975_0.289	Cecum	greenyellow	C03415, C04390, C15767	Arginine and proline metabolism	0.273987	1.03e-27	1.1433e-25
124.0395_0.3735	Sigmoid	unclustered	C01234, C07446, C01234	Cysteine and methionine metabolism	0.271848	4.44089e-16	4.92939e-14
155.0809_0.3985	Sigmoid	unclustered	C06588, C00077, C00515, C03943	Arginine and proline metabolism	0.266661	2.2e-16	2.442e-14
131.0346_0.3019	Cecum	pink	C00489, C00900, C03589, C04106, C04181, C06010	Butanoate metabolism	0.248522	1.72e-14	1.9092e-12
90.055_0.3017	Sigmoid	unclustered	C00041, C00099, C00133, C00213, C01401	Glycine, serine and threonine metabolism	0.209385	1.45661e-13	1.61684e-11
130.0866_0.2631	Sigmoid	unclustered	C00408, C05936	Arginine and proline metabolism	0.202389	9.41469e-13	1.04503e-10
131.0346_0.3019	Cecum	pink	C00489, C00900, C03589, C04106, C04181, C06010	Fatty acid metabolism	0.197176	8.64553e-12	9.59654e-10
569.3125_2.2928	Sigmoid	midnightblue	C01079	Porphyrin and chlorophyll metabolism	0.187936	3.60763e-11	4.00446e-09
145.0968_0.2642	Sigmoid	unclustered	C00047, C00739, C01142, C01186, C05161, C20277	Lysine biosynthesis	0.172492	1.30562e-09	1.44924e-07
112.0506_0.3352	Sigmoid	unclustered	C00380	Pyrimidine metabolism	0.162296	1.17629e-08	1.30569e-06
569.3127_2.3045	Cecum	brown	C01079	Porphyrin and chlorophyll metabolism	0.161014	2.74866e-08	3.05101e-06
615.3166_4.4598	Sigmoid	unclustered	C01737, C15652, C05790	Porphyrin and chlorophyll metabolism	0.159835	1.95997e-08	2.17557e-06
589.3037_3.0471	Sigmoid	unclustered	C05791, C05794	Porphyrin and chlorophyll metabolism	0.158659	2.49468e-08	2.7691e-06
591.3203_3.0304	Sigmoid	unclustered	C05790	Porphyrin and chlorophyll metabolism	0.155822	4.43097e-08	4.91837e-06
589.3035_3.5563	Cecum	magenta	C05791, C05794	Porphyrin and chlorophyll metabolism	0.152957	1.3256e-07	1.47142e-05
593.3347_3.0561	Cecum	magenta	C05793	Porphyrin and chlorophyll metabolism	0.152957	1.3256e-07	1.47142e-05
595.3485_3.0533	Cecum	magenta	C05793	Porphyrin and chlorophyll metabolism	0.152957	1.3256e-07	1.47142e-05
615.3179_3.0301	Cecum	magenta	C01737, C15652, C05790	Porphyrin and chlorophyll metabolism	0.152957	1.3256e-07	1.47142e-05
617.3334_3.0578	Cecum	magenta	C05793	Porphyrin and chlorophyll metabolism	0.152957	1.3256e-07	1.47142e-05
593.3347_3.052	Sigmoid	salmon	C05793	Porphyrin and chlorophyll metabolism	0.151064	1.13497e-07	1.25982e-05
193.034_0.2984	Cecum	pink	C00191, C00333, C00558, C00618, C00905, C06473,	ABC transporters	0.145841	4.978e-07	5.52558e-05
239.0179_0.2995	Cecum	pink	C00491	ABC transporters	0.145841	4.978e-07	5.52558e-05
241.0302_0.3025	Cecum	pink	C00491	ABC transporters	0.145841	4.978e-07	5.52558e-05
591.3184_3.0369	Cecum	greenyellow	C05790	Porphyrin and chlorophyll metabolism	0.145798	5.01716e-07	5.56905e-05
593.332_3.0301	Cecum	greenyellow	C05790	Porphyrin and chlorophyll metabolism	0.145798	5.01716e-07	5.56905e-05
619.3493_4.4811	Cecum	greenyellow	C05789	Porphyrin and chlorophyll metabolism	0.145798	5.01716e-07	5.56905e-05
193.034_0.2984	Cecum	pink	C00191, C00333, C00558, C00618, C00905, C06473,	Inositol phosphate metabolism	0.13603	2.79058e-06	0.000309754
619.3535_4.4699	Sigmoid	unclustered	C05789	Porphyrin and chlorophyll metabolism	0.134988	2.20445e-06	0.000244694
113.0241_0.3077	Cecum	pink	C00596	Phenylalanine metabolism	0.131566	5.88347e-06	0.000653065
633.2976_2.9637	Cecum	pink	C11587	Bile secretion	0.124247	1.89878e-05	0.00210764
137.0461_0.3708	Sigmoid	unclustered	C00262, C01620	Purine metabolism	0.121965	1.92527e-05	0.00213705
593.3309_3.0247	Sigmoid	unclustered	C05790	Porphyrin and chlorophyll metabolism	0.109917	0.000118831	0.0131903
615.3154_3.0227	Sigmoid	unclustered	C01737, C15652, C05790	Porphyrin and chlorophyll metabolism	0.091285	0.00140727	0.156207
145.0968_0.2642	Sigmoid	unclustered	C00047, C00739, C01142, C01186, C05161, C20277	ABC transporters	0.0790143	0.00573651	0.636752
595.3469_3.0469	Sigmoid	unclustered	C05793	Porphyrin and chlorophyll metabolism	0.0775251	0.00672325	0.746281
302.3051_5.2192	Sigmoid	unclustered	C00836	Sphingolipid metabolism	0.0722369	0.0115739	1.28471
193.0347_0.2935	Sigmoid	unclustered	C00191, C00333, C00558, C00618, C00905, C06473,	ABC transporters	0.0659161	0.0212541	2.35921
193.0347_0.2935	Sigmoid	unclustered	C00191, C00333, C00558, C00618, C00905, C06473,	Pentose phosphate pathway	0.0589007	0.0396058	4.39625
90.055_0.3017	Sigmoid	unclustered	C00041, C00099, C00133, C00213, C01401	Vitamin B6 metabolism	0.0585516	0.040794	4.52814
193.0347_0.2935	Sigmoid	unclustered	C00191, C00333, C00558, C00618, C00905, C06473,	Ascorbate and aldarate metabolism	0.0539993	0.0592505	6.57681
152.0563_0.4676	Sigmoid	unclustered	C00242	Purine metabolism	0.0481598	0.0925508	10.2731
132.0759_0.3005	Cecum	pink	C00300	Glycine, serine and threonine metabolism	0.0433828	0.136723	15.1763
143.0807_0.37	Cecum	pink	C06231	Glycine, serine and threonine metabolism	0.0433828	0.136723	15.1763
90.055_0.3017	Sigmoid	unclustered	C00041, C00099, C00133, C00213, C01401	Propanoate metabolism	0.0396894	0.165752	18.3985
145.0968_0.2642	Sigmoid	unclustered	C00047, C00739, C01142, C01186, C05161, C20277	Aminoacyl-tRNA biosynthesis	0.0386882	0.176696	19.6133
100.0753_0.8499	Cecum	unclustered	C18796	Cyanoamino acid metabolism	0.0372205	0.201754	22.3947
124.0395_0.3735	Sigmoid	unclustered	C01234, C07446, C01234	Nicotinate and nicotinamide metabolism	0.0212455	0.458268	50.8677
335.1449_4.4093	Cecum	greenyellow	C20082	Amino sugar and nucleotide sugar metabolism	0.0162597	0.577178	64.0668
193.0347_0.2935	Sigmoid	unclustered	C00191, C00333, C00558, C00618, C00905, C06473,	Amino sugar and nucleotide sugar metabolism	0.00281551	0.921709	102.31
193.0347_0.2935	Sigmoid	unclustered	C00191, C00333, C00558, C00618, C00905, C06473,	Pentose and glucuronate interconversions	-0.00120976	0.966316	107.261
152.0559_0.3227	Cecum	brown	C00242	Purine metabolism	-0.00139757	0.961783	106.758
182.0444_0.5397	Cecum	magenta	C00847, C00919, C04773,	Vitamin B6 metabolism	-0.00147153	0.959762	106.534
121.0632_0.473	Cecum	unclustered	C00601, C02083, C06758, C07209, C07214, C16310	alpha-Linolenic acid metabolism	-0.00512193	0.860601	95.5267
86.0601_0.5164	Sigmoid	unclustered	C02659	Cyanoamino acid metabolism	-0.00625	0.82	91.02
155.0809_0.3985	Sigmoid	unclustered	C06588, C00077, C00515, C03943	ABC transporters	-0.00637354	0.823937	91.4571
166.0792_0.4289	Sigmoid	salmon	C04114	ABC transporters	-0.0191752	0.503235	55.859
193.0347_0.2935	Sigmoid	unclustered	C00191, C00333, C00558, C00618, C00905, C06473,	Starch and sucrose metabolism	-0.026283	0.358818	39.8288
489.3078_2.8133	Cecum	brown	C18043	Steroid hormone biosynthesis	-0.0334348	0.251525	27.9193
121.0632_0.473	Cecum	unclustered	C00601, C02083, C06758, C07209, C07214, C16310	Phenylalanine metabolism	-0.0477477	0.101424	11.258
303.1687_2.4854	Sigmoid	unclustered	C20121	Terpenoid backbone biosynthesis	-0.0576064	0.0441633	4.90212
119.0851_4.8123	Sigmoid	unclustered	C03283	Glycine, serine and threonine metabolism	-0.0577126	0.0437733	4.85884
155.0807_0.403	Cecum	magenta	C06588, C00077, C00515, C03943	ABC transporters	-0.0585611	0.0444815	4.93744
182.0444_0.5397	Cecum	magenta	C00847, C00919, C04773,	ABC transporters	-0.0585611	0.0444815	4.93744
145.0968_0.2642	Sigmoid	unclustered	C00047, C00739, C01142, C01186, C05161, C20277	Protein digestion and absorption	-0.0600593	0.0358712	3.98171
434.1867_0.6621	Sigmoid	unclustered	C07014	Bile secretion	-0.0633688	0.0268122	2.97615
193.034_0.2984	Cecum	pink	C00191, C00333, C00558, C00618, C00905, C06473,	Pentose and glucuronate interconversions	-0.0677656	0.0200155	2.22172
145.0968_0.2642	Sigmoid	unclustered	C00047, C00739, C01142, C01186, C05161, C20277	Biotin metabolism	-0.0878113	0.00213224	0.236679
239.0179_0.2995	Cecum	pink	C00491	Protein digestion and absorption	-0.0909248	0.00178484	0.198117
241.0302_0.3025	Cecum	pink	C00491	Protein digestion and absorption	-0.0909248	0.00178484	0.198117
100.0761_0.3093	Sigmoid	unclustered	C18796	Cyanoamino acid metabolism	-0.0909323	0.00146885	0.163042
193.034_0.2984	Cecum	pink	C00191, C00333, C00558, C00618, C00905, C06473,	Pentose phosphate pathway	-0.0987366	0.000689964	0.076586
141.0659_0.3013	Sigmoid	unclustered	C05828, C03283	Glycine, serine and threonine metabolism	-0.102193	0.00034806	0.0386347
299.1389_7.8379	Sigmoid	unclustered	C04498	Arginine and proline metabolism	-0.102432	0.000337024	0.0374097
131.0346_0.3019	Cecum	pink	C00489, C00900, C03589, C04106, C04181, C06010	Vitamin B6 metabolism	-0.110917	0.000136385	0.0151387
90.055_0.3017	Sigmoid	unclustered	C00041, C00099, C00133, C00213, C01401	Cyanoamino acid metabolism	-0.1162	4.7e-05	0.005217
193.034_0.2984	Cecum	pink	C00191, C00333, C00558, C00618, C00905, C06473,	Amino sugar and nucleotide sugar metabolism	-0.117478	5.30404e-05	0.00588749
210.1115_1.2724	Sigmoid	salmon	C01092	Biotin metabolism	-0.117591	3.80418e-05	0.00422263
239.0179_0.2995	Cecum	pink	C00491	Cysteine and methionine metabolism	-0.121968	2.69978e-05	0.00299676
241.0302_0.3025	Cecum	pink	C00491	Cysteine and methionine metabolism	-0.121968	2.69978e-05	0.00299676
611.2851_5.51	Cecum	pink	C05795	Porphyrin and chlorophyll metabolism	-0.124934	1.70568e-05	0.0018933
90.055_0.3017	Sigmoid	unclustered	C00041, C00099, C00133, C00213, C01401	Cysteine and methionine metabolism	-0.127282	8.15053e-06	0.000904709
145.0968_0.2642	Sigmoid	unclustered	C00047, C00739, C01142, C01186, C05161, C20277	Lysine degradation	-0.152788	8.10007e-08	8.99108e-06
185.0913_0.391	Sigmoid	unclustered	C01028, C02627	Lysine degradation	-0.153346	7.25566e-08	8.05378e-06
141.0648_0.3028	Cecum	magenta	C05828, C03283	Glycine, serine and threonine metabolism	-0.15854	4.49358e-08	4.98788e-06
90.055_0.3017	Sigmoid	unclustered	C00041, C00099, C00133, C00213, C01401	Pantothenate and CoA biosynthesis	-0.166	4.91e-09	5.4501e-07
193.034_0.2984	Cecum	pink	C00191, C00333, C00558, C00618, C00905, C06473,	Starch and sucrose metabolism	-0.170385	3.98494e-09	4.42328e-07
137.0461_0.3708	Sigmoid	unclustered	C00262, C01620	Ascorbate and aldarate metabolism	-0.190285	2.03329e-11	2.25695e-09
130.0866_0.2631	Sigmoid	unclustered	C00408, C05936	Lysine degradation	-0.192403	1.20461e-11	1.33712e-09
84.0803_0.2594	Sigmoid	unclustered	C06181	Lysine degradation	-0.196	5.1e-12	5.661e-10
131.0346_0.3019	Cecum	pink	C00489, C00900, C03589, C04106, C04181, C06010	Phenylalanine metabolism	-0.211752	2.08111e-13	2.31004e-11
131.0346_0.3019	Cecum	pink	C00489, C00900, C03589, C04106, C04181, C06010	Pantothenate and CoA biosynthesis	-0.228692	1.92059e-15	2.13186e-13
260.9984_0.2954	Cecum	pink	C11811	Terpenoid backbone biosynthesis	-0.230283	1.21236e-15	1.34572e-13
131.0346_0.3019	Cecum	pink	C00489, C00900, C03589, C04106, C04181, C06010	Valine, leucine and isoleucine biosynthesis	-0.251987	1.61173e-18	1.78902e-16
124.0395_0.3735	Sigmoid	unclustered	C01234, C07446, C01234	Propanoate metabolism	-0.254534	1.65158e-19	1.83325e-17
114.0659_0.2934	Cecum	pink	C00791	Arginine and proline metabolism	-0.274322	8.82178e-22	9.79218e-20
132.0759_0.3005	Cecum	pink	C00300	Arginine and proline metabolism	-0.274322	8.82178e-22	9.79218e-20
164.0696_2.9426	Sigmoid	salmon	C05834, C17213, C19567	Tryptophan metabolism	-0.279125	2.7421e-23	3.04374e-21
164.0696_2.9426	Sigmoid	salmon	C05834, C17213, C19567	Metabolism of xenobiotics by cytochrome P450	-0.291272	2.6509e-25	2.9425e-23
609.3272_2.8351	Cecum	magenta	C01230, C03428	Ubiquinone and other terpenoid-quinone biosynthesis	-0.314816	1.63111e-28	1.81053e-26
131.0346_0.3019	Cecum	pink	C00489, C00900, C03589, C04106, C04181, C06010	Lysine degradation	-0.328228	5.47406e-31	6.07621e-29
155.0809_0.3985	Sigmoid	unclustered	C06588, C00077, C00515, C03943	Glutathione metabolism	-0.369845	7.12729e-41	7.9113e-39
155.0807_0.403	Cecum	magenta	C06588, C00077, C00515, C03943	Glutathione metabolism	-0.42747	1.60285e-53	1.77916e-51
