# Supplementary material for: Integrative analysis of the microbiome and metabolome of the human intestinal mucosal surface reveals exquisite inter-relationships
Source: Microbiome. 2013 Jun 5;1:17. doi: 10.1186/2049-2618-1-17 (PMC3971612; doi:10.1186/2049-2618-1-17)
Supplement: Additional file 9 — Microbial cluster designation for each operational taxonomic unit (OTU). Two worksheets are provided containing OTUs and the clusters for which they were assigned from the cecum (first worksheet) and sigmoid (second worksheet) data. Taxonomic information is also provided for each OTU along with GreenGenes ID numbers. [file 2049-2618-1-17-S9.xlsx]

## Sheet: Cecum Cluster Metadata
Greengenes ID#	Cluster	Phylum	Class	Order	Family	Genus/Species
224233	1	Firmicutes	Bacilli	Lactobacillales	Aerococcaceae	Abiotrophia defectiva
204197	1	Proteobacteria	Gammaproteobacteria	Pasteurellales	Pasteurellaceae	Actinobacillus
160043	1	Proteobacteria	Gammaproteobacteria	Pasteurellales	Pasteurellaceae	Actinobacillus indolicus
70062	1	Proteobacteria	Gammaproteobacteria	Pasteurellales	Pasteurellaceae	Actinobacillus porcinus
160352	1	Proteobacteria	Gammaproteobacteria	Pasteurellales	Pasteurellaceae	Actinobacillus porcinus
367564	1	Proteobacteria	Gammaproteobacteria	Pasteurellales	Pasteurellaceae	Actinobacillus porcinus
138993	1	Proteobacteria	Gammaproteobacteria	Pasteurellales	Pasteurellaceae	Actinobacillus succinogenes
499246	1	Actinobacteria	Actinobacteria	Actinomycetales	Actinomycetaceae	Actinomyces
528236	1	Actinobacteria	Actinobacteria	Actinomycetales	Actinomycetaceae	Actinomyces
569404	1	Actinobacteria	Actinobacteria	Actinomycetales	Actinomycetaceae	Actinomyces
516753	1	Actinobacteria	Actinobacteria	Actinomycetales	Actinomycetaceae	Actinomyces odontolyticus
40221	1	Proteobacteria	Alphaproteobacteria	Rhizobiales	Bradyrhizobiaceae	Afipia
562676	1	Proteobacteria	Gammaproteobacteria	Pasteurellales	Pasteurellaceae	Aggregatibacter actinomycetemcomitans
282536	1	Proteobacteria	Gammaproteobacteria	Pasteurellales	Pasteurellaceae	Aggregatibacter segnis
163714	1	Proteobacteria	Gammaproteobacteria	Alteromonadales		Alkalimonas
72606	1	Firmicutes	Clostridia	Clostridiales	Lachnospiraceae	Anaerostipes
207507	1	Firmicutes	Clostridia	Clostridiales	Lachnospiraceae	Anaerostipes caccae
275026	1	Proteobacteria	Betaproteobacteria	Burkholderiales		Aquabacterium
532736	1	Proteobacteria	Betaproteobacteria	Burkholderiales		Aquabacterium
521681	1	Actinobacteria	Actinobacteria	Coriobacteriales	Coriobacteriaceae	Atopobium
136610	1	Firmicutes	Bacilli	Bacillales	Bacillaceae	Bacillus
196080	1	Bacteroidetes	Bacteroidia	Bacteroidales	Bacteroidaceae	Bacteroides
301746	1	Bacteroidetes	Bacteroidia	Bacteroidales	Bacteroidaceae	Bacteroides
469807	1	Bacteroidetes	Bacteroidia	Bacteroidales	Bacteroidaceae	Bacteroides finegoldii
593497	1	Proteobacteria	Gammaproteobacteria	Pasteurellales	Pasteurellaceae	Basfia
296830	1	Firmicutes	Clostridia	Clostridiales	Lachnospiraceae	Blautia producta
72374	1	Proteobacteria	Gammaproteobacteria	Enterobacteriales	Enterobacteriaceae	Buttiauxella agrestis
380913	1	Proteobacteria	Epsilonproteobacteria	Campylobacterales	Campylobacteraceae	Campylobacter concisus
281015	1	Proteobacteria	Gammaproteobacteria	Enterobacteriales	Enterobacteriaceae	Cedecea
167669	1	Proteobacteria	Gammaproteobacteria	Enterobacteriales	Enterobacteriaceae	Citrobacter
170222	1	Proteobacteria	Gammaproteobacteria	Enterobacteriales	Enterobacteriaceae	Citrobacter
258785	1	Proteobacteria	Gammaproteobacteria	Enterobacteriales	Enterobacteriaceae	Citrobacter
44883	1	Firmicutes	Clostridia	Clostridiales	Lachnospiraceae	Clostridium
119280	1	Tenericutes	Erysipelotrichi	Erysipelotrichales	Erysipelotrichaceae	Clostridium
134939	1	Firmicutes	Clostridia	Clostridiales	Lachnospiraceae	Clostridium
193769	1	Firmicutes	Clostridia	Clostridiales	Lachnospiraceae	Clostridium
199755	1	Firmicutes	Clostridia	Clostridiales	Lachnospiraceae	Clostridium
207651	1	Firmicutes	Clostridia	Clostridiales	Lachnospiraceae	Clostridium
210965	1	Firmicutes	Clostridia	Clostridiales	Lachnospiraceae	Clostridium
253465	1	Firmicutes	Clostridia	Clostridiales	Lachnospiraceae	Clostridium
258710	1	Firmicutes	Clostridia	Clostridiales	Lachnospiraceae	Clostridium
261334	1	Firmicutes	Clostridia	Clostridiales	Lachnospiraceae	Clostridium
279026	1	Firmicutes	Clostridia	Clostridiales	Lachnospiraceae	Clostridium
292294	1	Firmicutes	Clostridia	Clostridiales	Lachnospiraceae	Clostridium
295075	1	Firmicutes	Clostridia	Clostridiales	Lachnospiraceae	Clostridium
313144	1	Firmicutes	Clostridia	Clostridiales	Lachnospiraceae	Clostridium
336380	1	Firmicutes	Clostridia	Clostridiales	Lachnospiraceae	Clostridium
338375	1	Firmicutes	Clostridia	Clostridiales	Lachnospiraceae	Clostridium
369227	1	Firmicutes	Clostridia	Clostridiales	Lachnospiraceae	Clostridium
185935	1	Tenericutes	Erysipelotrichi	Erysipelotrichales	Erysipelotrichaceae	Clostridium innocuum
566561	1	Tenericutes	Erysipelotrichi	Erysipelotrichales	Erysipelotrichaceae	Clostridium ramosum
576232	1	Tenericutes	Erysipelotrichi	Erysipelotrichales	Erysipelotrichaceae	Coprobacillus
179698	1	Firmicutes	Clostridia	Clostridiales	Lachnospiraceae	Coprococcus
192659	1	Firmicutes	Clostridia	Clostridiales	Lachnospiraceae	Coprococcus
13396	1	Actinobacteria	Actinobacteria	Actinomycetales	Corynebacteriaceae	Corynebacterium durum
310100	1	Firmicutes	Clostridia	Clostridiales	Veillonellaceae	Dialister invisus
6388	1	Proteobacteria	Betaproteobacteria	Neisseriales	Neisseriaceae	Eikenella
176468	1	Proteobacteria	Gammaproteobacteria	Enterobacteriales	Enterobacteriaceae	Enterobacter cowanii
167999	1	Firmicutes	Bacilli	Lactobacillales	Enterococcaceae	Enterococcus faecalis
414081	1	Proteobacteria	Gammaproteobacteria	Enterobacteriales	Enterobacteriaceae	Erwinia
484836	1	Proteobacteria	Gammaproteobacteria	Enterobacteriales	Enterobacteriaceae	Erwinia
173654	1	Proteobacteria	Gammaproteobacteria	Enterobacteriales	Enterobacteriaceae	Escherichia
295395	1	Proteobacteria	Gammaproteobacteria	Enterobacteriales	Enterobacteriaceae	Escherichia
181111	1	Firmicutes	Clostridia	Clostridiales	Lachnospiraceae	Eubacterium
149902	1	Fusobacteria	Fusobacteria	Fusobacteriales	Fusobacteriaceae	Fusobacterium
156573	1	Fusobacteria	Fusobacteria	Fusobacteriales	Fusobacteriaceae	Fusobacterium
507068	1	Fusobacteria	Fusobacteria	Fusobacteriales	Fusobacteriaceae	Fusobacterium
554090	1	Fusobacteria	Fusobacteria	Fusobacteriales	Fusobacteriaceae	Fusobacterium
9469	1	Proteobacteria	Gammaproteobacteria	Pasteurellales	Pasteurellaceae	Gallibacterium
229543	1	Proteobacteria	Betaproteobacteria	Gallionellales	Gallionellaceae	Gallionella
152089	1	Firmicutes	Bacilli	Gemellales	Gemellaceae	Gemella
144681	1	Firmicutes	Bacilli	Lactobacillales	Carnobacteriaceae	Granulicatella
153987	1	Firmicutes	Bacilli	Lactobacillales	Carnobacteriaceae	Granulicatella
44396	1	Proteobacteria	Gammaproteobacteria	Pasteurellales	Pasteurellaceae	Haemophilus
155443	1	Proteobacteria	Gammaproteobacteria	Pasteurellales	Pasteurellaceae	Haemophilus
251058	1	Proteobacteria	Gammaproteobacteria	Pasteurellales	Pasteurellaceae	Haemophilus influenzae
318488	1	Proteobacteria	Gammaproteobacteria	Pasteurellales	Pasteurellaceae	Haemophilus parainfluenzae
569527	1	Proteobacteria	Betaproteobacteria	Burkholderiales	Comamonadaceae	Hylemonella
270543	1	Proteobacteria	Gammaproteobacteria	Enterobacteriales	Enterobacteriaceae	Klebsiella
307981	1	Proteobacteria	Gammaproteobacteria	Enterobacteriales	Enterobacteriaceae	Klebsiella
10116	1	Proteobacteria	Gammaproteobacteria	Enterobacteriales	Enterobacteriaceae	Klebsiella oxytoca
328207	1	Firmicutes	Clostridia	Clostridiales	Lachnospiraceae	Lachnobacterium
432322	1	Firmicutes	Bacilli	Lactobacillales	Lactobacillaceae	Lactobacillus fermentum
178978	1	Firmicutes	Bacilli	Lactobacillales	Lactobacillaceae	Lactobacillus ruminis
211593	1	Proteobacteria	Gammaproteobacteria	Enterobacteriales	Enterobacteriaceae	Leclercia
258496	1	Proteobacteria	Betaproteobacteria	Burkholderiales		Leptothrix cholodnii
237034	1	Fusobacteria	Fusobacteria	Fusobacteriales	Fusobacteriaceae	Leptotrichia
397204	1	Fusobacteria	Fusobacteria	Fusobacteriales	Fusobacteriaceae	Leptotrichia
9608	1	Proteobacteria	Gammaproteobacteria	Pasteurellales	Pasteurellaceae	Mannheimia
308848	1	Proteobacteria	Betaproteobacteria	Neisseriales	Neisseriaceae	Neisseria
528375	1	Firmicutes	Clostridia	Clostridiales	Lachnospiraceae	Oribacterium
463204	1	Proteobacteria	Gammaproteobacteria	Enterobacteriales	Enterobacteriaceae	Pantoea
168031	1	Proteobacteria	Gammaproteobacteria	Enterobacteriales	Enterobacteriaceae	Pantoea ananatis
508810	1	Proteobacteria	Gammaproteobacteria	Enterobacteriales	Enterobacteriaceae	Pantoea citrea
539107	1	Proteobacteria	Gammaproteobacteria	Enterobacteriales	Enterobacteriaceae	Pantoea dispersa
107812	1	Proteobacteria	Gammaproteobacteria	Pasteurellales	Pasteurellaceae	Pasteurella pneumotropica
527485	1	Firmicutes	Clostridia	Clostridiales	Peptostreptococcaceae	Peptostreptococcus
301656	1	Bacteroidetes	Bacteroidia	Bacteroidales	Prevotellaceae	Prevotella
307154	1	Bacteroidetes	Bacteroidia	Bacteroidales	Prevotellaceae	Prevotella
368375	1	Bacteroidetes	Bacteroidia	Bacteroidales	Prevotellaceae	Prevotella
520942	1	Bacteroidetes	Bacteroidia	Bacteroidales	Prevotellaceae	Prevotella
560836	1	Bacteroidetes	Bacteroidia	Bacteroidales	Prevotellaceae	Prevotella
203271	1	Proteobacteria	Betaproteobacteria	Burkholderiales	Burkholderiaceae	Ralstonia
223957	1	Proteobacteria	Betaproteobacteria	Burkholderiales	Burkholderiaceae	Ralstonia
113128	1	Proteobacteria	Betaproteobacteria	Burkholderiales	Comamonadaceae	Ramlibacter
24848	1	Proteobacteria	Gammaproteobacteria	Enterobacteriales	Enterobacteriaceae	Raoultella
364163	1	Proteobacteria	Gammaproteobacteria	Enterobacteriales	Enterobacteriaceae	Raoultella
533667	1	Proteobacteria	Gammaproteobacteria	Enterobacteriales	Enterobacteriaceae	Raoultella
319369	1	Proteobacteria	Gammaproteobacteria	Enterobacteriales	Enterobacteriaceae	Raoultella ornithinolytica
230074	1	Proteobacteria	Betaproteobacteria	Rhodocyclales	Rhodocyclaceae	Rhodocyclus tenuis
33563	1	Actinobacteria	Actinobacteria	Actinomycetales	Micrococcaceae	Rothia aeria
95135	1	Actinobacteria	Actinobacteria	Actinomycetales	Micrococcaceae	Rothia mucilaginosa
325255	1	Firmicutes	Clostridia	Clostridiales	Lachnospiraceae	Ruminococcus
349002	1	Firmicutes	Clostridia	Clostridiales	Lachnospiraceae	Ruminococcus
183646	1	Firmicutes	Clostridia	Clostridiales	Lachnospiraceae	Ruminococcus gnavus
188039	1	Firmicutes	Clostridia	Clostridiales	Lachnospiraceae	Ruminococcus gnavus
191179	1	Firmicutes	Clostridia	Clostridiales	Lachnospiraceae	Ruminococcus gnavus
192085	1	Firmicutes	Clostridia	Clostridiales	Lachnospiraceae	Ruminococcus gnavus
302306	1	Firmicutes	Clostridia	Clostridiales	Lachnospiraceae	Ruminococcus gnavus
548154	1	Firmicutes	Clostridia	Clostridiales	Veillonellaceae	Selenomonas
85525	1	Proteobacteria	Gammaproteobacteria	Enterobacteriales	Enterobacteriaceae	Serratia marcescens
259635	1	Proteobacteria	Gammaproteobacteria	Enterobacteriales	Enterobacteriaceae	Serratia marcescens
262838	1	Proteobacteria	Gammaproteobacteria	Enterobacteriales	Enterobacteriaceae	Serratia marcescens
560465	1	Proteobacteria	Gammaproteobacteria	Enterobacteriales	Enterobacteriaceae	Serratia marcescens
543887	1	Proteobacteria	Gammaproteobacteria	Enterobacteriales	Enterobacteriaceae	Sodalis
41366	1	Tenericutes	Erysipelotrichi	Erysipelotrichales	Erysipelotrichaceae	Solobacterium moorei
272156	1	Proteobacteria	Alphaproteobacteria	Sphingomonadales	Sphingomonadaceae	Sphingomonas
15378	1	Firmicutes	Bacilli	Lactobacillales	Streptococcaceae	Streptococcus
151451	1	Firmicutes	Bacilli	Lactobacillales	Streptococcaceae	Streptococcus
305963	1	Firmicutes	Bacilli	Lactobacillales	Streptococcaceae	Streptococcus
561636	1	Firmicutes	Bacilli	Lactobacillales	Streptococcaceae	Streptococcus
359079	1	Firmicutes	Bacilli	Lactobacillales	Streptococcaceae	Streptococcus anginosus
525128	1	Firmicutes	Bacilli	Lactobacillales	Streptococcaceae	Streptococcus constellatus
36023	1	Firmicutes	Bacilli	Lactobacillales	Streptococcaceae	Streptococcus gordonii
67808	1	Firmicutes	Bacilli	Lactobacillales	Streptococcaceae	Streptococcus thermophilus
179261	1	Proteobacteria	Betaproteobacteria	Burkholderiales	Alcaligenaceae	Sutterella
254552	1	Proteobacteria	Betaproteobacteria	Burkholderiales	Alcaligenaceae	Sutterella
571972	1	Firmicutes	Clostridia	Clostridiales	Veillonellaceae	Veillonella
114821	1	Firmicutes	Clostridia	Clostridiales	Veillonellaceae	Veillonella parvula
343120	1	Proteobacteria	Betaproteobacteria	Rhodocyclales	Rhodocyclaceae	Zoogloea resiniphila
9510	1	Proteobacteria	Gammaproteobacteria	Pasteurellales	Pasteurellaceae
9670	1	Proteobacteria	Gammaproteobacteria	Enterobacteriales	Enterobacteriaceae
10115	1	Proteobacteria	Gammaproteobacteria	Enterobacteriales	Enterobacteriaceae
22530	1	Proteobacteria	Betaproteobacteria	Burkholderiales	Alcaligenaceae
32352	1	Proteobacteria	Gammaproteobacteria	Pasteurellales	Pasteurellaceae
87238	1	Firmicutes	Clostridia	Clostridiales	Veillonellaceae
107128	1	Proteobacteria	Gammaproteobacteria	Pasteurellales	Pasteurellaceae
113462	1	Proteobacteria	Alphaproteobacteria
113482	1	Firmicutes	Clostridia	Clostridiales	Lachnospiraceae
124309	1	Proteobacteria	Gammaproteobacteria	Pseudomonadales	Moraxellaceae
129660	1	Firmicutes	Clostridia	Clostridiales	Lachnospiraceae
138368	1	Firmicutes	Clostridia	Clostridiales
163839	1	Firmicutes	Clostridia	Clostridiales	Lachnospiraceae
164430	1	Proteobacteria	Gammaproteobacteria	Enterobacteriales	Enterobacteriaceae
164787	1	Proteobacteria	Alphaproteobacteria	Sphingomonadales
168597	1	Proteobacteria	Gammaproteobacteria	Enterobacteriales	Enterobacteriaceae
177055	1	Firmicutes	Clostridia	Clostridiales	Lachnospiraceae
185631	1	Firmicutes	Clostridia	Clostridiales	Lachnospiraceae
198239	1	Proteobacteria	Gammaproteobacteria	Enterobacteriales	Enterobacteriaceae
203728	1	Proteobacteria	Gammaproteobacteria	Aeromonadales	Aeromonadaceae
206982	1	Firmicutes	Clostridia	Clostridiales	Lachnospiraceae
212753	1	Firmicutes	Clostridia	Clostridiales	Lachnospiraceae
217008	1	Proteobacteria	Gammaproteobacteria	Enterobacteriales	Enterobacteriaceae
224105	1	Firmicutes	Clostridia	Clostridiales	Clostridiaceae
261764	1	Firmicutes	Clostridia	Clostridiales	Lachnospiraceae
287580	1	Firmicutes	Clostridia	Clostridiales	Lachnospiraceae
287789	1	Proteobacteria	Gammaproteobacteria	Enterobacteriales	Enterobacteriaceae
288286	1	Firmicutes	Clostridia	Clostridiales	Clostridiaceae
291079	1	Proteobacteria	Gammaproteobacteria	Enterobacteriales	Enterobacteriaceae
294535	1	Firmicutes	Clostridia	Clostridiales	Lachnospiraceae
306066	1	Firmicutes	Clostridia	Clostridiales	Lachnospiraceae
306942	1	Firmicutes	Clostridia	Clostridiales	Lachnospiraceae
312940	1	Firmicutes	Clostridia	Clostridiales	Lachnospiraceae
323418	1	Proteobacteria	Gammaproteobacteria	Enterobacteriales	Enterobacteriaceae
332876	1	Proteobacteria	Gammaproteobacteria	Chromatiales
362367	1	Proteobacteria	Betaproteobacteria	Rhodocyclales	Rhodocyclaceae
421807	1	Firmicutes	Clostridia	Clostridiales	Lachnospiraceae
464068	1	Proteobacteria	Gammaproteobacteria	Enterobacteriales	Enterobacteriaceae
498498	1	Bacteroidetes	Flavobacteria	Flavobacteriales	Flavobacteriaceae
518104	1	Firmicutes	Clostridia	Clostridiales	Lachnospiraceae
531978	1	Proteobacteria	Gammaproteobacteria	Enterobacteriales	Enterobacteriaceae
540352	1	Proteobacteria	Betaproteobacteria	Neisseriales	Neisseriaceae
544941	1	Proteobacteria	Gammaproteobacteria	Enterobacteriales	Enterobacteriaceae
594312	1	Firmicutes	Clostridia	Clostridiales	Lachnospiraceae
191540	2	Firmicutes	Clostridia	Clostridiales	Veillonellaceae	Acidaminococcus intestini
350209	2	Proteobacteria	Gammaproteobacteria	Pseudomonadales	Moraxellaceae	Acinetobacter
298219	2	Actinobacteria	Actinobacteria	Coriobacteriales	Coriobacteriaceae	Adlercreutzia
177858	2	Verrucomicrobia	Verrucomicrobiae	Verrucomicrobiales	Verrucomicrobiaceae	Akkermansia
533891	2	Verrucomicrobia	Verrucomicrobiae	Verrucomicrobiales	Verrucomicrobiaceae	Akkermansia
35000	2	Firmicutes	Clostridia	Clostridiales	Veillonellaceae	Anaeroglobus
127309	2	Bacteroidetes	Bacteroidia	Bacteroidales	Bacteroidaceae	Bacteroides
158000	2	Bacteroidetes	Bacteroidia	Bacteroidales	Bacteroidaceae	Bacteroides
172821	2	Bacteroidetes	Bacteroidia	Bacteroidales	Bacteroidaceae	Bacteroides
211808	2	Bacteroidetes	Bacteroidia	Bacteroidales	Bacteroidaceae	Bacteroides
310896	2	Bacteroidetes	Bacteroidia	Bacteroidales	Bacteroidaceae	Bacteroides
366135	2	Bacteroidetes	Bacteroidia	Bacteroidales	Bacteroidaceae	Bacteroides
524843	2	Bacteroidetes	Bacteroidia	Bacteroidales	Bacteroidaceae	Bacteroides coprophilus
130228	2	Bacteroidetes	Bacteroidia	Bacteroidales	Bacteroidaceae	Bacteroides plebeius
140697	2	Proteobacteria	Gammaproteobacteria	Pasteurellales	Pasteurellaceae	Bisgaard
148619	2	Firmicutes	Clostridia	Clostridiales	Lachnospiraceae	Blautia
181003	2	Firmicutes	Clostridia	Clostridiales	Lachnospiraceae	Blautia
191192	2	Firmicutes	Clostridia	Clostridiales	Lachnospiraceae	Blautia
312589	2	Firmicutes	Clostridia	Clostridiales	Lachnospiraceae	Blautia
337080	2	Firmicutes	Clostridia	Clostridiales	Lachnospiraceae	Blautia
469893	2	Proteobacteria	Epsilonproteobacteria	Campylobacterales	Campylobacteraceae	Campylobacter rectus
149131	2	Firmicutes	Clostridia	Clostridiales	Lachnospiraceae	Clostridium
149725	2	Firmicutes	Clostridia	Clostridiales	Lachnospiraceae	Clostridium
154631	2	Firmicutes	Clostridia	Clostridiales	Clostridiaceae	Clostridium
164332	2	Firmicutes	Clostridia	Clostridiales	Clostridiaceae	Clostridium
176583	2	Firmicutes	Clostridia	Clostridiales	Clostridiaceae	Clostridium
176924	2	Firmicutes	Clostridia	Clostridiales	Lachnospiraceae	Clostridium
198434	2	Firmicutes	Clostridia	Clostridiales	Lachnospiraceae	Clostridium
262970	2	Firmicutes	Clostridia	Clostridiales	Lachnospiraceae	Clostridium
302761	2	Firmicutes	Clostridia	Clostridiales	Clostridiaceae	Clostridium
351406	2	Firmicutes	Clostridia	Clostridiales	Clostridiaceae	Clostridium
352861	2	Firmicutes	Clostridia	Clostridiales	Lachnospiraceae	Clostridium
360303	2	Firmicutes	Clostridia	Clostridiales	Lachnospiraceae	Clostridium
365641	2	Firmicutes	Clostridia	Clostridiales	Clostridiaceae	Clostridium
534306	2	Firmicutes	Clostridia	Clostridiales	Clostridiaceae	Clostridium
585935	2	Tenericutes	Erysipelotrichi	Erysipelotrichales	Erysipelotrichaceae	Clostridium spiroforme
322066	2	Actinobacteria	Actinobacteria	Coriobacteriales	Coriobacteriaceae	Collinsella
365259	2	Actinobacteria	Actinobacteria	Coriobacteriales	Coriobacteriaceae	Collinsella aerofaciens
514272	2	Firmicutes	Clostridia	Clostridiales	Lachnospiraceae	Coprococcus
164330	2	Proteobacteria	Betaproteobacteria	Burkholderiales	Burkholderiaceae	Cupriavidus
277291	2	Proteobacteria	Betaproteobacteria	Burkholderiales	Comamonadaceae	Curvibacter
113542	2	Proteobacteria	Deltaproteobacteria	Desulfovibrionales	Desulfovibrionaceae	Desulfovibrio
190252	2	Firmicutes	Clostridia	Clostridiales	Veillonellaceae	Dialister
360796	2	Firmicutes	Clostridia	Clostridiales	Lachnospiraceae	Dorea
188008	2	Firmicutes	Clostridia	Clostridiales	Lachnospiraceae	Eubacterium
192536	2	Firmicutes	Clostridia	Clostridiales	Lachnospiraceae	Eubacterium
178347	2	Tenericutes	Erysipelotrichi	Erysipelotrichales	Erysipelotrichaceae	Eubacterium biforme
292065	2	Tenericutes	Erysipelotrichi	Erysipelotrichales	Erysipelotrichaceae	Eubacterium biforme
514349	2	Firmicutes	Clostridia	Clostridiales	Ruminococcaceae	Faecalibacterium prausnitzii
261897	2	Fusobacteria	Fusobacteria	Fusobacteriales	Fusobacteriaceae	Fusobacterium
198937	2	Tenericutes	Erysipelotrichi	Erysipelotrichales	Erysipelotrichaceae	Holdemania
204617	2	Firmicutes	Clostridia	Clostridiales	Lachnospiraceae	Lachnobacterium
196327	2	Firmicutes	Clostridia	Clostridiales	Lachnospiraceae	Lachnospira
328912	2	Proteobacteria	Betaproteobacteria	Burkholderiales	Comamonadaceae	Limnohabitans
369022	2	Proteobacteria	Betaproteobacteria	Rhodocyclales	Rhodocyclaceae	Methyloversatilis
7148	2	Proteobacteria	Betaproteobacteria	Burkholderiales		Mitsuaria
470747	2	Firmicutes	Clostridia	Clostridiales	Lachnospiraceae	Oribacterium sinus
311718	2	Firmicutes	Clostridia	Clostridiales	Ruminococcaceae	Oscillospira
186233	2	Bacteroidetes	Bacteroidia	Bacteroidales	Porphyromonadaceae	Parabacteroides distasonis
181489	2	Firmicutes	Clostridia	Clostridiales	Clostridiales-XI-IncertaeSedis	Parvimonas micra
517647	2	Bacteroidetes	Bacteroidia	Bacteroidales	Porphyromonadaceae	Porphyromonas
72590	2	Bacteroidetes	Bacteroidia	Bacteroidales	Prevotellaceae	Prevotella
30384	2	Bacteroidetes	Bacteroidia	Bacteroidales	Prevotellaceae	Prevotella tannerae
330170	2	Firmicutes	Clostridia	Clostridiales	Lachnospiraceae	Roseburia
562038	2	Firmicutes	Clostridia	Clostridiales	Lachnospiraceae	Roseburia
148987	2	Firmicutes	Clostridia	Clostridiales	Lachnospiraceae	Ruminococcus
162162	2	Firmicutes	Clostridia	Clostridiales	Lachnospiraceae	Ruminococcus
167187	2	Firmicutes	Clostridia	Clostridiales	Lachnospiraceae	Ruminococcus
169536	2	Firmicutes	Clostridia	Clostridiales	Lachnospiraceae	Ruminococcus
172273	2	Firmicutes	Clostridia	Clostridiales	Lachnospiraceae	Ruminococcus
178332	2	Firmicutes	Clostridia	Clostridiales	Lachnospiraceae	Ruminococcus
180432	2	Firmicutes	Clostridia	Clostridiales	Lachnospiraceae	Ruminococcus
182889	2	Firmicutes	Clostridia	Clostridiales	Lachnospiraceae	Ruminococcus
359323	2	Firmicutes	Clostridia	Clostridiales	Lachnospiraceae	Ruminococcus
363908	2	Firmicutes	Clostridia	Clostridiales	Lachnospiraceae	Ruminococcus
545537	2	Firmicutes	Clostridia	Clostridiales	Lachnospiraceae	Ruminococcus
185742	2	Firmicutes	Clostridia	Clostridiales	Lachnospiraceae	Ruminococcus obeum
286714	2	Proteobacteria	Gammaproteobacteria	Xanthomonadales	Xanthomonadaceae	Stenotrophomonas
15456	2	Firmicutes	Bacilli	Lactobacillales	Streptococcaceae	Streptococcus alactolyticus
182833	2	Proteobacteria	Betaproteobacteria	Burkholderiales	Alcaligenaceae	Sutterella
390061	2	Proteobacteria	Betaproteobacteria	Burkholderiales	Alcaligenaceae	Sutterella
445073	2	Proteobacteria	Betaproteobacteria	Burkholderiales	Alcaligenaceae	Sutterella
589923	2	Proteobacteria	Betaproteobacteria	Burkholderiales	Alcaligenaceae	Sutterella
552523	2	Firmicutes	Bacilli	Turicibacterales	Turicibacteraceae	Turicibacter
102195	2	Firmicutes	Clostridia	Clostridiales	Veillonellaceae	Veillonella
430937	2	Proteobacteria	Betaproteobacteria	Burkholderiales	Comamonadaceae	Xenophilus
30334	2	Firmicutes	Clostridia	Clostridiales	Lachnospiraceae
44776	2	Firmicutes	Clostridia	Clostridiales	Lachnospiraceae
81130	2	Proteobacteria	Betaproteobacteria	Burkholderiales	Comamonadaceae
97679	2	Firmicutes	Clostridia	Clostridiales	Lachnospiraceae
104064	2	Firmicutes	Clostridia	Clostridiales	Lachnospiraceae
114180	2	Firmicutes	Clostridia	Clostridiales	Lachnospiraceae
130048	2	Firmicutes	Clostridia	Clostridiales	Ruminococcaceae
137060	2	Proteobacteria	Betaproteobacteria	Burkholderiales
158252	2	Firmicutes	Clostridia	Clostridiales	Ruminococcaceae
173948	2	Firmicutes	Clostridia	Clostridiales	Lachnospiraceae
177359	2	Firmicutes	Clostridia	Clostridiales	Lachnospiraceae
183673	2	Firmicutes	Clostridia	Clostridiales	Lachnospiraceae
185961	2	Firmicutes	Clostridia	Clostridiales	Lachnospiraceae
191913	2	Firmicutes	Clostridia	Clostridiales	Lachnospiraceae
193310	2	Firmicutes	Clostridia	Clostridiales	Ruminococcaceae
193865	2	Firmicutes	Clostridia	Clostridiales	Ruminococcaceae
194444	2	Bacteroidetes	Bacteroidia	Bacteroidales	Prevotellaceae
194780	2	Firmicutes	Clostridia	Clostridiales	Lachnospiraceae
195509	2	Firmicutes	Clostridia	Clostridiales	Lachnospiraceae
202769	2	Proteobacteria	Betaproteobacteria	Burkholderiales	Oxalobacteraceae
216125	2	Bacteroidetes	Bacteroidia	Bacteroidales	Porphyromonadaceae
229348	2	Firmicutes	Clostridia	Clostridiales	Lachnospiraceae
270162	2	Firmicutes	Clostridia	Clostridiales	Veillonellaceae
275237	2	Firmicutes	Clostridia	Clostridiales	Veillonellaceae
277196	2	Firmicutes	Clostridia	Clostridiales	Lachnospiraceae
287576	2	Bacteroidetes	Bacteroidia	Bacteroidales	Porphyromonadaceae
288284	2	Firmicutes	Clostridia	Clostridiales	Lachnospiraceae
290430	2	Firmicutes	Clostridia	Clostridiales	Lachnospiraceae
294755	2	Firmicutes	Clostridia	Clostridiales	Lachnospiraceae
298545	2	Bacteroidetes	Bacteroidia	Bacteroidales
301700	2	Firmicutes	Clostridia	Clostridiales
303274	2	Firmicutes	Clostridia	Clostridiales	Lachnospiraceae
317502	2	Firmicutes	Clostridia	Clostridiales	Ruminococcaceae
321589	2	Firmicutes	Clostridia	Clostridiales	Lachnospiraceae
322310	2	Firmicutes	Clostridia	Clostridiales	Lachnospiraceae
324236	2	Firmicutes	Clostridia	Clostridiales	Lachnospiraceae
324639	2	Firmicutes	Clostridia	Clostridiales	Lachnospiraceae
331476	2	Firmicutes	Clostridia	Clostridiales	Lachnospiraceae
334615	2	Proteobacteria	Betaproteobacteria	Burkholderiales	Comamonadaceae
356250	2	Proteobacteria	Betaproteobacteria
361423	2	Firmicutes	Clostridia	Clostridiales	Ruminococcaceae
363937	2	Firmicutes	Clostridia	Clostridiales	Lachnospiraceae
544960	2	Proteobacteria	Betaproteobacteria	Burkholderiales	Alcaligenaceae
573135	2	Proteobacteria	Alphaproteobacteria	Rhizobiales	Bradyrhizobiaceae
576785	2	Proteobacteria	Betaproteobacteria	Rhodocyclales	Rhodocyclaceae
580561	2	Proteobacteria	Betaproteobacteria	Burkholderiales	Oxalobacteraceae
194867	3	Verrucomicrobia	Verrucomicrobiae	Verrucomicrobiales	Verrucomicrobiaceae	Akkermansia
114393	3	Bacteroidetes	Bacteroidia	Bacteroidales	Rikenellaceae	Alistipes finegoldii
90487	3	Bacteroidetes	Bacteroidia	Bacteroidales	Bacteroidaceae	Bacteroides
136529	3	Bacteroidetes	Bacteroidia	Bacteroidales	Bacteroidaceae	Bacteroides
168557	3	Bacteroidetes	Bacteroidia	Bacteroidales	Bacteroidaceae	Bacteroides
170577	3	Bacteroidetes	Bacteroidia	Bacteroidales	Bacteroidaceae	Bacteroides
173446	3	Bacteroidetes	Bacteroidia	Bacteroidales	Bacteroidaceae	Bacteroides
174715	3	Bacteroidetes	Bacteroidia	Bacteroidales	Bacteroidaceae	Bacteroides
174809	3	Bacteroidetes	Bacteroidia	Bacteroidales	Bacteroidaceae	Bacteroides
174868	3	Bacteroidetes	Bacteroidia	Bacteroidales	Bacteroidaceae	Bacteroides
182419	3	Bacteroidetes	Bacteroidia	Bacteroidales	Bacteroidaceae	Bacteroides
188570	3	Bacteroidetes	Bacteroidia	Bacteroidales	Bacteroidaceae	Bacteroides
189384	3	Bacteroidetes	Bacteroidia	Bacteroidales	Bacteroidaceae	Bacteroides
195781	3	Bacteroidetes	Bacteroidia	Bacteroidales	Bacteroidaceae	Bacteroides
196778	3	Bacteroidetes	Bacteroidia	Bacteroidales	Bacteroidaceae	Bacteroides
196926	3	Bacteroidetes	Bacteroidia	Bacteroidales	Bacteroidaceae	Bacteroides
197052	3	Bacteroidetes	Bacteroidia	Bacteroidales	Bacteroidaceae	Bacteroides
234488	3	Bacteroidetes	Bacteroidia	Bacteroidales	Bacteroidaceae	Bacteroides
268332	3	Bacteroidetes	Bacteroidia	Bacteroidales	Bacteroidaceae	Bacteroides
271214	3	Bacteroidetes	Bacteroidia	Bacteroidales	Bacteroidaceae	Bacteroides
294639	3	Bacteroidetes	Bacteroidia	Bacteroidales	Bacteroidaceae	Bacteroides
304722	3	Bacteroidetes	Bacteroidia	Bacteroidales	Bacteroidaceae	Bacteroides
304809	3	Bacteroidetes	Bacteroidia	Bacteroidales	Bacteroidaceae	Bacteroides
314364	3	Bacteroidetes	Bacteroidia	Bacteroidales	Bacteroidaceae	Bacteroides
345104	3	Bacteroidetes	Bacteroidia	Bacteroidales	Bacteroidaceae	Bacteroides
348374	3	Bacteroidetes	Bacteroidia	Bacteroidales	Bacteroidaceae	Bacteroides
356051	3	Bacteroidetes	Bacteroidia	Bacteroidales	Bacteroidaceae	Bacteroides
356702	3	Bacteroidetes	Bacteroidia	Bacteroidales	Bacteroidaceae	Bacteroides
357582	3	Bacteroidetes	Bacteroidia	Bacteroidales	Bacteroidaceae	Bacteroides
358668	3	Bacteroidetes	Bacteroidia	Bacteroidales	Bacteroidaceae	Bacteroides
358742	3	Bacteroidetes	Bacteroidia	Bacteroidales	Bacteroidaceae	Bacteroides
363727	3	Bacteroidetes	Bacteroidia	Bacteroidales	Bacteroidaceae	Bacteroides
364572	3	Bacteroidetes	Bacteroidia	Bacteroidales	Bacteroidaceae	Bacteroides
365192	3	Bacteroidetes	Bacteroidia	Bacteroidales	Bacteroidaceae	Bacteroides
366374	3	Bacteroidetes	Bacteroidia	Bacteroidales	Bacteroidaceae	Bacteroides
415631	3	Bacteroidetes	Bacteroidia	Bacteroidales	Bacteroidaceae	Bacteroides
550814	3	Bacteroidetes	Bacteroidia	Bacteroidales	Bacteroidaceae	Bacteroides
577170	3	Bacteroidetes	Bacteroidia	Bacteroidales	Bacteroidaceae	Bacteroides
583656	3	Bacteroidetes	Bacteroidia	Bacteroidales	Bacteroidaceae	Bacteroides
588308	3	Bacteroidetes	Bacteroidia	Bacteroidales	Bacteroidaceae	Bacteroides
318215	3	Bacteroidetes	Bacteroidia	Bacteroidales	Bacteroidaceae	Bacteroides acidifaciens
352289	3	Bacteroidetes	Bacteroidia	Bacteroidales	Bacteroidaceae	Bacteroides caccae
52643	3	Bacteroidetes	Bacteroidia	Bacteroidales	Bacteroidaceae	Bacteroides fragilis
130007	3	Bacteroidetes	Bacteroidia	Bacteroidales	Bacteroidaceae	Bacteroides fragilis
130663	3	Bacteroidetes	Bacteroidia	Bacteroidales	Bacteroidaceae	Bacteroides fragilis
303633	3	Bacteroidetes	Bacteroidia	Bacteroidales	Bacteroidaceae	Bacteroides fragilis
324518	3	Bacteroidetes	Bacteroidia	Bacteroidales	Bacteroidaceae	Bacteroides fragilis
348787	3	Bacteroidetes	Bacteroidia	Bacteroidales	Bacteroidaceae	Bacteroides fragilis
469810	3	Bacteroidetes	Bacteroidia	Bacteroidales	Bacteroidaceae	Bacteroides fragilis
590979	3	Bacteroidetes	Bacteroidia	Bacteroidales	Bacteroidaceae	Bacteroides fragilis
122402	3	Bacteroidetes	Bacteroidia	Bacteroidales	Bacteroidaceae	Bacteroides ovatus
176185	3	Bacteroidetes	Bacteroidia	Bacteroidales	Bacteroidaceae	Bacteroides ovatus
176388	3	Bacteroidetes	Bacteroidia	Bacteroidales	Bacteroidaceae	Bacteroides ovatus
363625	3	Bacteroidetes	Bacteroidia	Bacteroidales	Bacteroidaceae	Bacteroides ovatus
184209	3	Bacteroidetes	Bacteroidia	Bacteroidales	Bacteroidaceae	Bacteroides uniformis
147991	3	Firmicutes	Clostridia	Clostridiales	Lachnospiraceae	Blautia
303897	3	Firmicutes	Clostridia	Clostridiales	Lachnospiraceae	Blautia
341369	3	Firmicutes	Clostridia	Clostridiales	Lachnospiraceae	Blautia
397658	3	Firmicutes	Clostridia	Clostridiales	Lachnospiraceae	Blautia
533518	3	Firmicutes	Clostridia	Clostridiales	Lachnospiraceae	Blautia
560070	3	Firmicutes	Clostridia	Clostridiales	Lachnospiraceae	Blautia
542094	3	Firmicutes	Clostridia	Clostridiales	Lachnospiraceae	Blautia producta
578507	3	Firmicutes	Clostridia	Clostridiales	Lachnospiraceae	Butyrivibrio
295705	3	Tenericutes	Erysipelotrichi	Erysipelotrichales	Erysipelotrichaceae	Catenibacterium
83271	3	Firmicutes	Clostridia	Clostridiales	Lachnospiraceae	Clostridium
113415	3	Firmicutes	Clostridia	Clostridiales	Lachnospiraceae	Clostridium
119621	3	Firmicutes	Clostridia	Clostridiales	Lachnospiraceae	Clostridium
129538	3	Firmicutes	Clostridia	Clostridiales	Lachnospiraceae	Clostridium
129678	3	Firmicutes	Clostridia	Clostridiales	Lachnospiraceae	Clostridium
135440	3	Firmicutes	Clostridia	Clostridiales	Lachnospiraceae	Clostridium
136633	3	Firmicutes	Clostridia	Clostridiales	Lachnospiraceae	Clostridium
162294	3	Firmicutes	Clostridia	Clostridiales	Lachnospiraceae	Clostridium
164638	3	Firmicutes	Clostridia	Clostridiales	Lachnospiraceae	Clostridium
175307	3	Firmicutes	Clostridia	Clostridiales	Lachnospiraceae	Clostridium
179861	3	Firmicutes	Clostridia	Clostridiales	Lachnospiraceae	Clostridium
180216	3	Firmicutes	Clostridia	Clostridiales	Lachnospiraceae	Clostridium
182940	3	Firmicutes	Clostridia	Clostridiales	Lachnospiraceae	Clostridium
185281	3	Firmicutes	Clostridia	Clostridiales	Lachnospiraceae	Clostridium
190188	3	Firmicutes	Clostridia	Clostridiales	Lachnospiraceae	Clostridium
191687	3	Firmicutes	Clostridia	Clostridiales	Lachnospiraceae	Clostridium
194858	3	Firmicutes	Clostridia	Clostridiales	Lachnospiraceae	Clostridium
197405	3	Firmicutes	Clostridia	Clostridiales	Lachnospiraceae	Clostridium
211404	3	Firmicutes	Clostridia	Clostridiales	Lachnospiraceae	Clostridium
228762	3	Firmicutes	Clostridia	Clostridiales	Lachnospiraceae	Clostridium
258711	3	Firmicutes	Clostridia	Clostridiales	Lachnospiraceae	Clostridium
268620	3	Firmicutes	Clostridia	Clostridiales	Lachnospiraceae	Clostridium
268675	3	Firmicutes	Clostridia	Clostridiales	Lachnospiraceae	Clostridium
287401	3	Firmicutes	Clostridia	Clostridiales	Lachnospiraceae	Clostridium
289927	3	Firmicutes	Clostridia	Clostridiales	Lachnospiraceae	Clostridium
292618	3	Firmicutes	Clostridia	Clostridiales	Lachnospiraceae	Clostridium
293550	3	Firmicutes	Clostridia	Clostridiales	Clostridiaceae	Clostridium
296872	3	Firmicutes	Clostridia	Clostridiales	Lachnospiraceae	Clostridium
301597	3	Firmicutes	Clostridia	Clostridiales	Clostridiaceae	Clostridium
316781	3	Firmicutes	Clostridia	Clostridiales	Lachnospiraceae	Clostridium
320055	3	Firmicutes	Clostridia	Clostridiales	Lachnospiraceae	Clostridium
331803	3	Firmicutes	Clostridia	Clostridiales	Lachnospiraceae	Clostridium
346275	3	Firmicutes	Clostridia	Clostridiales	Lachnospiraceae	Clostridium
351986	3	Firmicutes	Clostridia	Clostridiales	Lachnospiraceae	Clostridium
361375	3	Firmicutes	Clostridia	Clostridiales	Lachnospiraceae	Clostridium
363845	3	Firmicutes	Clostridia	Clostridiales	Ruminococcaceae	Clostridium
188076	3	Firmicutes	Clostridia	Clostridiales	Lachnospiraceae	Clostridium bolteae
160750	3	Firmicutes	Clostridia	Clostridiales	Lachnospiraceae	Coprococcus
310160	3	Firmicutes	Clostridia	Clostridiales	Lachnospiraceae	Coprococcus
322137	3	Firmicutes	Clostridia	Clostridiales	Lachnospiraceae	Coprococcus
345211	3	Firmicutes	Clostridia	Clostridiales	Lachnospiraceae	Coprococcus
52234	3	Proteobacteria	Deltaproteobacteria	Desulfovibrionales	Desulfovibrionaceae	Desulfovibrio
358610	3	Actinobacteria	Actinobacteria	Coriobacteriales	Coriobacteriaceae	Eggerthella lenta
557964	3	Tenericutes	Erysipelotrichi	Erysipelotrichales	Erysipelotrichaceae	Eubacterium cylindroides
217161	3	Firmicutes	Clostridia	Clostridiales	Eubacteriaceae	Eubacterium limosum
470380	3	Tenericutes	Erysipelotrichi	Erysipelotrichales	Erysipelotrichaceae	Eubacteriumdolichum
519979	3	Firmicutes	Clostridia	Clostridiales	Lachnospiraceae	Lachnobacterium
178001	3	Firmicutes	Clostridia	Clostridiales	Lachnospiraceae	Lachnospira
52474	3	Tenericutes	Erysipelotrichi	Erysipelotrichales	Erysipelotrichaceae	MLG
571357	3	Firmicutes	Clostridia	Clostridiales	Lachnospiraceae	Oribacterium sporaltaxon
529905	3	Firmicutes	Clostridia	Clostridiales	Lachnospiraceae	Roseburia
185869	3	Firmicutes	Clostridia	Clostridiales	Lachnospiraceae	Ruminococcus
187935	3	Firmicutes	Clostridia	Clostridiales	Lachnospiraceae	Ruminococcus
195999	3	Firmicutes	Clostridia	Clostridiales	Lachnospiraceae	Ruminococcus
234421	3	Firmicutes	Clostridia	Clostridiales	Lachnospiraceae	Ruminococcus
295366	3	Firmicutes	Clostridia	Clostridiales	Lachnospiraceae	Ruminococcus
297182	3	Firmicutes	Clostridia	Clostridiales	Lachnospiraceae	Ruminococcus
302224	3	Firmicutes	Clostridia	Clostridiales	Lachnospiraceae	Ruminococcus
340603	3	Firmicutes	Clostridia	Clostridiales	Lachnospiraceae	Ruminococcus
342110	3	Firmicutes	Clostridia	Clostridiales	Lachnospiraceae	Ruminococcus
359707	3	Firmicutes	Clostridia	Clostridiales	Lachnospiraceae	Ruminococcus
365645	3	Firmicutes	Clostridia	Clostridiales	Lachnospiraceae	Ruminococcus
563086	3	Firmicutes	Clostridia	Clostridiales	Lachnospiraceae	Ruminococcus
301636	3	Firmicutes	Clostridia	Clostridiales	Ruminococcaceae	Ruminococcus flavefaciens
191246	3	Firmicutes	Clostridia	Clostridiales	Lachnospiraceae	Ruminococcus gnavus
347783	3	Actinobacteria	Actinobacteria	Coriobacteriales	Coriobacteriaceae	Slackia
562244	3	Proteobacteria	Betaproteobacteria	Burkholderiales	Alcaligenaceae	Sutterella
253106	3	Proteobacteria	Betaproteobacteria	Burkholderiales		Thiomonas
586481	3	Proteobacteria	Gammaproteobacteria	Thiotrichales	Thiotrichaceae	Thiothrix
43159	3	Firmicutes	Clostridia	Clostridiales	Lachnospiraceae
68842	3	Firmicutes	Clostridia	Clostridiales	Lachnospiraceae
118966	3	Firmicutes	Clostridia	Clostridiales
130289	3	Firmicutes	Clostridia	Clostridiales	Lachnospiraceae
130773	3	Firmicutes	Clostridia	Clostridiales	Lachnospiraceae
135628	3	Firmicutes	Clostridia	Clostridiales	Ruminococcaceae
175922	3	Firmicutes	Clostridia	Clostridiales	Ruminococcaceae
178513	3	Firmicutes	Clostridia	Clostridiales	Lachnospiraceae
179333	3	Firmicutes	Clostridia	Clostridiales	Lachnospiraceae
179347	3	Firmicutes	Clostridia	Clostridiales	Lachnospiraceae
179563	3	Firmicutes	Clostridia	Clostridiales	Lachnospiraceae
181084	3	Firmicutes	Clostridia	Clostridiales	Ruminococcaceae
182125	3	Firmicutes	Clostridia	Clostridiales	Lachnospiraceae
182428	3	Firmicutes	Clostridia	Clostridiales	Lachnospiraceae
184373	3	Firmicutes	Clostridia	Clostridiales	Lachnospiraceae
184403	3	Firmicutes	Clostridia	Clostridiales	Lachnospiraceae
188313	3	Firmicutes	Clostridia	Clostridiales	Lachnospiraceae
189679	3	Firmicutes	Clostridia	Clostridiales	Lachnospiraceae
190954	3	Firmicutes	Clostridia	Clostridiales	Lachnospiraceae
190961	3	Firmicutes	Clostridia	Clostridiales	Lachnospiraceae
191638	3	Firmicutes	Clostridia	Clostridiales	Ruminococcaceae
192881	3	Firmicutes	Clostridia	Clostridiales	Lachnospiraceae
193742	3	Firmicutes	Clostridia	Clostridiales	Lachnospiraceae
195336	3	Firmicutes	Clostridia	Clostridiales	Lachnospiraceae
196167	3	Firmicutes	Clostridia	Clostridiales	Lachnospiraceae
198928	3	Firmicutes	Clostridia	Clostridiales	Lachnospiraceae
262890	3	Firmicutes	Clostridia	Clostridiales	Lachnospiraceae
272886	3	Firmicutes	Clostridia	Clostridiales	Lachnospiraceae
274061	3	Proteobacteria	Gammaproteobacteria	Chromatiales	Chromatiaceae
288325	3	Firmicutes	Clostridia	Clostridiales
288981	3	Firmicutes	Clostridia	Clostridiales	Lachnospiraceae
291720	3	Firmicutes	Clostridia	Clostridiales	Lachnospiraceae
291950	3	Firmicutes	Clostridia	Clostridiales	Lachnospiraceae
297372	3	Firmicutes	Clostridia	Clostridiales	Lachnospiraceae
301234	3	Firmicutes	Clostridia	Clostridiales	Lachnospiraceae
302407	3	Firmicutes	Clostridia	Clostridiales	Lachnospiraceae
307638	3	Firmicutes	Clostridia	Clostridiales	Lachnospiraceae
322604	3	Firmicutes	Clostridia	Clostridiales	Lachnospiraceae
330857	3	Firmicutes	Clostridia	Clostridiales	Lachnospiraceae
332589	3	Firmicutes	Clostridia	Clostridiales	Lachnospiraceae
333341	3	Firmicutes	Clostridia	Clostridiales	Lachnospiraceae
334427	3	Firmicutes	Clostridia	Clostridiales	Lachnospiraceae
334634	3	Firmicutes	Clostridia	Clostridiales	Lachnospiraceae
349190	3	Firmicutes	Clostridia	Clostridiales	Ruminococcaceae
350621	3	Firmicutes	Clostridia	Clostridiales	Lachnospiraceae
354558	3	Firmicutes	Clostridia	Clostridiales	Lachnospiraceae
361827	3	Firmicutes	Clostridia	Clostridiales	Ruminococcaceae
453756	3	Firmicutes	Clostridia	Clostridiales	Lachnospiraceae
508984	3	Firmicutes	Clostridia	Clostridiales	Lachnospiraceae
510295	3	Firmicutes	Clostridia	Clostridiales	Ruminococcaceae
513132	3	Firmicutes	Clostridia	Clostridiales	Lachnospiraceae
547287	3	Firmicutes	Clostridia	Clostridiales	Lachnospiraceae
578457	3	Firmicutes	Clostridia	Clostridiales	Lachnospiraceae
579505	3	Firmicutes	Clostridia	Clostridiales	Lachnospiraceae
581185	3	Proteobacteria	Gammaproteobacteria
592901	3	Firmicutes	Clostridia	Clostridiales	Lachnospiraceae
359376	4	Verrucomicrobia	Verrucomicrobiae	Verrucomicrobiales	Verrucomicrobiaceae	Akkermansia muciniphila
170990	4	Bacteroidetes	Bacteroidia	Bacteroidales	Rikenellaceae	Alistipes
66959	4	Proteobacteria	Betaproteobacteria	Rhodocyclales	Rhodocyclaceae	Azoarcus
567197	4	Bacteroidetes	Bacteroidia	Bacteroidales	Bacteroidaceae	Bacteroides
189319	4	Bacteroidetes	Bacteroidia	Bacteroidales	Bacteroidaceae	Bacteroides eggerthii
181844	4	Firmicutes	Clostridia	Clostridiales	Lachnospiraceae	Blautia
184882	4	Firmicutes	Clostridia	Clostridiales	Lachnospiraceae	Blautia
187040	4	Firmicutes	Clostridia	Clostridiales	Lachnospiraceae	Blautia
191950	4	Firmicutes	Clostridia	Clostridiales	Lachnospiraceae	Blautia
197161	4	Firmicutes	Clostridia	Clostridiales	Lachnospiraceae	Blautia
290501	4	Firmicutes	Clostridia	Clostridiales	Lachnospiraceae	Blautia
292633	4	Firmicutes	Clostridia	Clostridiales	Lachnospiraceae	Blautia
294476	4	Firmicutes	Clostridia	Clostridiales	Lachnospiraceae	Blautia
302090	4	Firmicutes	Clostridia	Clostridiales	Lachnospiraceae	Blautia
311080	4	Firmicutes	Clostridia	Clostridiales	Lachnospiraceae	Blautia
360784	4	Firmicutes	Clostridia	Clostridiales	Lachnospiraceae	Blautia
438864	4	Firmicutes	Clostridia	Clostridiales	Lachnospiraceae	Blautia
544532	4	Firmicutes	Clostridia	Clostridiales	Lachnospiraceae	Blautia
330368	4	Firmicutes	Clostridia	Clostridiales	Lachnospiraceae	Butyrivibrio
357639	4	Synergistetes	Synergistia	Synergistales	Synergistaceae	Cloacibacillus
118451	4	Firmicutes	Clostridia	Clostridiales	Lachnospiraceae	Clostridium
158160	4	Firmicutes	Clostridia	Clostridiales	Ruminococcaceae	Clostridium
168866	4	Firmicutes	Clostridia	Clostridiales	Lachnospiraceae	Clostridium
169961	4	Firmicutes	Clostridia	Clostridiales	Ruminococcaceae	Clostridium
184052	4	Firmicutes	Clostridia	Clostridiales	Lachnospiraceae	Clostridium
184155	4	Firmicutes	Clostridia	Clostridiales	Lachnospiraceae	Clostridium
186851	4	Firmicutes	Clostridia	Clostridiales	Lachnospiraceae	Clostridium
187219	4	Firmicutes	Clostridia	Clostridiales	Lachnospiraceae	Clostridium
191548	4	Firmicutes	Clostridia	Clostridiales	Lachnospiraceae	Clostridium
192614	4	Firmicutes	Clostridia	Clostridiales	Lachnospiraceae	Clostridium
195799	4	Firmicutes	Clostridia	Clostridiales	Lachnospiraceae	Clostridium
198555	4	Firmicutes	Clostridia	Clostridiales	Lachnospiraceae	Clostridium
205435	4	Firmicutes	Clostridia	Clostridiales	Ruminococcaceae	Clostridium
209847	4	Firmicutes	Clostridia	Clostridiales	Lachnospiraceae	Clostridium
239053	4	Firmicutes	Clostridia	Clostridiales	Lachnospiraceae	Clostridium
248563	4	Firmicutes	Clostridia	Clostridiales	Clostridiaceae	Clostridium
269949	4	Firmicutes	Clostridia	Clostridiales	Lachnospiraceae	Clostridium
292754	4	Firmicutes	Clostridia	Clostridiales	Lachnospiraceae	Clostridium
300502	4	Firmicutes	Clostridia	Clostridiales	Lachnospiraceae	Clostridium
316609	4	Firmicutes	Clostridia	Clostridiales	Lachnospiraceae	Clostridium
334661	4	Firmicutes	Clostridia	Clostridiales	Lachnospiraceae	Clostridium
342085	4	Firmicutes	Clostridia	Clostridiales	Lachnospiraceae	Clostridium
358123	4	Firmicutes	Clostridia	Clostridiales	Lachnospiraceae	Clostridium
445575	4	Firmicutes	Clostridia	Clostridiales	Lachnospiraceae	Clostridium
509709	4	Firmicutes	Clostridia	Clostridiales	Lachnospiraceae	Clostridium
525016	4	Firmicutes	Clostridia	Clostridiales	Lachnospiraceae	Clostridium
529089	4	Tenericutes	Erysipelotrichi	Erysipelotrichales	Erysipelotrichaceae	Clostridium
549032	4	Firmicutes	Clostridia	Clostridiales	Lachnospiraceae	Clostridium
563572	4	Firmicutes	Clostridia	Clostridiales	Lachnospiraceae	Clostridium
566952	4	Firmicutes	Clostridia	Clostridiales	Lachnospiraceae	Clostridium
573110	4	Firmicutes	Clostridia	Clostridiales	Lachnospiraceae	Clostridium
578025	4	Firmicutes	Clostridia	Clostridiales	Lachnospiraceae	Clostridium
583974	4	Firmicutes	Clostridia	Clostridiales	Lachnospiraceae	Clostridium
470117	4	Firmicutes	Clostridia	Clostridiales	Ruminococcaceae	Clostridium methylpentosum
17859	4	Firmicutes	Clostridia	Clostridiales	Lachnospiraceae	Coprococcus
36892	4	Firmicutes	Clostridia	Clostridiales	Lachnospiraceae	Coprococcus
175596	4	Firmicutes	Clostridia	Clostridiales	Lachnospiraceae	Coprococcus
177845	4	Firmicutes	Clostridia	Clostridiales	Lachnospiraceae	Coprococcus
178682	4	Firmicutes	Clostridia	Clostridiales	Lachnospiraceae	Coprococcus
181229	4	Firmicutes	Clostridia	Clostridiales	Lachnospiraceae	Coprococcus
195428	4	Firmicutes	Clostridia	Clostridiales	Lachnospiraceae	Coprococcus
293833	4	Firmicutes	Clostridia	Clostridiales	Lachnospiraceae	Coprococcus
313823	4	Firmicutes	Clostridia	Clostridiales	Lachnospiraceae	Coprococcus
319153	4	Firmicutes	Clostridia	Clostridiales	Lachnospiraceae	Coprococcus
353577	4	Firmicutes	Clostridia	Clostridiales	Lachnospiraceae	Coprococcus
367762	4	Firmicutes	Clostridia	Clostridiales	Lachnospiraceae	Coprococcus
411214	4	Firmicutes	Clostridia	Clostridiales	Lachnospiraceae	Coprococcus
322785	4	Firmicutes	Clostridia	Clostridiales	Lachnospiraceae	Coprococcus eutactus
10513	4	Proteobacteria	Deltaproteobacteria	Desulfovibrionales	Desulfovibrionaceae	Desulfovibrio
146557	4	Firmicutes	Clostridia	Clostridiales	Veillonellaceae	Dialister
345912	4	Firmicutes	Clostridia	Clostridiales	Veillonellaceae	Dialister
181016	4	Firmicutes	Clostridia	Clostridiales	Ruminococcaceae	Eubacterium
181892	4	Firmicutes	Clostridia	Clostridiales	Ruminococcaceae	Eubacterium
175208	4	Firmicutes	Clostridia	Clostridiales	Lachnospiraceae	Eubacterium rectale
175518	4	Firmicutes	Clostridia	Clostridiales	Lachnospiraceae	Eubacterium rectale
193343	4	Firmicutes	Clostridia	Clostridiales	Lachnospiraceae	Eubacterium rectale
361117	4	Firmicutes	Clostridia	Clostridiales	Lachnospiraceae	Eubacterium rectale
362203	4	Firmicutes	Clostridia	Clostridiales	Lachnospiraceae	Eubacterium rectale
173135	4	Firmicutes	Clostridia	Clostridiales	Ruminococcaceae	Faecalibacterium
175347	4	Firmicutes	Clostridia	Clostridiales	Ruminococcaceae	Faecalibacterium
179829	4	Firmicutes	Clostridia	Clostridiales	Ruminococcaceae	Faecalibacterium
181139	4	Firmicutes	Clostridia	Clostridiales	Ruminococcaceae	Faecalibacterium
184017	4	Firmicutes	Clostridia	Clostridiales	Ruminococcaceae	Faecalibacterium
199293	4	Firmicutes	Clostridia	Clostridiales	Ruminococcaceae	Faecalibacterium
308135	4	Firmicutes	Clostridia	Clostridiales	Ruminococcaceae	Faecalibacterium
338066	4	Firmicutes	Clostridia	Clostridiales	Ruminococcaceae	Faecalibacterium
365372	4	Firmicutes	Clostridia	Clostridiales	Ruminococcaceae	Faecalibacterium
368219	4	Firmicutes	Clostridia	Clostridiales	Ruminococcaceae	Faecalibacterium
517247	4	Firmicutes	Clostridia	Clostridiales	Ruminococcaceae	Faecalibacterium
530094	4	Firmicutes	Clostridia	Clostridiales	Ruminococcaceae	Faecalibacterium
554436	4	Firmicutes	Clostridia	Clostridiales	Ruminococcaceae	Faecalibacterium
185734	4	Firmicutes	Clostridia	Clostridiales	Ruminococcaceae	Faecalibacterium prausnitzii
38558	4	Firmicutes	Clostridia	Clostridiales	Lachnospiraceae	Lachnobacterium
162491	4	Firmicutes	Clostridia	Clostridiales	Lachnospiraceae	Lachnobacterium
180450	4	Firmicutes	Clostridia	Clostridiales	Lachnospiraceae	Lachnobacterium
224260	4	Firmicutes	Clostridia	Clostridiales	Lachnospiraceae	Lachnobacterium
322783	4	Firmicutes	Clostridia	Clostridiales	Lachnospiraceae	Lachnobacterium
528645	4	Firmicutes	Clostridia	Clostridiales	Lachnospiraceae	Lachnobacterium
119031	4	Firmicutes	Clostridia	Clostridiales	Ruminococcaceae	Oscillospira
195583	4	Firmicutes	Clostridia	Clostridiales	Ruminococcaceae	Oscillospira
266274	4	Firmicutes	Clostridia	Clostridiales	Ruminococcaceae	Oscillospira
301124	4	Firmicutes	Clostridia	Clostridiales	Ruminococcaceae	Oscillospira
304973	4	Firmicutes	Clostridia	Clostridiales	Ruminococcaceae	Oscillospira
331742	4	Firmicutes	Clostridia	Clostridiales	Ruminococcaceae	Oscillospira
340177	4	Firmicutes	Clostridia	Clostridiales	Ruminococcaceae	Oscillospira
342658	4	Firmicutes	Clostridia	Clostridiales	Ruminococcaceae	Oscillospira
529688	4	Firmicutes	Clostridia	Clostridiales	Ruminococcaceae	Oscillospira
41119	4	Firmicutes	Clostridia	Clostridiales	Ruminococcaceae	Oscillospira guilliermondii
118877	4	Bacteroidetes	Bacteroidia	Bacteroidales	Porphyromonadaceae	Parabacteroides
367561	4	Firmicutes	Clostridia	Clostridiales	Veillonellaceae	Phascolarctobacterium
449952	4	Bacteroidetes	Bacteroidia	Bacteroidales	Prevotellaceae	Prevotella
221944	4	Proteobacteria	Gammaproteobacteria	Pseudomonadales	Pseudomonadaceae	Pseudomonas
242070	4	Proteobacteria	Gammaproteobacteria	Pseudomonadales	Pseudomonadaceae	Pseudomonas
176297	4	Firmicutes	Clostridia	Clostridiales	Lachnospiraceae	Roseburia
180878	4	Firmicutes	Clostridia	Clostridiales	Lachnospiraceae	Roseburia
182065	4	Firmicutes	Clostridia	Clostridiales	Lachnospiraceae	Roseburia
197930	4	Firmicutes	Clostridia	Clostridiales	Lachnospiraceae	Roseburia
197953	4	Firmicutes	Clostridia	Clostridiales	Lachnospiraceae	Roseburia
291074	4	Firmicutes	Clostridia	Clostridiales	Lachnospiraceae	Roseburia
300222	4	Firmicutes	Clostridia	Clostridiales	Lachnospiraceae	Roseburia
304891	4	Firmicutes	Clostridia	Clostridiales	Lachnospiraceae	Roseburia
311704	4	Firmicutes	Clostridia	Clostridiales	Lachnospiraceae	Roseburia
343967	4	Firmicutes	Clostridia	Clostridiales	Lachnospiraceae	Roseburia
351348	4	Firmicutes	Clostridia	Clostridiales	Lachnospiraceae	Roseburia
368905	4	Firmicutes	Clostridia	Clostridiales	Lachnospiraceae	Roseburia
510026	4	Firmicutes	Clostridia	Clostridiales	Lachnospiraceae	Roseburia
515738	4	Firmicutes	Clostridia	Clostridiales	Lachnospiraceae	Roseburia
518940	4	Firmicutes	Clostridia	Clostridiales	Lachnospiraceae	Roseburia
519039	4	Firmicutes	Clostridia	Clostridiales	Lachnospiraceae	Roseburia
177520	4	Firmicutes	Clostridia	Clostridiales	Lachnospiraceae	Roseburia faecis
195105	4	Firmicutes	Clostridia	Clostridiales	Lachnospiraceae	Roseburia faecis
196920	4	Firmicutes	Clostridia	Clostridiales	Lachnospiraceae	Roseburia faecis
94758	4	Firmicutes	Clostridia	Clostridiales	Ruminococcaceae	Ruminococcus
157588	4	Firmicutes	Clostridia	Clostridiales	Lachnospiraceae	Ruminococcus
176169	4	Firmicutes	Clostridia	Clostridiales	Ruminococcaceae	Ruminococcus
177911	4	Firmicutes	Clostridia	Clostridiales	Lachnospiraceae	Ruminococcus
297641	4	Firmicutes	Clostridia	Clostridiales	Lachnospiraceae	Ruminococcus
321693	4	Firmicutes	Clostridia	Clostridiales	Lachnospiraceae	Ruminococcus
360138	4	Firmicutes	Clostridia	Clostridiales	Lachnospiraceae	Ruminococcus
16055	4	Firmicutes	Clostridia	Clostridiales	Ruminococcaceae	Ruminococcus bromii
16053	4	Firmicutes	Clostridia	Clostridiales	Ruminococcaceae	Ruminococcus callidus
268713	4	Firmicutes	Clostridia	Clostridiales	Lachnospiraceae	Ruminococcus obeum
278324	4	Proteobacteria	Betaproteobacteria	Burkholderiales	Comamonadaceae	Simplicispira
158280	4	Proteobacteria	Betaproteobacteria	Burkholderiales	Alcaligenaceae	Sutterella
38530	4	Firmicutes	Clostridia	Clostridiales	Ruminococcaceae
45626	4	Firmicutes	Clostridia	Clostridiales
72147	4	Firmicutes	Clostridia	Clostridiales	Ruminococcaceae
72987	4	Firmicutes	Clostridia	Clostridiales	Ruminococcaceae
110439	4	Firmicutes	Clostridia	Clostridiales	Catabacteriaceae
113779	4	Firmicutes	Clostridia	Clostridiales	Lachnospiraceae
113841	4	Bacteroidetes	Bacteroidia	Bacteroidales	Rikenellaceae
116301	4	Firmicutes	Clostridia	Clostridiales	Ruminococcaceae
126584	4	Bacteroidetes	Bacteroidia	Bacteroidales	Rikenellaceae
129459	4	Firmicutes	Clostridia	Clostridiales	Ruminococcaceae
142325	4	Firmicutes	Clostridia	Clostridiales	Lachnospiraceae
145104	4	Firmicutes	Clostridia	Clostridiales
146205	4	Firmicutes	Clostridia	Clostridiales	Lachnospiraceae
150182	4	Firmicutes	Clostridia	Clostridiales	Ruminococcaceae
151401	4	Firmicutes	Clostridia	Clostridiales	Lachnospiraceae
155156	4	Firmicutes	Clostridia	Clostridiales
157455	4	Firmicutes	Clostridia	Clostridiales	Ruminococcaceae
157957	4	Firmicutes	Clostridia	Clostridiales	Lachnospiraceae
163013	4	Firmicutes	Clostridia	Clostridiales	Lachnospiraceae
164456	4	Firmicutes	Clostridia	Clostridiales	Lachnospiraceae
165397	4	Firmicutes	Clostridia	Clostridiales	Lachnospiraceae
166194	4	Firmicutes	Clostridia	Clostridiales	Ruminococcaceae
166355	4	Firmicutes	Clostridia	Clostridiales	Lachnospiraceae
166689	4	Firmicutes	Clostridia	Clostridiales	Ruminococcaceae
169440	4	Firmicutes	Clostridia	Clostridiales	Ruminococcaceae
170124	4	Firmicutes	Clostridia	Clostridiales	Ruminococcaceae
175048	4	Firmicutes	Clostridia	Clostridiales	Ruminococcaceae
177477	4	Tenericutes	Mollicutes	RF39
178242	4	Firmicutes	Clostridia	Clostridiales	Ruminococcaceae
180658	4	Firmicutes	Clostridia	Clostridiales	Ruminococcaceae
181074	4	Tenericutes	Erysipelotrichi	Erysipelotrichales	Erysipelotrichaceae
181344	4	Firmicutes	Clostridia	Clostridiales	Lachnospiraceae
181367	4	Firmicutes	Clostridia	Clostridiales	Lachnospiraceae
181807	4	Firmicutes	Clostridia	Clostridiales	Lachnospiraceae
183084	4	Actinobacteria	Actinobacteria	Coriobacteriales
183866	4	Firmicutes	Clostridia	Clostridiales
184577	4	Firmicutes	Clostridia	Clostridiales	Lachnospiraceae
186199	4	Firmicutes	Clostridia	Clostridiales	Lachnospiraceae
186640	4	Firmicutes	Clostridia	Clostridiales	Ruminococcaceae
186717	4	Firmicutes	Clostridia	Clostridiales	Lachnospiraceae
187474	4	Tenericutes	Erysipelotrichi	Erysipelotrichales	Erysipelotrichaceae
187939	4	Firmicutes	Clostridia	Clostridiales	Lachnospiraceae
188561	4	Firmicutes	Clostridia	Clostridiales	Ruminococcaceae
191541	4	Firmicutes	Clostridia	Clostridiales	Ruminococcaceae
193312	4	Firmicutes	Clostridia	Clostridiales	Lachnospiraceae
194960	4	Firmicutes	Clostridia	Clostridiales	Lachnospiraceae
195415	4	Firmicutes	Clostridia	Clostridiales	Ruminococcaceae
195494	4	Firmicutes	Clostridia	Clostridiales	Ruminococcaceae
196210	4	Firmicutes	Clostridia	Clostridiales	Ruminococcaceae
197539	4	Firmicutes	Clostridia	Clostridiales	Catabacteriaceae
197710	4	Firmicutes	Clostridia	Clostridiales	Ruminococcaceae
198744	4	Firmicutes	Clostridia	Clostridiales	Ruminococcaceae
199182	4	Firmicutes	Clostridia	Clostridiales	Ruminococcaceae
205949	4	Firmicutes	Clostridia	Clostridiales	Catabacteriaceae
207615	4	Firmicutes	Clostridia	Clostridiales	Lachnospiraceae
210793	4	Firmicutes	Clostridia	Clostridiales	Ruminococcaceae
230408	4	Firmicutes	Clostridia	Clostridiales	Ruminococcaceae
270908	4	Firmicutes	Clostridia	Clostridiales	Lachnospiraceae
279893	4	Firmicutes	Clostridia	Clostridiales	Lachnospiraceae
287349	4	Firmicutes	Clostridia	Clostridiales	Lachnospiraceae
287529	4	Firmicutes	Clostridia	Clostridiales	Ruminococcaceae
288609	4	Firmicutes	Clostridia	Clostridiales	Ruminococcaceae
288931	4	Firmicutes	Clostridia	Clostridiales	Lachnospiraceae
290467	4	Firmicutes	Clostridia	Clostridiales	Lachnospiraceae
290502	4	Firmicutes	Clostridia	Clostridiales	Lachnospiraceae
291558	4	Firmicutes	Clostridia	Clostridiales	Lachnospiraceae
291644	4	Firmicutes	Clostridia	Clostridiales	Lachnospiraceae
291773	4	Firmicutes	Clostridia	Clostridiales
292387	4	Firmicutes	Clostridia	Clostridiales	Lachnospiraceae
292816	4	Firmicutes	Clostridia	Clostridiales	Ruminococcaceae
293861	4	Firmicutes	Clostridia	Clostridiales	Lachnospiraceae
294370	4	Firmicutes	Clostridia	Clostridiales	Lachnospiraceae
294440	4	Firmicutes	Clostridia	Clostridiales	Lachnospiraceae
295250	4	Firmicutes	Clostridia	Clostridiales	Lachnospiraceae
295631	4	Firmicutes	Clostridia	Clostridiales	Ruminococcaceae
297351	4	Firmicutes	Clostridia	Clostridiales	Catabacteriaceae
300529	4	Firmicutes	Clostridia	Clostridiales	Lachnospiraceae
302377	4	Firmicutes	Clostridia	Clostridiales	Ruminococcaceae
302387	4	Tenericutes	Mollicutes	RF39
302902	4	Firmicutes	Clostridia	Clostridiales	Lachnospiraceae
302974	4	Firmicutes	Clostridia	Clostridiales	Ruminococcaceae
303174	4	Firmicutes	Clostridia	Clostridiales
303697	4	Firmicutes	Clostridia	Clostridiales	Lachnospiraceae
309008	4	Firmicutes	Clostridia	Clostridiales	Catabacteriaceae
310225	4	Firmicutes	Clostridia	Clostridiales	Ruminococcaceae
313441	4	Firmicutes	Clostridia	Clostridiales	Lachnospiraceae
317818	4	Firmicutes	Clostridia	Clostridiales	Lachnospiraceae
321899	4	Firmicutes	Clostridia	Clostridiales	Ruminococcaceae
322836	4	Firmicutes	Clostridia	Clostridiales	Ruminococcaceae
323047	4	Firmicutes	Clostridia	Clostridiales	Ruminococcaceae
324219	4	Firmicutes	Clostridia	Clostridiales	Ruminococcaceae
324522	4	Firmicutes	Clostridia	Clostridiales	Lachnospiraceae
327266	4	Firmicutes	Clostridia	Clostridiales	Lachnospiraceae
328363	4	Firmicutes	Clostridia	Clostridiales	Ruminococcaceae
329251	4	Firmicutes	Clostridia	Clostridiales	Ruminococcaceae
330084	4	Firmicutes	Clostridia	Clostridiales	Lachnospiraceae
331240	4	Firmicutes	Clostridia	Clostridiales	Lachnospiraceae
334330	4	Firmicutes	Clostridia	Clostridiales	Lachnospiraceae
334956	4	Firmicutes	Clostridia	Clostridiales	Lachnospiraceae
336217	4	Firmicutes	Clostridia	Clostridiales	Ruminococcaceae
338961	4	Firmicutes	Clostridia	Clostridiales	Lachnospiraceae
340093	4	Firmicutes	Clostridia	Clostridiales	Lachnospiraceae
343761	4	Firmicutes	Clostridia	Clostridiales	Lachnospiraceae
345542	4	Firmicutes	Clostridia	Clostridiales	Lachnospiraceae
346006	4	Firmicutes	Clostridia	Clostridiales
346253	4	Firmicutes	Clostridia	Clostridiales
347740	4	Firmicutes	Clostridia	Clostridiales	Lachnospiraceae
348861	4	Firmicutes	Clostridia	Clostridiales	Lachnospiraceae
349094	4	Firmicutes	Clostridia	Clostridiales	Lachnospiraceae
351200	4	Firmicutes	Clostridia	Clostridiales
353259	4	Firmicutes	Clostridia	Clostridiales	Lachnospiraceae
358016	4	Firmicutes	Clostridia	Clostridiales	Lachnospiraceae
358150	4	Firmicutes	Clostridia	Clostridiales	Ruminococcaceae
358483	4	Firmicutes	Clostridia	Clostridiales	Lachnospiraceae
360002	4	Firmicutes	Clostridia	Clostridiales	Ruminococcaceae
360538	4	Firmicutes	Clostridia	Clostridiales	Lachnospiraceae
361329	4	Firmicutes	Clostridia	Clostridiales	Lachnospiraceae
362930	4	Firmicutes	Clostridia	Clostridiales	Ruminococcaceae
363607	4	Firmicutes	Clostridia	Clostridiales	Ruminococcaceae
363858	4	Firmicutes	Clostridia	Clostridiales	Ruminococcaceae
364261	4	Firmicutes	Clostridia	Clostridiales	Lachnospiraceae
365647	4	Firmicutes	Clostridia	Clostridiales	Ruminococcaceae
365648	4	Firmicutes	Clostridia	Clostridiales
366021	4	Firmicutes	Clostridia	Clostridiales	Catabacteriaceae
378432	4	Firmicutes	Clostridia	Clostridiales	Lachnospiraceae
456006	4	Firmicutes	Clostridia	Clostridiales	Clostridiales-XIII-IncertaeSedis
469344	4	Firmicutes	Clostridia	Clostridiales	Lachnospiraceae
510817	4	Firmicutes	Clostridia	Clostridiales	Ruminococcaceae
513211	4	Bacteroidetes	Bacteroidia	Bacteroidales	Rikenellaceae
514741	4	Firmicutes	Clostridia	Clostridiales	Lachnospiraceae
518967	4	Firmicutes	Clostridia	Clostridiales
519880	4	Firmicutes	Clostridia	Clostridiales	Ruminococcaceae
524617	4	Firmicutes	Clostridia	Clostridiales	Lachnospiraceae
524842	4	Firmicutes	Clostridia	Clostridiales	Clostridiales-XIII-IncertaeSedis
525458	4	Firmicutes	Clostridia	Clostridiales	Lachnospiraceae
530379	4	Firmicutes	Clostridia	Clostridiales	Lachnospiraceae
535444	4	Firmicutes	Clostridia	Clostridiales	Ruminococcaceae
535556	4	Firmicutes	Clostridia	Clostridiales	Ruminococcaceae
540055	4	Firmicutes	Clostridia	Clostridiales	Ruminococcaceae
561312	4	Firmicutes	Clostridia	Clostridiales	Lachnospiraceae
569017	4	Firmicutes	Clostridia	Clostridiales	Ruminococcaceae
584107	4	Firmicutes	Clostridia	Clostridiales
587006	4	Proteobacteria	Betaproteobacteria	Burkholderiales	Oxalobacteraceae
557758	5	Proteobacteria	Betaproteobacteria	Burkholderiales	Comamonadaceae	Acidovorax
264713	5	Verrucomicrobia	Verrucomicrobiae	Verrucomicrobiales	Verrucomicrobiaceae	Akkermansia
366342	5	Bacteroidetes	Bacteroidia	Bacteroidales	Rikenellaceae	Alistipes
469661	5	Firmicutes	Clostridia	Clostridiales	Eubacteriaceae	Anaerofustis stercorihominis
117866	5	Bacteroidetes	Bacteroidia	Bacteroidales	Bacteroidaceae	Bacteroides
118847	5	Bacteroidetes	Bacteroidia	Bacteroidales	Bacteroidaceae	Bacteroides
165399	5	Bacteroidetes	Bacteroidia	Bacteroidales	Bacteroidaceae	Bacteroides
175594	5	Bacteroidetes	Bacteroidia	Bacteroidales	Bacteroidaceae	Bacteroides
195070	5	Bacteroidetes	Bacteroidia	Bacteroidales	Bacteroidaceae	Bacteroides
197016	5	Bacteroidetes	Bacteroidia	Bacteroidales	Bacteroidaceae	Bacteroides
264035	5	Bacteroidetes	Bacteroidia	Bacteroidales	Bacteroidaceae	Bacteroides
290164	5	Bacteroidetes	Bacteroidia	Bacteroidales	Bacteroidaceae	Bacteroides
292388	5	Bacteroidetes	Bacteroidia	Bacteroidales	Bacteroidaceae	Bacteroides
316653	5	Bacteroidetes	Bacteroidia	Bacteroidales	Bacteroidaceae	Bacteroides
328796	5	Bacteroidetes	Bacteroidia	Bacteroidales	Bacteroidaceae	Bacteroides
356052	5	Bacteroidetes	Bacteroidia	Bacteroidales	Bacteroidaceae	Bacteroides
358794	5	Bacteroidetes	Bacteroidia	Bacteroidales	Bacteroidaceae	Bacteroides
361304	5	Bacteroidetes	Bacteroidia	Bacteroidales	Bacteroidaceae	Bacteroides
361496	5	Bacteroidetes	Bacteroidia	Bacteroidales	Bacteroidaceae	Bacteroides
551846	5	Bacteroidetes	Bacteroidia	Bacteroidales	Bacteroidaceae	Bacteroides
578788	5	Bacteroidetes	Bacteroidia	Bacteroidales	Bacteroidaceae	Bacteroides
349215	5	Bacteroidetes	Bacteroidia	Bacteroidales	Bacteroidaceae	Bacteroides acidifaciens
172201	5	Bacteroidetes	Bacteroidia	Bacteroidales	Bacteroidaceae	Bacteroides fragilis
341503	5	Bacteroidetes	Bacteroidia	Bacteroidales	Bacteroidaceae	Bacteroides intestinalis
367171	5	Bacteroidetes	Bacteroidia	Bacteroidales	Bacteroidaceae	Bacteroides intestinalis
367920	5	Bacteroidetes	Bacteroidia	Bacteroidales	Bacteroidaceae	Bacteroides massiliensis
304929	5	Bacteroidetes	Bacteroidia	Bacteroidales	Bacteroidaceae	Bacteroides ovatus
365909	5	Bacteroidetes	Bacteroidia	Bacteroidales	Bacteroidaceae	Bacteroides ovatus
539888	5	Bacteroidetes	Bacteroidia	Bacteroidales	Bacteroidaceae	Bacteroides ovatus
122274	5	Bacteroidetes	Bacteroidia	Bacteroidales	Bacteroidaceae	Bacteroides salyersiae
164088	5	Bacteroidetes	Bacteroidia	Bacteroidales	Bacteroidaceae	Bacteroides stercoris
172526	5	Bacteroidetes	Bacteroidia	Bacteroidales	Bacteroidaceae	Bacteroides stercoris
469826	5	Bacteroidetes	Bacteroidia	Bacteroidales	Bacteroidaceae	Bacteroides stercoris
354721	5	Bacteroidetes	Bacteroidia	Bacteroidales	Bacteroidaceae	Bacteroides uniformis
544341	5	Bacteroidetes	Bacteroidia	Bacteroidales	Bacteroidaceae	Bacteroides uniformis
584375	5	Actinobacteria	Actinobacteria	Bifidobacteriales	Bifidobacteriaceae	Bifidobacterium adolescentis
363688	5	Actinobacteria	Actinobacteria	Bifidobacteriales	Bifidobacteriaceae	Bifidobacterium bifidum
320826	5	Actinobacteria	Actinobacteria	Bifidobacteriales	Bifidobacteriaceae	Bifidobacterium longum
131391	5	Actinobacteria	Actinobacteria	Bifidobacteriales	Bifidobacteriaceae	Bifidobacterium pseudolongum
138736	5	Firmicutes	Clostridia	Clostridiales	Lachnospiraceae	Blautia
164309	5	Firmicutes	Clostridia	Clostridiales	Lachnospiraceae	Blautia
185816	5	Firmicutes	Clostridia	Clostridiales	Lachnospiraceae	Blautia
197481	5	Firmicutes	Clostridia	Clostridiales	Lachnospiraceae	Blautia
353502	5	Firmicutes	Clostridia	Clostridiales	Lachnospiraceae	Blautia
356869	5	Firmicutes	Clostridia	Clostridiales	Lachnospiraceae	Blautia
368950	5	Firmicutes	Clostridia	Clostridiales	Lachnospiraceae	Blautia
522997	5	Firmicutes	Clostridia	Clostridiales	Lachnospiraceae	Blautia
525378	5	Firmicutes	Clostridia	Clostridiales	Lachnospiraceae	Blautia
532203	5	Firmicutes	Clostridia	Clostridiales	Lachnospiraceae	Blautia
177404	5	Firmicutes	Clostridia	Clostridiales	Lachnospiraceae	Blautia producta
194041	5	Firmicutes	Clostridia	Clostridiales	Lachnospiraceae	Blautia producta
381254	5	Firmicutes	Clostridia	Clostridiales	Lachnospiraceae	Blautia producta
212707	5	Proteobacteria	Betaproteobacteria	Burkholderiales	Burkholderiaceae	Burkholderia andropogonis
367189	5	Proteobacteria	Betaproteobacteria	Burkholderiales	Burkholderiaceae	Burkholderia andropogonis
132892	5	Firmicutes	Clostridia	Clostridiales	Lachnospiraceae	Clostridium
146502	5	Firmicutes	Clostridia	Clostridiales	Lachnospiraceae	Clostridium
184320	5	Firmicutes	Clostridia	Clostridiales	Lachnospiraceae	Clostridium
290934	5	Firmicutes	Clostridia	Clostridiales	Lachnospiraceae	Clostridium
301896	5	Firmicutes	Clostridia	Clostridiales	Lachnospiraceae	Clostridium
331150	5	Firmicutes	Clostridia	Clostridiales	Lachnospiraceae	Clostridium
337083	5	Firmicutes	Clostridia	Clostridiales	Clostridiaceae	Clostridium
542096	5	Firmicutes	Clostridia	Clostridiales	Lachnospiraceae	Clostridium
569210	5	Firmicutes	Clostridia	Clostridiales	Lachnospiraceae	Clostridium
308873	5	Firmicutes	Clostridia	Clostridiales	Ruminococcaceae	Clostridium orbiscindens
182054	5	Firmicutes	Clostridia	Clostridiales	Lachnospiraceae	Coprococcus
291475	5	Firmicutes	Clostridia	Clostridiales	Lachnospiraceae	Coprococcus
300596	5	Firmicutes	Clostridia	Clostridiales	Lachnospiraceae	Coprococcus
325969	5	Firmicutes	Clostridia	Clostridiales	Lachnospiraceae	Coprococcus
359727	5	Firmicutes	Clostridia	Clostridiales	Lachnospiraceae	Coprococcus
364304	5	Firmicutes	Clostridia	Clostridiales	Lachnospiraceae	Coprococcus
368393	5	Firmicutes	Clostridia	Clostridiales	Lachnospiraceae	Coprococcus
147130	5	Firmicutes	Clostridia	Clostridiales	Clostridiales-XIII-IncertaeSedis	Eubacterium
167727	5	Firmicutes	Clostridia	Clostridiales	Lachnospiraceae	Eubacterium
180806	5	Firmicutes	Clostridia	Clostridiales	Ruminococcaceae	Faecalibacterium
183914	5	Firmicutes	Clostridia	Clostridiales	Ruminococcaceae	Faecalibacterium
190572	5	Firmicutes	Clostridia	Clostridiales	Ruminococcaceae	Faecalibacterium
191333	5	Firmicutes	Clostridia	Clostridiales	Ruminococcaceae	Faecalibacterium
195541	5	Firmicutes	Clostridia	Clostridiales	Ruminococcaceae	Faecalibacterium
208332	5	Firmicutes	Clostridia	Clostridiales	Ruminococcaceae	Faecalibacterium
310301	5	Firmicutes	Clostridia	Clostridiales	Ruminococcaceae	Faecalibacterium
325784	5	Firmicutes	Clostridia	Clostridiales	Ruminococcaceae	Faecalibacterium
367417	5	Firmicutes	Clostridia	Clostridiales	Ruminococcaceae	Faecalibacterium
173874	5	Firmicutes	Clostridia	Clostridiales	Ruminococcaceae	Faecalibacterium prausnitzii
180304	5	Firmicutes	Clostridia	Clostridiales	Ruminococcaceae	Faecalibacterium prausnitzii
187611	5	Firmicutes	Clostridia	Clostridiales	Ruminococcaceae	Faecalibacterium prausnitzii
361581	5	Firmicutes	Clostridia	Clostridiales	Ruminococcaceae	Faecalibacterium prausnitzii
368362	5	Firmicutes	Clostridia	Clostridiales	Ruminococcaceae	Faecalibacterium prausnitzii
552655	5	Proteobacteria	Betaproteobacteria	Burkholderiales	Oxalobacteraceae	Herbaspirillum frisingense
110000	5	Firmicutes	Clostridia	Clostridiales	Lachnospiraceae	Lachnobacterium
350428	5	Proteobacteria	Betaproteobacteria	Burkholderiales		Methylibium
298036	5	Firmicutes	Clostridia	Clostridiales	Ruminococcaceae	Oscillospira
303877	5	Bacteroidetes	Bacteroidia	Bacteroidales	Porphyromonadaceae	Parabacteroides distasonis
100198	5	Firmicutes	Clostridia	Clostridiales	Lachnospiraceae	Roseburia
100067	5	Firmicutes	Clostridia	Clostridiales	Lachnospiraceae	Ruminococcus
360838	5	Firmicutes	Clostridia	Clostridiales	Lachnospiraceae	Ruminococcus
176809	5	Proteobacteria	Betaproteobacteria	Burkholderiales	Alcaligenaceae	Sutterella
209077	5	Proteobacteria	Betaproteobacteria	Burkholderiales	Alcaligenaceae	Sutterella
358132	5	Proteobacteria	Betaproteobacteria	Burkholderiales	Alcaligenaceae	Sutterella
271909	5	Proteobacteria	Betaproteobacteria	Burkholderiales	Alcaligenaceae	Sutterellaparvirubra
1960	5	Bacteroidetes	Bacteroidia	Bacteroidales
42492	5	Firmicutes	Clostridia	Clostridiales	Lachnospiraceae
113336	5	Firmicutes	Clostridia	Clostridiales	Ruminococcaceae
173496	5	Firmicutes	Clostridia	Clostridiales	Lachnospiraceae
175704	5	Firmicutes	Clostridia	Clostridiales	Lachnospiraceae
178148	5	Bacteroidetes	Bacteroidia	Bacteroidales
179319	5	Firmicutes	Clostridia	Clostridiales	Lachnospiraceae
179557	5	Firmicutes	Clostridia	Clostridiales	Lachnospiraceae
180608	5	Firmicutes	Clostridia	Clostridiales
181233	5	Firmicutes	Clostridia	Clostridiales	Lachnospiraceae
181609	5	Actinobacteria	Actinobacteria	Bifidobacteriales
184596	5	Bacteroidetes	Bacteroidia	Bacteroidales
187470	5	Firmicutes	Clostridia	Clostridiales	Lachnospiraceae
189189	5	Firmicutes	Clostridia	Clostridiales	Lachnospiraceae
192347	5	Firmicutes	Clostridia	Clostridiales	Ruminococcaceae
196757	5	Bacteroidetes	Bacteroidia	Bacteroidales
197765	5	Firmicutes	Clostridia	Clostridiales	Lachnospiraceae
198941	5	Firmicutes	Clostridia	Clostridiales	Ruminococcaceae
208045	5	Proteobacteria	Betaproteobacteria	Burkholderiales	Alcaligenaceae
210292	5	Firmicutes	Clostridia	Clostridiales	Ruminococcaceae
214378	5	Firmicutes	Clostridia	Clostridiales	Ruminococcaceae
277947	5	Firmicutes	Clostridia	Clostridiales	Lachnospiraceae
288856	5	Bacteroidetes	Bacteroidia	Bacteroidales	Porphyromonadaceae
293078	5	Firmicutes	Clostridia	Clostridiales	Lachnospiraceae
298821	5	Firmicutes	Clostridia	Clostridiales	Lachnospiraceae
299020	5	Firmicutes	Clostridia	Clostridiales	Lachnospiraceae
322153	5	Firmicutes	Clostridia	Clostridiales	Lachnospiraceae
323736	5	Bacteroidetes	Bacteroidia	Bacteroidales
325199	5	Firmicutes	Clostridia	Clostridiales	Lachnospiraceae
334185	5	Proteobacteria	Betaproteobacteria	Burkholderiales
334453	5	Firmicutes	Clostridia	Clostridiales	Lachnospiraceae
341101	5	Firmicutes	Clostridia	Clostridiales	Lachnospiraceae
349088	5	Bacteroidetes	Bacteroidia	Bacteroidales
350584	5	Firmicutes	Clostridia	Clostridiales	Lachnospiraceae
353817	5	Firmicutes	Clostridia	Clostridiales	Ruminococcaceae
382952	5	Proteobacteria	Betaproteobacteria	Burkholderiales	Oxalobacteraceae
570427	5	Firmicutes	Clostridia	Clostridiales	Ruminococcaceae
578649	5	Firmicutes	Clostridia	Clostridiales	Lachnospiraceae
580578	5	Proteobacteria	Betaproteobacteria	Burkholderiales	Comamonadaceae
581785	5	Firmicutes	Clostridia	Clostridiales	Ruminococcaceae
173965	6	Actinobacteria	Actinobacteria	Coriobacteriales	Coriobacteriaceae	Adlercreutzia
107044	6	Bacteroidetes	Bacteroidia	Bacteroidales	Rikenellaceae	Alistipes
175375	6	Bacteroidetes	Bacteroidia	Bacteroidales	Rikenellaceae	Alistipes
185451	6	Bacteroidetes	Bacteroidia	Bacteroidales	Rikenellaceae	Alistipes
273361	6	Bacteroidetes	Bacteroidia	Bacteroidales	Rikenellaceae	Alistipes
286968	6	Bacteroidetes	Bacteroidia	Bacteroidales	Rikenellaceae	Alistipes
303036	6	Bacteroidetes	Bacteroidia	Bacteroidales	Rikenellaceae	Alistipes
17494	6	Firmicutes	Clostridia	Clostridiales	Lachnospiraceae	Anaerostipes
315223	6	Firmicutes	Clostridia	Clostridiales	Ruminococcaceae	Anaerotruncus
340470	6	Firmicutes	Clostridia	Clostridiales	Ruminococcaceae	Anaerotruncus
158727	6	Bacteroidetes	Bacteroidia	Bacteroidales	Bacteroidaceae	Bacteroides
240992	6	Bacteroidetes	Bacteroidia	Bacteroidales	Bacteroidaceae	Bacteroides
242308	6	Bacteroidetes	Bacteroidia	Bacteroidales	Bacteroidaceae	Bacteroides
364889	6	Bacteroidetes	Bacteroidia	Bacteroidales	Bacteroidaceae	Bacteroides
433947	6	Bacteroidetes	Bacteroidia	Bacteroidales	Bacteroidaceae	Bacteroides
539798	6	Bacteroidetes	Bacteroidia	Bacteroidales	Bacteroidaceae	Bacteroides
563616	6	Bacteroidetes	Bacteroidia	Bacteroidales	Bacteroidaceae	Bacteroides
578023	6	Bacteroidetes	Bacteroidia	Bacteroidales	Bacteroidaceae	Bacteroides
469742	6	Firmicutes	Clostridia	Clostridiales	Ruminococcaceae	Bacteroides capillosus
332311	6	Bacteroidetes	Bacteroidia	Bacteroidales	Bacteroidaceae	Bacteroides eggerthii
344484	6	Bacteroidetes	Bacteroidia	Bacteroidales	Bacteroidaceae	Bacteroides eggerthii
130851	6	Bacteroidetes	Bacteroidia	Bacteroidales	Bacteroidaceae	Bacteroides helcogenes
271496	6	Bacteroidetes	Bacteroidia	Bacteroidales	Bacteroidaceae	Bacteroides uniformis
306283	6	Bacteroidetes	Bacteroidia	Bacteroidales	Bacteroidaceae	Bacteroides uniformis
349216	6	Bacteroidetes	Bacteroidia	Bacteroidales	Bacteroidaceae	Bacteroides uniformis
364486	6	Proteobacteria	Deltaproteobacteria	Desulfovibrionales	Desulfovibrionaceae	Bilophila wadsworthia
143819	6	Firmicutes	Clostridia	Clostridiales	Lachnospiraceae	Blautia
171530	6	Firmicutes	Clostridia	Clostridiales	Lachnospiraceae	Blautia
174163	6	Firmicutes	Clostridia	Clostridiales	Lachnospiraceae	Blautia
176450	6	Firmicutes	Clostridia	Clostridiales	Lachnospiraceae	Blautia
177214	6	Firmicutes	Clostridia	Clostridiales	Lachnospiraceae	Blautia
177349	6	Firmicutes	Clostridia	Clostridiales	Lachnospiraceae	Blautia
177941	6	Firmicutes	Clostridia	Clostridiales	Lachnospiraceae	Blautia
182672	6	Firmicutes	Clostridia	Clostridiales	Lachnospiraceae	Blautia
183824	6	Firmicutes	Clostridia	Clostridiales	Lachnospiraceae	Blautia
185563	6	Firmicutes	Clostridia	Clostridiales	Lachnospiraceae	Blautia
185969	6	Firmicutes	Clostridia	Clostridiales	Lachnospiraceae	Blautia
187271	6	Firmicutes	Clostridia	Clostridiales	Lachnospiraceae	Blautia
187385	6	Firmicutes	Clostridia	Clostridiales	Lachnospiraceae	Blautia
189588	6	Firmicutes	Clostridia	Clostridiales	Lachnospiraceae	Blautia
191306	6	Firmicutes	Clostridia	Clostridiales	Lachnospiraceae	Blautia
194745	6	Firmicutes	Clostridia	Clostridiales	Lachnospiraceae	Blautia
299455	6	Firmicutes	Clostridia	Clostridiales	Lachnospiraceae	Blautia
318504	6	Firmicutes	Clostridia	Clostridiales	Lachnospiraceae	Blautia
358442	6	Firmicutes	Clostridia	Clostridiales	Lachnospiraceae	Blautia
110059	6	Firmicutes	Clostridia	Clostridiales	Lachnospiraceae	Clostridium
157112	6	Firmicutes	Clostridia	Clostridiales	Lachnospiraceae	Clostridium
183562	6	Firmicutes	Clostridia	Clostridiales	Ruminococcaceae	Clostridium
185864	6	Firmicutes	Clostridia	Clostridiales	Lachnospiraceae	Clostridium
195333	6	Firmicutes	Clostridia	Clostridiales	Lachnospiraceae	Clostridium
195470	6	Firmicutes	Clostridia	Clostridiales	Lachnospiraceae	Clostridium
210539	6	Firmicutes	Clostridia	Clostridiales	Lachnospiraceae	Clostridium
305247	6	Firmicutes	Clostridia	Clostridiales	Lachnospiraceae	Clostridium
314520	6	Firmicutes	Clostridia	Clostridiales	Lachnospiraceae	Clostridium
317793	6	Firmicutes	Clostridia	Clostridiales	Lachnospiraceae	Clostridium
326071	6	Firmicutes	Clostridia	Clostridiales	Lachnospiraceae	Clostridium
358345	6	Firmicutes	Clostridia	Clostridiales	Ruminococcaceae	Clostridium
358986	6	Firmicutes	Clostridia	Clostridiales	Lachnospiraceae	Clostridium
364606	6	Firmicutes	Clostridia	Clostridiales	Ruminococcaceae	Clostridium
365644	6	Firmicutes	Clostridia	Clostridiales	Lachnospiraceae	Clostridium
517163	6	Tenericutes	Erysipelotrichi	Erysipelotrichales	Erysipelotrichaceae	Clostridium
518040	6	Firmicutes	Clostridia	Clostridiales	Lachnospiraceae	Clostridium
369654	6	Firmicutes	Clostridia	Clostridiales	Ruminococcaceae	Clostridium leptum
191700	6	Tenericutes	Erysipelotrichi	Erysipelotrichales	Erysipelotrichaceae	Coprobacillus
179617	6	Firmicutes	Clostridia	Clostridiales	Lachnospiraceae	Coprococcus
231128	6	Firmicutes	Clostridia	Clostridiales	Lachnospiraceae	Coprococcus
275964	6	Firmicutes	Clostridia	Clostridiales	Lachnospiraceae	Coprococcus
289402	6	Firmicutes	Clostridia	Clostridiales	Lachnospiraceae	Coprococcus
297642	6	Firmicutes	Clostridia	Clostridiales	Lachnospiraceae	Coprococcus
299777	6	Firmicutes	Clostridia	Clostridiales	Lachnospiraceae	Coprococcus
318856	6	Firmicutes	Clostridia	Clostridiales	Lachnospiraceae	Coprococcus
320284	6	Firmicutes	Clostridia	Clostridiales	Lachnospiraceae	Coprococcus
540224	6	Firmicutes	Clostridia	Clostridiales	Lachnospiraceae	Coprococcus
74474	6	Proteobacteria	Deltaproteobacteria	Desulfovibrionales	Desulfovibrionaceae	Desulfovibrio desulfuricans
160710	6	Proteobacteria	Deltaproteobacteria	Desulfovibrionales	Desulfovibrionaceae	Desulfovibrio desulfuricans
196169	6	Firmicutes	Clostridia	Clostridiales	Veillonellaceae	Dialister
184910	6	Firmicutes	Clostridia	Clostridiales	Lachnospiraceae	Eubacterium rectale
198071	6	Firmicutes	Clostridia	Clostridiales	Lachnospiraceae	Eubacterium rectale
176115	6	Firmicutes	Clostridia	Clostridiales	Ruminococcaceae	Faecalibacterium
188900	6	Firmicutes	Clostridia	Clostridiales	Ruminococcaceae	Faecalibacterium
309611	6	Firmicutes	Clostridia	Clostridiales	Ruminococcaceae	Faecalibacterium
326792	6	Firmicutes	Clostridia	Clostridiales	Ruminococcaceae	Faecalibacterium
354485	6	Firmicutes	Clostridia	Clostridiales	Ruminococcaceae	Faecalibacterium
359551	6	Firmicutes	Clostridia	Clostridiales	Ruminococcaceae	Faecalibacterium
360347	6	Firmicutes	Clostridia	Clostridiales	Ruminococcaceae	Faecalibacterium
361142	6	Firmicutes	Clostridia	Clostridiales	Ruminococcaceae	Faecalibacterium
341803	6	Tenericutes	Erysipelotrichi	Erysipelotrichales	Erysipelotrichaceae	Holdemania
112965	6	Firmicutes	Clostridia	Clostridiales	Lachnospiraceae	Lachnospira
187446	6	Firmicutes	Clostridia	Clostridiales	Lachnospiraceae	Lachnospira
316113	6	Firmicutes	Clostridia	Clostridiales	Lachnospiraceae	Lachnospira
316732	6	Firmicutes	Clostridia	Clostridiales	Lachnospiraceae	Lachnospira
260803	6	Bacteroidetes	Bacteroidia	Bacteroidales	Porphyromonadaceae	Odoribacter
36503	6	Firmicutes	Clostridia	Clostridiales	Ruminococcaceae	Oscillospira
113193	6	Firmicutes	Clostridia	Clostridiales	Ruminococcaceae	Oscillospira
116668	6	Firmicutes	Clostridia	Clostridiales	Ruminococcaceae	Oscillospira
158222	6	Firmicutes	Clostridia	Clostridiales	Ruminococcaceae	Oscillospira
196041	6	Firmicutes	Clostridia	Clostridiales	Ruminococcaceae	Oscillospira
301943	6	Firmicutes	Clostridia	Clostridiales	Ruminococcaceae	Oscillospira
324559	6	Firmicutes	Clostridia	Clostridiales	Ruminococcaceae	Oscillospira
325982	6	Firmicutes	Clostridia	Clostridiales	Ruminococcaceae	Oscillospira
345305	6	Firmicutes	Clostridia	Clostridiales	Ruminococcaceae	Oscillospira
356187	6	Firmicutes	Clostridia	Clostridiales	Ruminococcaceae	Oscillospira
7369	6	Proteobacteria	Betaproteobacteria	Burkholderiales	Oxalobacteraceae	Oxalobacter
173412	6	Bacteroidetes	Bacteroidia	Bacteroidales	Porphyromonadaceae	Parabacteroides
253936	6	Bacteroidetes	Bacteroidia	Bacteroidales	Porphyromonadaceae	Parabacteroides
306330	6	Bacteroidetes	Bacteroidia	Bacteroidales	Porphyromonadaceae	Parabacteroides
357901	6	Bacteroidetes	Bacteroidia	Bacteroidales	Porphyromonadaceae	Parabacteroides
369230	6	Bacteroidetes	Bacteroidia	Bacteroidales	Porphyromonadaceae	Parabacteroides
541301	6	Bacteroidetes	Bacteroidia	Bacteroidales	Porphyromonadaceae	Parabacteroides
534242	6	Bacteroidetes	Bacteroidia	Bacteroidales	Porphyromonadaceae	Parabacteroides distasonis
585914	6	Bacteroidetes	Bacteroidia	Bacteroidales	Porphyromonadaceae	Parabacteroides distasonis
177297	6	Bacteroidetes	Bacteroidia	Bacteroidales	Porphyromonadaceae	Parabacteroides gordonii
594033	6	Bacteroidetes	Bacteroidia	Bacteroidales	Prevotellaceae	Prevotella
254376	6	Firmicutes	Clostridia	Clostridiales	Lachnospiraceae	Roseburia
526154	6	Firmicutes	Clostridia	Clostridiales	Lachnospiraceae	Roseburia
129692	6	Firmicutes	Clostridia	Clostridiales	Lachnospiraceae	Ruminococcus
199555	6	Firmicutes	Clostridia	Clostridiales	Lachnospiraceae	Ruminococcus
271078	6	Firmicutes	Clostridia	Clostridiales	Ruminococcaceae	Ruminococcus
349431	6	Firmicutes	Clostridia	Clostridiales	Ruminococcaceae	Ruminococcus
359950	6	Firmicutes	Clostridia	Clostridiales	Ruminococcaceae	Ruminococcus
367493	6	Firmicutes	Clostridia	Clostridiales	Ruminococcaceae	Ruminococcus bromii
231414	6	Synergistetes	Synergistia	Synergistales	Synergistaceae	Synergistes
53640	6	Firmicutes	Clostridia	Clostridiales	Lachnospiraceae
95502	6	Firmicutes	Clostridia	Clostridiales	Ruminococcaceae
102278	6	Firmicutes	Clostridia	Clostridiales
112820	6	Firmicutes	Clostridia	Clostridiales	Peptococcaceae
113065	6	Firmicutes	Clostridia	Clostridiales
114087	6	Firmicutes	Clostridia	Clostridiales	Ruminococcaceae
117133	6	Firmicutes	Clostridia	Clostridiales	Ruminococcaceae
121398	6	Bacteroidetes	Bacteroidia	Bacteroidales	Porphyromonadaceae
130407	6	Firmicutes	Clostridia	Clostridiales
131771	6	Firmicutes	Clostridia	Clostridiales
136271	6	Firmicutes	Clostridia	Clostridiales	Ruminococcaceae
147100	6	Firmicutes	Clostridia	Clostridiales	Ruminococcaceae
157966	6	Firmicutes	Clostridia	Clostridiales	Ruminococcaceae
158946	6	Firmicutes	Clostridia	Clostridiales	Ruminococcaceae
171788	6	Firmicutes	Clostridia	Clostridiales	Ruminococcaceae
174078	6	Firmicutes	Clostridia	Clostridiales
178252	6	Firmicutes	Clostridia	Clostridiales	Ruminococcaceae
178474	6	Firmicutes	Clostridia	Clostridiales	Lachnospiraceae
178512	6	Firmicutes	Clostridia	Clostridiales	Ruminococcaceae
178618	6	Firmicutes	Clostridia	Clostridiales	Catabacteriaceae
178852	6	Firmicutes	Clostridia	Clostridiales	Ruminococcaceae
179201	6	Firmicutes	Clostridia	Clostridiales	Ruminococcaceae
180468	6	Firmicutes	Clostridia	Clostridiales	Ruminococcaceae
181170	6	Firmicutes	Clostridia	Clostridiales	Lachnospiraceae
182073	6	Firmicutes	Clostridia	Clostridiales	Lachnospiraceae
182350	6	Firmicutes	Clostridia	Clostridiales
182927	6	Firmicutes	Clostridia	Clostridiales	Lachnospiraceae
183079	6	Firmicutes	Clostridia	Clostridiales
183985	6	Firmicutes	Clostridia	Clostridiales	Ruminococcaceae
184023	6	Bacteroidetes	Bacteroidia	Bacteroidales
184929	6	Firmicutes	Clostridia	Clostridiales	Lachnospiraceae
186237	6	Firmicutes	Clostridia	Clostridiales	Lachnospiraceae
187404	6	Firmicutes	Clostridia	Clostridiales	Ruminococcaceae
188127	6	Firmicutes	Clostridia	Clostridiales	Lachnospiraceae
188238	6	Firmicutes	Clostridia	Clostridiales	Lachnospiraceae
191553	6	Firmicutes	Clostridia	Clostridiales	Ruminococcaceae
193896	6	Firmicutes	Clostridia	Clostridiales	Ruminococcaceae
195538	6	Firmicutes	Clostridia	Clostridiales
196827	6	Firmicutes	Clostridia	Clostridiales	Ruminococcaceae
198244	6	Firmicutes	Clostridia	Clostridiales	Catabacteriaceae
198511	6	Firmicutes	Clostridia	Clostridiales	Lachnospiraceae
207390	6	Firmicutes	Clostridia	Clostridiales	Lachnospiraceae
209475	6	Firmicutes	Clostridia	Clostridiales	Ruminococcaceae
212532	6	Firmicutes	Clostridia	Clostridiales	Ruminococcaceae
213124	6	Firmicutes	Clostridia	Clostridiales	Ruminococcaceae
224786	6	Firmicutes	Clostridia	Clostridiales	Catabacteriaceae
231952	6	Firmicutes	Clostridia	Clostridiales	Catabacteriaceae
237133	6	Firmicutes	Clostridia	Clostridiales	Ruminococcaceae
240271	6	Firmicutes	Clostridia	Clostridiales	Ruminococcaceae
261408	6	Firmicutes	Clostridia	Clostridiales	Lachnospiraceae
267399	6	Firmicutes	Clostridia	Clostridiales	Lachnospiraceae
269360	6	Firmicutes	Clostridia	Clostridiales	Ruminococcaceae
271207	6	Firmicutes	Clostridia	Clostridiales	Ruminococcaceae
276643	6	Firmicutes	Clostridia	Clostridiales	Lachnospiraceae
288371	6	Firmicutes	Clostridia	Clostridiales	Ruminococcaceae
289304	6	Firmicutes	Clostridia	Clostridiales	Lachnospiraceae
289598	6	Firmicutes	Clostridia	Clostridiales	Ruminococcaceae
290027	6	Bacteroidetes	Bacteroidia	Bacteroidales	Porphyromonadaceae
291199	6	Firmicutes	Clostridia	Clostridiales	Lachnospiraceae
292082	6	Firmicutes	Clostridia	Clostridiales	Lachnospiraceae
293232	6	Firmicutes	Clostridia	Clostridiales	Lachnospiraceae
293990	6	Firmicutes	Clostridia	Clostridiales	Lachnospiraceae
296909	6	Firmicutes	Clostridia	Clostridiales	Lachnospiraceae
297543	6	Firmicutes	Clostridia	Clostridiales
298079	6	Firmicutes	Clostridia	Clostridiales	Ruminococcaceae
298632	6	Firmicutes	Clostridia	Clostridiales	Lachnospiraceae
300327	6	Firmicutes	Clostridia	Clostridiales	Lachnospiraceae
300646	6	Firmicutes	Clostridia	Clostridiales
300752	6	Bacteroidetes	Bacteroidia	Bacteroidales	Porphyromonadaceae
301750	6	Firmicutes	Clostridia	Clostridiales	Ruminococcaceae
302777	6	Firmicutes	Clostridia	Clostridiales	Lachnospiraceae
303073	6	Firmicutes	Clostridia	Clostridiales	Lachnospiraceae
303866	6	Firmicutes	Clostridia	Clostridiales	Lachnospiraceae
311587	6	Firmicutes	Clostridia	Clostridiales
312719	6	Firmicutes	Clostridia	Clostridiales	Ruminococcaceae
317226	6	Firmicutes	Clostridia	Clostridiales	Lachnospiraceae
322257	6	Firmicutes	Clostridia	Clostridiales	Lachnospiraceae
325181	6	Firmicutes	Clostridia	Clostridiales	Lachnospiraceae
329351	6	Firmicutes	Clostridia	Clostridiales	Lachnospiraceae
333260	6	Firmicutes	Clostridia	Clostridiales	Lachnospiraceae
336116	6	Firmicutes	Clostridia	Clostridiales	Lachnospiraceae
337879	6	Firmicutes	Clostridia	Clostridiales	Lachnospiraceae
344266	6	Firmicutes	Clostridia	Clostridiales	Lachnospiraceae
345806	6	Firmicutes	Clostridia	Clostridiales	Lachnospiraceae
349725	6	Firmicutes	Clostridia	Clostridiales	Ruminococcaceae
350447	6	Firmicutes	Clostridia	Clostridiales	Lachnospiraceae
352347	6	Firmicutes	Clostridia	Clostridiales	Lachnospiraceae
352902	6	Firmicutes	Clostridia	Clostridiales	Lachnospiraceae
354737	6	Firmicutes	Clostridia	Clostridiales	Ruminococcaceae
355197	6	Firmicutes	Clostridia	Clostridiales
355255	6	Bacteroidetes	Bacteroidia	Bacteroidales	Rikenellaceae
356639	6	Bacteroidetes	Bacteroidia	Bacteroidales	Porphyromonadaceae
356888	6	Firmicutes	Clostridia	Clostridiales	Ruminococcaceae
358904	6	Firmicutes	Clostridia	Clostridiales	Ruminococcaceae
360730	6	Bacteroidetes	Bacteroidia	Bacteroidales	Porphyromonadaceae
361201	6	Firmicutes	Clostridia	Clostridiales	Ruminococcaceae
362015	6	Firmicutes	Clostridia	Clostridiales	Lachnospiraceae
363919	6	Firmicutes	Clostridia	Clostridiales	Lachnospiraceae
363997	6	Firmicutes	Clostridia	Clostridiales	Ruminococcaceae
364269	6	Firmicutes	Clostridia	Clostridiales	Ruminococcaceae
365180	6	Firmicutes	Clostridia	Clostridiales
366261	6	Firmicutes	Clostridia	Clostridiales	Ruminococcaceae
366592	6	Firmicutes	Clostridia	Clostridiales
367904	6	Firmicutes	Clostridia	Clostridiales	Ruminococcaceae
368163	6	Firmicutes	Clostridia	Clostridiales	Ruminococcaceae
368252	6	Firmicutes	Clostridia	Clostridiales	Catabacteriaceae
369693	6	Firmicutes	Clostridia	Clostridiales	Ruminococcaceae
370075	6	Firmicutes	Clostridia	Clostridiales
454363	6	Firmicutes	Clostridia	Clostridiales	Lachnospiraceae
493071	6	Firmicutes	Clostridia	Clostridiales	Lachnospiraceae
510882	6	Firmicutes	Clostridia	Clostridiales	Ruminococcaceae
519398	6	Firmicutes	Clostridia	Clostridiales	Lachnospiraceae
521210	6	Firmicutes	Clostridia	Clostridiales
530575	6	Firmicutes	Clostridia	Clostridiales	Lachnospiraceae
538931	6	Bacteroidetes	Bacteroidia	Bacteroidales	Porphyromonadaceae
539296	6	Firmicutes	Clostridia	Clostridiales	Ruminococcaceae
544392	6	Firmicutes	Clostridia	Clostridiales	Catabacteriaceae
549281	6	Firmicutes	Clostridia	Clostridiales	Ruminococcaceae
550409	6	Firmicutes	Clostridia	Clostridiales	Ruminococcaceae
554554	6	Firmicutes	Clostridia	Clostridiales
555547	6	Firmicutes	Clostridia	Clostridiales	Catabacteriaceae
567011	6	Firmicutes	Clostridia	Clostridiales	Lachnospiraceae
579750	6	Firmicutes	Clostridia	Clostridiales	Lachnospiraceae
579892	6	Firmicutes	Clostridia	Clostridiales	Ruminococcaceae
586525	6	Firmicutes	Clostridia	Clostridiales	Ruminococcaceae

## Sheet: Sigmoid Cluster Metadata
Greengenes ID#	Cluster	Phylum	Class	Order	Family	Genus/Species
350209	1	Proteobacteria	Gammaproteobacteria	Pseudomonadales	Moraxellaceae	Acinetobacter
70062	1	Proteobacteria	Gammaproteobacteria	Pasteurellales	Pasteurellaceae	Actinobacillus porcinus
499246	1	Actinobacteria	Actinobacteria	Actinomycetales	Actinomycetaceae	Actinomyces
528236	1	Actinobacteria	Actinobacteria	Actinomycetales	Actinomycetaceae	Actinomyces
516753	1	Actinobacteria	Actinobacteria	Actinomycetales	Actinomycetaceae	Actinomyces odontolyticus
40221	1	Proteobacteria	Alphaproteobacteria	Rhizobiales	Bradyrhizobiaceae	Afipia
282536	1	Proteobacteria	Gammaproteobacteria	Pasteurellales	Pasteurellaceae	Aggregatibacter segnis
366342	1	Bacteroidetes	Bacteroidia	Bacteroidales	Rikenellaceae	Alistipes
35000	1	Firmicutes	Clostridia	Clostridiales	Veillonellaceae	Anaeroglobus
275026	1	Proteobacteria	Betaproteobacteria	Burkholderiales		Aquabacterium
532736	1	Proteobacteria	Betaproteobacteria	Burkholderiales		Aquabacterium
165399	1	Bacteroidetes	Bacteroidia	Bacteroidales	Bacteroidaceae	Bacteroides
189384	1	Bacteroidetes	Bacteroidia	Bacteroidales	Bacteroidaceae	Bacteroides
211808	1	Bacteroidetes	Bacteroidia	Bacteroidales	Bacteroidaceae	Bacteroides
310896	1	Bacteroidetes	Bacteroidia	Bacteroidales	Bacteroidaceae	Bacteroides
364889	1	Bacteroidetes	Bacteroidia	Bacteroidales	Bacteroidaceae	Bacteroides
366135	1	Bacteroidetes	Bacteroidia	Bacteroidales	Bacteroidaceae	Bacteroides
465325	1	Bacteroidetes	Bacteroidia	Bacteroidales	Bacteroidaceae	Bacteroides
524843	1	Bacteroidetes	Bacteroidia	Bacteroidales	Bacteroidaceae	Bacteroides coprophilus
29658	1	Actinobacteria	Actinobacteria	Bifidobacteriales	Bifidobacteriaceae	Bifidobacterium
129538	1	Firmicutes	Clostridia	Clostridiales	Lachnospiraceae	Clostridium
136633	1	Firmicutes	Clostridia	Clostridiales	Lachnospiraceae	Clostridium
154631	1	Firmicutes	Clostridia	Clostridiales	Clostridiaceae	Clostridium
198434	1	Firmicutes	Clostridia	Clostridiales	Lachnospiraceae	Clostridium
365259	1	Actinobacteria	Actinobacteria	Coriobacteriales	Coriobacteriaceae	Collinsella aerofaciens
13396	1	Actinobacteria	Actinobacteria	Actinomycetales	Corynebacteriaceae	Corynebacterium durum
164330	1	Proteobacteria	Betaproteobacteria	Burkholderiales	Burkholderiaceae	Cupriavidus
277291	1	Proteobacteria	Betaproteobacteria	Burkholderiales	Comamonadaceae	Curvibacter
146557	1	Firmicutes	Clostridia	Clostridiales	Veillonellaceae	Dialister
196169	1	Firmicutes	Clostridia	Clostridiales	Veillonellaceae	Dialister
13826	1	Firmicutes	Clostridia	Clostridiales	Veillonellaceae	Dialister pneumosintes
360796	1	Firmicutes	Clostridia	Clostridiales	Lachnospiraceae	Dorea
496011	1	Firmicutes	Clostridia	Clostridiales	Clostridiales-XI-IncertaeSedis	Finegoldia
156573	1	Fusobacteria	Fusobacteria	Fusobacteriales	Fusobacteriaceae	Fusobacterium
152089	1	Firmicutes	Bacilli	Gemellales	Gemellaceae	Gemella
144681	1	Firmicutes	Bacilli	Lactobacillales	Carnobacteriaceae	Granulicatella
153987	1	Firmicutes	Bacilli	Lactobacillales	Carnobacteriaceae	Granulicatella
44396	1	Proteobacteria	Gammaproteobacteria	Pasteurellales	Pasteurellaceae	Haemophilus
155443	1	Proteobacteria	Gammaproteobacteria	Pasteurellales	Pasteurellaceae	Haemophilus
318488	1	Proteobacteria	Gammaproteobacteria	Pasteurellales	Pasteurellaceae	Haemophilus parainfluenzae
569527	1	Proteobacteria	Betaproteobacteria	Burkholderiales	Comamonadaceae	Hylemonella
217417	1	Proteobacteria	Betaproteobacteria	Burkholderiales		Methylibium
104555	1	Proteobacteria	Betaproteobacteria	Methylophilales	Methylophilaceae	Methylotenera
369022	1	Proteobacteria	Betaproteobacteria	Rhodocyclales	Rhodocyclaceae	Methyloversatilis
7148	1	Proteobacteria	Betaproteobacteria	Burkholderiales		Mitsuaria
161401	1	Tenericutes	Mollicutes	Mycoplasmatales	Mycoplasmataceae	Mycoplasma
308848	1	Proteobacteria	Betaproteobacteria	Neisseriales	Neisseriaceae	Neisseria
150688	1	Proteobacteria	Alphaproteobacteria	Sphingomonadales	Sphingomonadaceae	Novosphingobium
517647	1	Bacteroidetes	Bacteroidia	Bacteroidales	Porphyromonadaceae	Porphyromonas
520942	1	Bacteroidetes	Bacteroidia	Bacteroidales	Prevotellaceae	Prevotella
560836	1	Bacteroidetes	Bacteroidia	Bacteroidales	Prevotellaceae	Prevotella
167590	1	Proteobacteria	Gammaproteobacteria	Pseudomonadales	Pseudomonadaceae	Pseudomonas
203271	1	Proteobacteria	Betaproteobacteria	Burkholderiales	Burkholderiaceae	Ralstonia
223957	1	Proteobacteria	Betaproteobacteria	Burkholderiales	Burkholderiaceae	Ralstonia
95135	1	Actinobacteria	Actinobacteria	Actinomycetales	Micrococcaceae	Rothia mucilaginosa
272156	1	Proteobacteria	Alphaproteobacteria	Sphingomonadales	Sphingomonadaceae	Sphingomonas
132953	1	Firmicutes	Bacilli	Bacillales	Staphylococcaceae	Staphylococcus
100312	1	Proteobacteria	Gammaproteobacteria	Xanthomonadales	Xanthomonadaceae	Stenotrophomonas
286714	1	Proteobacteria	Gammaproteobacteria	Xanthomonadales	Xanthomonadaceae	Stenotrophomonas
151451	1	Firmicutes	Bacilli	Lactobacillales	Streptococcaceae	Streptococcus
345575	1	Firmicutes	Bacilli	Lactobacillales	Streptococcaceae	Streptococcus
561636	1	Firmicutes	Bacilli	Lactobacillales	Streptococcaceae	Streptococcus
359079	1	Firmicutes	Bacilli	Lactobacillales	Streptococcaceae	Streptococcus anginosus
36023	1	Firmicutes	Bacilli	Lactobacillales	Streptococcaceae	Streptococcus gordonii
67808	1	Firmicutes	Bacilli	Lactobacillales	Streptococcaceae	Streptococcus thermophilus
111135	1	Proteobacteria	Betaproteobacteria	Burkholderiales	Alcaligenaceae	Sutterella
182833	1	Proteobacteria	Betaproteobacteria	Burkholderiales	Alcaligenaceae	Sutterella
271909	1	Proteobacteria	Betaproteobacteria	Burkholderiales	Alcaligenaceae	Sutterella parvirubra
430937	1	Proteobacteria	Betaproteobacteria	Burkholderiales	Comamonadaceae	Xenophilus
343120	1	Proteobacteria	Betaproteobacteria	Rhodocyclales	Rhodocyclaceae	Zoogloea resiniphila
9510	1	Proteobacteria	Gammaproteobacteria	Pasteurellales	Pasteurellaceae
32352	1	Proteobacteria	Gammaproteobacteria	Pasteurellales	Pasteurellaceae
81130	1	Proteobacteria	Betaproteobacteria	Burkholderiales	Comamonadaceae
94238	1	Proteobacteria	Betaproteobacteria	Burkholderiales	Oxalobacteraceae
107128	1	Proteobacteria	Gammaproteobacteria	Pasteurellales	Pasteurellaceae
137060	1	Proteobacteria	Betaproteobacteria	Burkholderiales
138368	1	Firmicutes	Clostridia	Clostridiales
164787	1	Proteobacteria	Alphaproteobacteria	Sphingomonadales
193517	1	Firmicutes	Clostridia	Clostridiales	Lachnospiraceae
202769	1	Proteobacteria	Betaproteobacteria	Burkholderiales	Oxalobacteraceae
247600	1	Proteobacteria	Betaproteobacteria	Methylophilales	Methylophilaceae
332876	1	Proteobacteria	Gammaproteobacteria	Chromatiales
341733	1	Proteobacteria	Betaproteobacteria	Burkholderiales	Oxalobacteraceae
360962	1	Firmicutes	Clostridia	Clostridiales	Lachnospiraceae
382952	1	Proteobacteria	Betaproteobacteria	Burkholderiales	Oxalobacteraceae
523224	1	Proteobacteria	Alphaproteobacteria	Rhizobiales	Bradyrhizobiaceae
540352	1	Proteobacteria	Betaproteobacteria	Neisseriales	Neisseriaceae
573135	1	Proteobacteria	Alphaproteobacteria	Rhizobiales	Bradyrhizobiaceae
576785	1	Proteobacteria	Betaproteobacteria	Rhodocyclales	Rhodocyclaceae
580561	1	Proteobacteria	Betaproteobacteria	Burkholderiales	Oxalobacteraceae
224233	2	Firmicutes	Bacilli	Lactobacillales	Aerococcaceae	Abiotrophia defectiva
191540	2	Firmicutes	Clostridia	Clostridiales	Veillonellaceae	Acidaminococcus intestini
204197	2	Proteobacteria	Gammaproteobacteria	Pasteurellales	Pasteurellaceae	Actinobacillus
367564	2	Proteobacteria	Gammaproteobacteria	Pasteurellales	Pasteurellaceae	Actinobacillus porcinus
569404	2	Actinobacteria	Actinobacteria	Actinomycetales	Actinomycetaceae	Actinomyces
170990	2	Bacteroidetes	Bacteroidia	Bacteroidales	Rikenellaceae	Alistipes
286968	2	Bacteroidetes	Bacteroidia	Bacteroidales	Rikenellaceae	Alistipes
114393	2	Bacteroidetes	Bacteroidia	Bacteroidales	Rikenellaceae	Alistipes finegoldii
38578	2	Proteobacteria	Gammaproteobacteria	Alteromonadales		Alkalimonas
521681	2	Actinobacteria	Actinobacteria	Coriobacteriales	Coriobacteriaceae	Atopobium
90487	2	Bacteroidetes	Bacteroidia	Bacteroidales	Bacteroidaceae	Bacteroides
117866	2	Bacteroidetes	Bacteroidia	Bacteroidales	Bacteroidaceae	Bacteroides
127309	2	Bacteroidetes	Bacteroidia	Bacteroidales	Bacteroidaceae	Bacteroides
136529	2	Bacteroidetes	Bacteroidia	Bacteroidales	Bacteroidaceae	Bacteroides
158000	2	Bacteroidetes	Bacteroidia	Bacteroidales	Bacteroidaceae	Bacteroides
168557	2	Bacteroidetes	Bacteroidia	Bacteroidales	Bacteroidaceae	Bacteroides
170577	2	Bacteroidetes	Bacteroidia	Bacteroidales	Bacteroidaceae	Bacteroides
171559	2	Bacteroidetes	Bacteroidia	Bacteroidales	Bacteroidaceae	Bacteroides
173446	2	Bacteroidetes	Bacteroidia	Bacteroidales	Bacteroidaceae	Bacteroides
174809	2	Bacteroidetes	Bacteroidia	Bacteroidales	Bacteroidaceae	Bacteroides
174868	2	Bacteroidetes	Bacteroidia	Bacteroidales	Bacteroidaceae	Bacteroides
182419	2	Bacteroidetes	Bacteroidia	Bacteroidales	Bacteroidaceae	Bacteroides
195781	2	Bacteroidetes	Bacteroidia	Bacteroidales	Bacteroidaceae	Bacteroides
196080	2	Bacteroidetes	Bacteroidia	Bacteroidales	Bacteroidaceae	Bacteroides
196926	2	Bacteroidetes	Bacteroidia	Bacteroidales	Bacteroidaceae	Bacteroides
197052	2	Bacteroidetes	Bacteroidia	Bacteroidales	Bacteroidaceae	Bacteroides
240992	2	Bacteroidetes	Bacteroidia	Bacteroidales	Bacteroidaceae	Bacteroides
268332	2	Bacteroidetes	Bacteroidia	Bacteroidales	Bacteroidaceae	Bacteroides
271214	2	Bacteroidetes	Bacteroidia	Bacteroidales	Bacteroidaceae	Bacteroides
304722	2	Bacteroidetes	Bacteroidia	Bacteroidales	Bacteroidaceae	Bacteroides
304809	2	Bacteroidetes	Bacteroidia	Bacteroidales	Bacteroidaceae	Bacteroides
316653	2	Bacteroidetes	Bacteroidia	Bacteroidales	Bacteroidaceae	Bacteroides
345104	2	Bacteroidetes	Bacteroidia	Bacteroidales	Bacteroidaceae	Bacteroides
356051	2	Bacteroidetes	Bacteroidia	Bacteroidales	Bacteroidaceae	Bacteroides
356702	2	Bacteroidetes	Bacteroidia	Bacteroidales	Bacteroidaceae	Bacteroides
364572	2	Bacteroidetes	Bacteroidia	Bacteroidales	Bacteroidaceae	Bacteroides
365192	2	Bacteroidetes	Bacteroidia	Bacteroidales	Bacteroidaceae	Bacteroides
366374	2	Bacteroidetes	Bacteroidia	Bacteroidales	Bacteroidaceae	Bacteroides
531722	2	Bacteroidetes	Bacteroidia	Bacteroidales	Bacteroidaceae	Bacteroides
563616	2	Bacteroidetes	Bacteroidia	Bacteroidales	Bacteroidaceae	Bacteroides
577170	2	Bacteroidetes	Bacteroidia	Bacteroidales	Bacteroidaceae	Bacteroides
583656	2	Bacteroidetes	Bacteroidia	Bacteroidales	Bacteroidaceae	Bacteroides
588308	2	Bacteroidetes	Bacteroidia	Bacteroidales	Bacteroidaceae	Bacteroides
318215	2	Bacteroidetes	Bacteroidia	Bacteroidales	Bacteroidaceae	Bacteroides acidifaciens
352289	2	Bacteroidetes	Bacteroidia	Bacteroidales	Bacteroidaceae	Bacteroides caccae
469807	2	Bacteroidetes	Bacteroidia	Bacteroidales	Bacteroidaceae	Bacteroides finegoldii
130007	2	Bacteroidetes	Bacteroidia	Bacteroidales	Bacteroidaceae	Bacteroides fragilis
130663	2	Bacteroidetes	Bacteroidia	Bacteroidales	Bacteroidaceae	Bacteroides fragilis
172201	2	Bacteroidetes	Bacteroidia	Bacteroidales	Bacteroidaceae	Bacteroides fragilis
303633	2	Bacteroidetes	Bacteroidia	Bacteroidales	Bacteroidaceae	Bacteroides fragilis
324518	2	Bacteroidetes	Bacteroidia	Bacteroidales	Bacteroidaceae	Bacteroides fragilis
348787	2	Bacteroidetes	Bacteroidia	Bacteroidales	Bacteroidaceae	Bacteroides fragilis
469810	2	Bacteroidetes	Bacteroidia	Bacteroidales	Bacteroidaceae	Bacteroides fragilis
590979	2	Bacteroidetes	Bacteroidia	Bacteroidales	Bacteroidaceae	Bacteroides fragilis
341503	2	Bacteroidetes	Bacteroidia	Bacteroidales	Bacteroidaceae	Bacteroides intestinalis
122402	2	Bacteroidetes	Bacteroidia	Bacteroidales	Bacteroidaceae	Bacteroides ovatus
176185	2	Bacteroidetes	Bacteroidia	Bacteroidales	Bacteroidaceae	Bacteroides ovatus
363625	2	Bacteroidetes	Bacteroidia	Bacteroidales	Bacteroidaceae	Bacteroides ovatus
184209	2	Bacteroidetes	Bacteroidia	Bacteroidales	Bacteroidaceae	Bacteroides uniformis
164309	2	Firmicutes	Clostridia	Clostridiales	Lachnospiraceae	Blautia
177349	2	Firmicutes	Clostridia	Clostridiales	Lachnospiraceae	Blautia
182672	2	Firmicutes	Clostridia	Clostridiales	Lachnospiraceae	Blautia
183824	2	Firmicutes	Clostridia	Clostridiales	Lachnospiraceae	Blautia
185563	2	Firmicutes	Clostridia	Clostridiales	Lachnospiraceae	Blautia
185969	2	Firmicutes	Clostridia	Clostridiales	Lachnospiraceae	Blautia
189588	2	Firmicutes	Clostridia	Clostridiales	Lachnospiraceae	Blautia
191192	2	Firmicutes	Clostridia	Clostridiales	Lachnospiraceae	Blautia
191950	2	Firmicutes	Clostridia	Clostridiales	Lachnospiraceae	Blautia
196262	2	Firmicutes	Clostridia	Clostridiales	Lachnospiraceae	Blautia
197481	2	Firmicutes	Clostridia	Clostridiales	Lachnospiraceae	Blautia
303897	2	Firmicutes	Clostridia	Clostridiales	Lachnospiraceae	Blautia
318504	2	Firmicutes	Clostridia	Clostridiales	Lachnospiraceae	Blautia
341369	2	Firmicutes	Clostridia	Clostridiales	Lachnospiraceae	Blautia
358442	2	Firmicutes	Clostridia	Clostridiales	Lachnospiraceae	Blautia
522997	2	Firmicutes	Clostridia	Clostridiales	Lachnospiraceae	Blautia
525378	2	Firmicutes	Clostridia	Clostridiales	Lachnospiraceae	Blautia
532203	2	Firmicutes	Clostridia	Clostridiales	Lachnospiraceae	Blautia
544532	2	Firmicutes	Clostridia	Clostridiales	Lachnospiraceae	Blautia
567706	2	Firmicutes	Clostridia	Clostridiales	Lachnospiraceae	Blautia
192025	2	Firmicutes	Clostridia	Clostridiales	Lachnospiraceae	Blautia producta
194041	2	Firmicutes	Clostridia	Clostridiales	Lachnospiraceae	Blautia producta
381254	2	Firmicutes	Clostridia	Clostridiales	Lachnospiraceae	Blautia producta
72374	2	Proteobacteria	Gammaproteobacteria	Enterobacteriales	Enterobacteriaceae	Buttiauxella agrestis
253584	2	Proteobacteria	Epsilonproteobacteria	Campylobacterales	Campylobacteraceae	Campylobacter
380913	2	Proteobacteria	Epsilonproteobacteria	Campylobacterales	Campylobacteraceae	Campylobacter concisus
537424	2	Proteobacteria	Epsilonproteobacteria	Campylobacterales	Campylobacteraceae	Campylobacter hominis
295705	2	Tenericutes	Erysipelotrichi	Erysipelotrichales	Erysipelotrichaceae	Catenibacterium
281015	2	Proteobacteria	Gammaproteobacteria	Enterobacteriales	Enterobacteriaceae	Cedecea
167669	2	Proteobacteria	Gammaproteobacteria	Enterobacteriales	Enterobacteriaceae	Citrobacter
170222	2	Proteobacteria	Gammaproteobacteria	Enterobacteriales	Enterobacteriaceae	Citrobacter
258785	2	Proteobacteria	Gammaproteobacteria	Enterobacteriales	Enterobacteriaceae	Citrobacter
511269	2	Proteobacteria	Gammaproteobacteria	Enterobacteriales	Enterobacteriaceae	Citrobacter farmeri
44883	2	Firmicutes	Clostridia	Clostridiales	Lachnospiraceae	Clostridium
83271	2	Firmicutes	Clostridia	Clostridiales	Lachnospiraceae	Clostridium
132892	2	Firmicutes	Clostridia	Clostridiales	Lachnospiraceae	Clostridium
146502	2	Firmicutes	Clostridia	Clostridiales	Lachnospiraceae	Clostridium
162294	2	Firmicutes	Clostridia	Clostridiales	Lachnospiraceae	Clostridium
164332	2	Firmicutes	Clostridia	Clostridiales	Clostridiaceae	Clostridium
164638	2	Firmicutes	Clostridia	Clostridiales	Lachnospiraceae	Clostridium
175307	2	Firmicutes	Clostridia	Clostridiales	Lachnospiraceae	Clostridium
177738	2	Firmicutes	Clostridia	Clostridiales	Lachnospiraceae	Clostridium
179861	2	Firmicutes	Clostridia	Clostridiales	Lachnospiraceae	Clostridium
180216	2	Firmicutes	Clostridia	Clostridiales	Lachnospiraceae	Clostridium
184052	2	Firmicutes	Clostridia	Clostridiales	Lachnospiraceae	Clostridium
185281	2	Firmicutes	Clostridia	Clostridiales	Lachnospiraceae	Clostridium
187219	2	Firmicutes	Clostridia	Clostridiales	Lachnospiraceae	Clostridium
190188	2	Firmicutes	Clostridia	Clostridiales	Lachnospiraceae	Clostridium
195333	2	Firmicutes	Clostridia	Clostridiales	Lachnospiraceae	Clostridium
195799	2	Firmicutes	Clostridia	Clostridiales	Lachnospiraceae	Clostridium
199755	2	Firmicutes	Clostridia	Clostridiales	Lachnospiraceae	Clostridium
207651	2	Firmicutes	Clostridia	Clostridiales	Lachnospiraceae	Clostridium
228762	2	Firmicutes	Clostridia	Clostridiales	Lachnospiraceae	Clostridium
239053	2	Firmicutes	Clostridia	Clostridiales	Lachnospiraceae	Clostridium
261334	2	Firmicutes	Clostridia	Clostridiales	Lachnospiraceae	Clostridium
268675	2	Firmicutes	Clostridia	Clostridiales	Lachnospiraceae	Clostridium
269949	2	Firmicutes	Clostridia	Clostridiales	Lachnospiraceae	Clostridium
279026	2	Firmicutes	Clostridia	Clostridiales	Lachnospiraceae	Clostridium
292294	2	Firmicutes	Clostridia	Clostridiales	Lachnospiraceae	Clostridium
296872	2	Firmicutes	Clostridia	Clostridiales	Lachnospiraceae	Clostridium
300502	2	Firmicutes	Clostridia	Clostridiales	Lachnospiraceae	Clostridium
301597	2	Firmicutes	Clostridia	Clostridiales	Clostridiaceae	Clostridium
302761	2	Firmicutes	Clostridia	Clostridiales	Clostridiaceae	Clostridium
305247	2	Firmicutes	Clostridia	Clostridiales	Lachnospiraceae	Clostridium
313144	2	Firmicutes	Clostridia	Clostridiales	Lachnospiraceae	Clostridium
320055	2	Firmicutes	Clostridia	Clostridiales	Lachnospiraceae	Clostridium
326928	2	Firmicutes	Clostridia	Clostridiales	Lachnospiraceae	Clostridium
336380	2	Firmicutes	Clostridia	Clostridiales	Lachnospiraceae	Clostridium
338375	2	Firmicutes	Clostridia	Clostridiales	Lachnospiraceae	Clostridium
346275	2	Firmicutes	Clostridia	Clostridiales	Lachnospiraceae	Clostridium
351406	2	Firmicutes	Clostridia	Clostridiales	Clostridiaceae	Clostridium
352861	2	Firmicutes	Clostridia	Clostridiales	Lachnospiraceae	Clostridium
358123	2	Firmicutes	Clostridia	Clostridiales	Lachnospiraceae	Clostridium
360303	2	Firmicutes	Clostridia	Clostridiales	Lachnospiraceae	Clostridium
363845	2	Firmicutes	Clostridia	Clostridiales	Ruminococcaceae	Clostridium
365644	2	Firmicutes	Clostridia	Clostridiales	Lachnospiraceae	Clostridium
369227	2	Firmicutes	Clostridia	Clostridiales	Lachnospiraceae	Clostridium
445575	2	Firmicutes	Clostridia	Clostridiales	Lachnospiraceae	Clostridium
509709	2	Firmicutes	Clostridia	Clostridiales	Lachnospiraceae	Clostridium
470117	2	Firmicutes	Clostridia	Clostridiales	Ruminococcaceae	Clostridium methylpentosum
566561	2	Tenericutes	Erysipelotrichi	Erysipelotrichales	Erysipelotrichaceae	Clostridium ramosum
585935	2	Tenericutes	Erysipelotrichi	Erysipelotrichales	Erysipelotrichaceae	Clostridium spiroforme
191700	2	Tenericutes	Erysipelotrichi	Erysipelotrichales	Erysipelotrichaceae	Coprobacillus
288021	2	Tenericutes	Erysipelotrichi	Erysipelotrichales	Erysipelotrichaceae	Coprobacillus
576232	2	Tenericutes	Erysipelotrichi	Erysipelotrichales	Erysipelotrichaceae	Coprobacillus
196097	2	Firmicutes	Clostridia	Clostridiales	Lachnospiraceae	Coprococcus
310160	2	Firmicutes	Clostridia	Clostridiales	Lachnospiraceae	Coprococcus
345211	2	Firmicutes	Clostridia	Clostridiales	Lachnospiraceae	Coprococcus
353577	2	Firmicutes	Clostridia	Clostridiales	Lachnospiraceae	Coprococcus
310100	2	Firmicutes	Clostridia	Clostridiales	Veillonellaceae	Dialister invisus
358610	2	Actinobacteria	Actinobacteria	Coriobacteriales	Coriobacteriaceae	Eggerthella lenta
6388	2	Proteobacteria	Betaproteobacteria	Neisseriales	Neisseriaceae	Eikenella
176468	2	Proteobacteria	Gammaproteobacteria	Enterobacteriales	Enterobacteriaceae	Enterobacter cowanii
414081	2	Proteobacteria	Gammaproteobacteria	Enterobacteriales	Enterobacteriaceae	Erwinia
173654	2	Proteobacteria	Gammaproteobacteria	Enterobacteriales	Enterobacteriaceae	Escherichia
295395	2	Proteobacteria	Gammaproteobacteria	Enterobacteriales	Enterobacteriaceae	Escherichia
181111	2	Firmicutes	Clostridia	Clostridiales	Lachnospiraceae	Eubacterium
181892	2	Firmicutes	Clostridia	Clostridiales	Ruminococcaceae	Eubacterium
192536	2	Firmicutes	Clostridia	Clostridiales	Lachnospiraceae	Eubacterium
198740	2	Firmicutes	Clostridia	Clostridiales	Lachnospiraceae	Eubacterium
361996	2	Firmicutes	Clostridia	Clostridiales	Lachnospiraceae	Eubacterium
528901	2	Firmicutes	Clostridia	Clostridiales	Clostridiales-XIII-IncertaeSedis	Eubacterium
557964	2	Tenericutes	Erysipelotrichi	Erysipelotrichales	Erysipelotrichaceae	Eubacterium cylindroides
470380	2	Tenericutes	Erysipelotrichi	Erysipelotrichales	Erysipelotrichaceae	Eubacterium limosum
368102	2	Firmicutes	Clostridia	Clostridiales	Ruminococcaceae	Faecalibacterium
149902	2	Fusobacteria	Fusobacteria	Fusobacteriales	Fusobacteriaceae	Fusobacterium
261897	2	Fusobacteria	Fusobacteria	Fusobacteriales	Fusobacteriaceae	Fusobacterium
507068	2	Fusobacteria	Fusobacteria	Fusobacteriales	Fusobacteriaceae	Fusobacterium
270543	2	Proteobacteria	Gammaproteobacteria	Enterobacteriales	Enterobacteriaceae	Klebsiella
307981	2	Proteobacteria	Gammaproteobacteria	Enterobacteriales	Enterobacteriaceae	Klebsiella
10116	2	Proteobacteria	Gammaproteobacteria	Enterobacteriales	Enterobacteriaceae	Klebsiella oxytoca
413455	2	Proteobacteria	Deltaproteobacteria	Desulfovibrionales	Desulfovibrionaceae	LE30
123510	2	Proteobacteria	Gammaproteobacteria	Enterobacteriales	Enterobacteriaceae	Leclercia
211593	2	Proteobacteria	Gammaproteobacteria	Enterobacteriales	Enterobacteriaceae	Leclercia
324532	2	Fusobacteria	Fusobacteria	Fusobacteriales	Fusobacteriaceae	Leptotrichia
397204	2	Fusobacteria	Fusobacteria	Fusobacteriales	Fusobacteriaceae	Leptotrichia
360229	2	Proteobacteria	Betaproteobacteria	Neisseriales	Neisseriaceae	Neisseria
356187	2	Firmicutes	Clostridia	Clostridiales	Ruminococcaceae	Oscillospira
463204	2	Proteobacteria	Gammaproteobacteria	Enterobacteriales	Enterobacteriaceae	Pantoea
168031	2	Proteobacteria	Gammaproteobacteria	Enterobacteriales	Enterobacteriaceae	Pantoea ananatis
313060	2	Proteobacteria	Gammaproteobacteria	Enterobacteriales	Enterobacteriaceae	Pantoea ananatis
508810	2	Proteobacteria	Gammaproteobacteria	Enterobacteriales	Enterobacteriaceae	Pantoea citrea
539107	2	Proteobacteria	Gammaproteobacteria	Enterobacteriales	Enterobacteriaceae	Pantoea dispersa
342873	2	Bacteroidetes	Bacteroidia	Bacteroidales	Porphyromonadaceae	Parabacteroides
181489	2	Firmicutes	Clostridia	Clostridiales	Clostridiales-XI-IncertaeSedis	Parvimonas micra
569279	2	Bacteroidetes	Bacteroidia	Bacteroidales	Porphyromonadaceae	Porphyromonas
505618	2	Bacteroidetes	Bacteroidia	Bacteroidales	Prevotellaceae	Prevotella
24848	2	Proteobacteria	Gammaproteobacteria	Enterobacteriales	Enterobacteriaceae	Raoultella
364163	2	Proteobacteria	Gammaproteobacteria	Enterobacteriales	Enterobacteriaceae	Raoultella
533667	2	Proteobacteria	Gammaproteobacteria	Enterobacteriales	Enterobacteriaceae	Raoultella
319369	2	Proteobacteria	Gammaproteobacteria	Enterobacteriales	Enterobacteriaceae	Raoultella ornithinolytica
518940	2	Firmicutes	Clostridia	Clostridiales	Lachnospiraceae	Roseburia
519039	2	Firmicutes	Clostridia	Clostridiales	Lachnospiraceae	Roseburia
167187	2	Firmicutes	Clostridia	Clostridiales	Lachnospiraceae	Ruminococcus
172273	2	Firmicutes	Clostridia	Clostridiales	Lachnospiraceae	Ruminococcus
178332	2	Firmicutes	Clostridia	Clostridiales	Lachnospiraceae	Ruminococcus
187935	2	Firmicutes	Clostridia	Clostridiales	Lachnospiraceae	Ruminococcus
340603	2	Firmicutes	Clostridia	Clostridiales	Lachnospiraceae	Ruminococcus
349002	2	Firmicutes	Clostridia	Clostridiales	Lachnospiraceae	Ruminococcus
359323	2	Firmicutes	Clostridia	Clostridiales	Lachnospiraceae	Ruminococcus
359707	2	Firmicutes	Clostridia	Clostridiales	Lachnospiraceae	Ruminococcus
360138	2	Firmicutes	Clostridia	Clostridiales	Lachnospiraceae	Ruminococcus
365645	2	Firmicutes	Clostridia	Clostridiales	Lachnospiraceae	Ruminococcus
545537	2	Firmicutes	Clostridia	Clostridiales	Lachnospiraceae	Ruminococcus
563086	2	Firmicutes	Clostridia	Clostridiales	Lachnospiraceae	Ruminococcus
183646	2	Firmicutes	Clostridia	Clostridiales	Lachnospiraceae	Ruminococcus gnavus
188039	2	Firmicutes	Clostridia	Clostridiales	Lachnospiraceae	Ruminococcus gnavus
191179	2	Firmicutes	Clostridia	Clostridiales	Lachnospiraceae	Ruminococcus gnavus
302306	2	Firmicutes	Clostridia	Clostridiales	Lachnospiraceae	Ruminococcus gnavus
287416	2	Firmicutes	Clostridia	Clostridiales	Clostridiaceae	Sarcina
548154	2	Firmicutes	Clostridia	Clostridiales	Veillonellaceae	Selenomonas
85525	2	Proteobacteria	Gammaproteobacteria	Enterobacteriales	Enterobacteriaceae	Serratia marcescens
259635	2	Proteobacteria	Gammaproteobacteria	Enterobacteriales	Enterobacteriaceae	Serratia marcescens
262838	2	Proteobacteria	Gammaproteobacteria	Enterobacteriales	Enterobacteriaceae	Serratia marcescens
560465	2	Proteobacteria	Gammaproteobacteria	Enterobacteriales	Enterobacteriaceae	Serratia marcescens
543887	2	Proteobacteria	Gammaproteobacteria	Enterobacteriales	Enterobacteriaceae	Sodalis
41366	2	Tenericutes	Erysipelotrichi	Erysipelotrichales	Erysipelotrichaceae	Solobacterium moorei
15456	2	Firmicutes	Bacilli	Lactobacillales	Streptococcaceae	Streptococcus alactolyticus
525128	2	Firmicutes	Bacilli	Lactobacillales	Streptococcaceae	Streptococcus constellatus
209077	2	Proteobacteria	Betaproteobacteria	Burkholderiales	Alcaligenaceae	Sutterella
309527	2	Firmicutes	Bacilli	Turicibacterales	Turicibacteraceae	Turicibacter
102195	2	Firmicutes	Clostridia	Clostridiales	Veillonellaceae	Veillonella
571972	2	Firmicutes	Clostridia	Clostridiales	Veillonellaceae	Veillonella
114821	2	Firmicutes	Clostridia	Clostridiales	Veillonellaceae	Veillonella parvula
9670	2	Proteobacteria	Gammaproteobacteria	Enterobacteriales	Enterobacteriaceae
9771	2	Proteobacteria	Gammaproteobacteria	Enterobacteriales	Enterobacteriaceae
10115	2	Proteobacteria	Gammaproteobacteria	Enterobacteriales	Enterobacteriaceae
68842	2	Firmicutes	Clostridia	Clostridiales	Lachnospiraceae
72987	2	Firmicutes	Clostridia	Clostridiales	Ruminococcaceae
87238	2	Firmicutes	Clostridia	Clostridiales	Veillonellaceae
97286	2	Firmicutes	Clostridia	Clostridiales	Lachnospiraceae
110439	2	Firmicutes	Clostridia	Clostridiales	Catabacteriaceae
112820	2	Firmicutes	Clostridia	Clostridiales	Peptococcaceae
113482	2	Firmicutes	Clostridia	Clostridiales	Lachnospiraceae
124309	2	Proteobacteria	Gammaproteobacteria	Pseudomonadales	Moraxellaceae
129660	2	Firmicutes	Clostridia	Clostridiales	Lachnospiraceae
136113	2	Proteobacteria	Gammaproteobacteria	Enterobacteriales	Enterobacteriaceae
157957	2	Firmicutes	Clostridia	Clostridiales	Lachnospiraceae
164430	2	Proteobacteria	Gammaproteobacteria	Enterobacteriales	Enterobacteriaceae
168597	2	Proteobacteria	Gammaproteobacteria	Enterobacteriales	Enterobacteriaceae
175704	2	Firmicutes	Clostridia	Clostridiales	Lachnospiraceae
177359	2	Firmicutes	Clostridia	Clostridiales	Lachnospiraceae
178148	2	Bacteroidetes	Bacteroidia	Bacteroidales
178242	2	Firmicutes	Clostridia	Clostridiales	Ruminococcaceae
179333	2	Firmicutes	Clostridia	Clostridiales	Lachnospiraceae
179347	2	Firmicutes	Clostridia	Clostridiales	Lachnospiraceae
179557	2	Firmicutes	Clostridia	Clostridiales	Lachnospiraceae
179563	2	Firmicutes	Clostridia	Clostridiales	Lachnospiraceae
182125	2	Firmicutes	Clostridia	Clostridiales	Lachnospiraceae
182428	2	Firmicutes	Clostridia	Clostridiales	Lachnospiraceae
182712	2	Firmicutes	Clostridia	Clostridiales	Lachnospiraceae
184403	2	Firmicutes	Clostridia	Clostridiales	Lachnospiraceae
184472	2	Firmicutes	Clostridia	Clostridiales	Lachnospiraceae
185631	2	Firmicutes	Clostridia	Clostridiales	Lachnospiraceae
188313	2	Firmicutes	Clostridia	Clostridiales	Lachnospiraceae
190954	2	Firmicutes	Clostridia	Clostridiales	Lachnospiraceae
195415	2	Firmicutes	Clostridia	Clostridiales	Ruminococcaceae
197616	2	Firmicutes	Clostridia	Clostridiales	Ruminococcaceae
197765	2	Firmicutes	Clostridia	Clostridiales	Lachnospiraceae
198239	2	Proteobacteria	Gammaproteobacteria	Enterobacteriales	Enterobacteriaceae
198928	2	Firmicutes	Clostridia	Clostridiales	Lachnospiraceae
203728	2	Proteobacteria	Gammaproteobacteria	Aeromonadales	Aeromonadaceae
207177	2	Firmicutes	Clostridia	Clostridiales	Ruminococcaceae
212753	2	Firmicutes	Clostridia	Clostridiales	Lachnospiraceae
217008	2	Proteobacteria	Gammaproteobacteria	Enterobacteriales	Enterobacteriaceae
272886	2	Firmicutes	Clostridia	Clostridiales	Lachnospiraceae
288286	2	Firmicutes	Clostridia	Clostridiales	Clostridiaceae
288981	2	Firmicutes	Clostridia	Clostridiales	Lachnospiraceae
291079	2	Proteobacteria	Gammaproteobacteria	Enterobacteriales	Enterobacteriaceae
291199	2	Firmicutes	Clostridia	Clostridiales	Lachnospiraceae
291720	2	Firmicutes	Clostridia	Clostridiales	Lachnospiraceae
305982	2	Proteobacteria	Gammaproteobacteria	Enterobacteriales	Enterobacteriaceae
306066	2	Firmicutes	Clostridia	Clostridiales	Lachnospiraceae
311587	2	Firmicutes	Clostridia	Clostridiales
323418	2	Proteobacteria	Gammaproteobacteria	Enterobacteriales	Enterobacteriaceae
324236	2	Firmicutes	Clostridia	Clostridiales	Lachnospiraceae
333341	2	Firmicutes	Clostridia	Clostridiales	Lachnospiraceae
334634	2	Firmicutes	Clostridia	Clostridiales	Lachnospiraceae
349190	2	Firmicutes	Clostridia	Clostridiales	Ruminococcaceae
425949	2	Proteobacteria	Gammaproteobacteria	Enterobacteriales	Enterobacteriaceae
453756	2	Firmicutes	Clostridia	Clostridiales	Lachnospiraceae
464068	2	Proteobacteria	Gammaproteobacteria	Enterobacteriales	Enterobacteriaceae
498498	2	Bacteroidetes	Flavobacteria	Flavobacteriales	Flavobacteriaceae
518104	2	Firmicutes	Clostridia	Clostridiales	Lachnospiraceae
531978	2	Proteobacteria	Gammaproteobacteria	Enterobacteriales	Enterobacteriaceae
539296	2	Firmicutes	Clostridia	Clostridiales	Ruminococcaceae
543441	2	Proteobacteria	Gammaproteobacteria	Enterobacteriales	Enterobacteriaceae
544392	2	Firmicutes	Clostridia	Clostridiales	Catabacteriaceae
544941	2	Proteobacteria	Gammaproteobacteria	Enterobacteriales	Enterobacteriaceae
547287	2	Firmicutes	Clostridia	Clostridiales	Lachnospiraceae
553282	2	Proteobacteria	Gammaproteobacteria	Enterobacteriales	Enterobacteriaceae
579505	2	Firmicutes	Clostridia	Clostridiales	Lachnospiraceae
581185	2	Proteobacteria	Gammaproteobacteria
581785	2	Firmicutes	Clostridia	Clostridiales	Ruminococcaceae
594312	2	Firmicutes	Clostridia	Clostridiales	Lachnospiraceae
557758	3	Proteobacteria	Betaproteobacteria	Burkholderiales	Comamonadaceae	Acidovorax
173965	3	Actinobacteria	Actinobacteria	Coriobacteriales	Coriobacteriaceae	Adlercreutzia
533891	3	Verrucomicrobia	Verrucomicrobiae	Verrucomicrobiales	Verrucomicrobiaceae	Akkermansia
542444	3	Verrucomicrobia	Verrucomicrobiae	Verrucomicrobiales	Verrucomicrobiaceae	Akkermansia
575256	3	Verrucomicrobia	Verrucomicrobiae	Verrucomicrobiales	Verrucomicrobiaceae	Akkermansia
101334	3	Proteobacteria	Betaproteobacteria	Burkholderiales	Comamonadaceae	Aquamonas fontana
158727	3	Bacteroidetes	Bacteroidia	Bacteroidales	Bacteroidaceae	Bacteroides
172821	3	Bacteroidetes	Bacteroidia	Bacteroidales	Bacteroidaceae	Bacteroides
195070	3	Bacteroidetes	Bacteroidia	Bacteroidales	Bacteroidaceae	Bacteroides
196778	3	Bacteroidetes	Bacteroidia	Bacteroidales	Bacteroidaceae	Bacteroides
242308	3	Bacteroidetes	Bacteroidia	Bacteroidales	Bacteroidaceae	Bacteroides
433947	3	Bacteroidetes	Bacteroidia	Bacteroidales	Bacteroidaceae	Bacteroides
551846	3	Bacteroidetes	Bacteroidia	Bacteroidales	Bacteroidaceae	Bacteroides
578023	3	Bacteroidetes	Bacteroidia	Bacteroidales	Bacteroidaceae	Bacteroides
130228	3	Bacteroidetes	Bacteroidia	Bacteroidales	Bacteroidaceae	Bacteroides plebeius
122274	3	Bacteroidetes	Bacteroidia	Bacteroidales	Bacteroidaceae	Bacteroides salyersiae
164088	3	Bacteroidetes	Bacteroidia	Bacteroidales	Bacteroidaceae	Bacteroides stercoris
584375	3	Actinobacteria	Actinobacteria	Bifidobacteriales	Bifidobacteriaceae	Bifidobacterium adolescentis
140697	3	Proteobacteria	Gammaproteobacteria	Pasteurellales	Pasteurellaceae	Bisgaard
138736	3	Firmicutes	Clostridia	Clostridiales	Lachnospiraceae	Blautia
174163	3	Firmicutes	Clostridia	Clostridiales	Lachnospiraceae	Blautia
176070	3	Firmicutes	Clostridia	Clostridiales	Lachnospiraceae	Blautia
177941	3	Firmicutes	Clostridia	Clostridiales	Lachnospiraceae	Blautia
181003	3	Firmicutes	Clostridia	Clostridiales	Lachnospiraceae	Blautia
184882	3	Firmicutes	Clostridia	Clostridiales	Lachnospiraceae	Blautia
185816	3	Firmicutes	Clostridia	Clostridiales	Lachnospiraceae	Blautia
187040	3	Firmicutes	Clostridia	Clostridiales	Lachnospiraceae	Blautia
187271	3	Firmicutes	Clostridia	Clostridiales	Lachnospiraceae	Blautia
187385	3	Firmicutes	Clostridia	Clostridiales	Lachnospiraceae	Blautia
199010	3	Firmicutes	Clostridia	Clostridiales	Lachnospiraceae	Blautia
294476	3	Firmicutes	Clostridia	Clostridiales	Lachnospiraceae	Blautia
304108	3	Firmicutes	Clostridia	Clostridiales	Lachnospiraceae	Blautia
212707	3	Proteobacteria	Betaproteobacteria	Burkholderiales	Burkholderiaceae	Burkholderia andropogonis
367189	3	Proteobacteria	Betaproteobacteria	Burkholderiales	Burkholderiaceae	Burkholderia andropogonis
168866	3	Firmicutes	Clostridia	Clostridiales	Lachnospiraceae	Clostridium
191548	3	Firmicutes	Clostridia	Clostridiales	Lachnospiraceae	Clostridium
198555	3	Firmicutes	Clostridia	Clostridiales	Lachnospiraceae	Clostridium
205435	3	Firmicutes	Clostridia	Clostridiales	Ruminococcaceae	Clostridium
316609	3	Firmicutes	Clostridia	Clostridiales	Lachnospiraceae	Clostridium
326071	3	Firmicutes	Clostridia	Clostridiales	Lachnospiraceae	Clostridium
331803	3	Firmicutes	Clostridia	Clostridiales	Lachnospiraceae	Clostridium
534306	3	Firmicutes	Clostridia	Clostridiales	Clostridiaceae	Clostridium
563572	3	Firmicutes	Clostridia	Clostridiales	Lachnospiraceae	Clostridium
179617	3	Firmicutes	Clostridia	Clostridiales	Lachnospiraceae	Coprococcus
195428	3	Firmicutes	Clostridia	Clostridiales	Lachnospiraceae	Coprococcus
231128	3	Firmicutes	Clostridia	Clostridiales	Lachnospiraceae	Coprococcus
297642	3	Firmicutes	Clostridia	Clostridiales	Lachnospiraceae	Coprococcus
364304	3	Firmicutes	Clostridia	Clostridiales	Lachnospiraceae	Coprococcus
367762	3	Firmicutes	Clostridia	Clostridiales	Lachnospiraceae	Coprococcus
368393	3	Firmicutes	Clostridia	Clostridiales	Lachnospiraceae	Coprococcus
322785	3	Firmicutes	Clostridia	Clostridiales	Lachnospiraceae	Coprococcus eutactus
190252	3	Firmicutes	Clostridia	Clostridiales	Veillonellaceae	Dialister
345912	3	Firmicutes	Clostridia	Clostridiales	Veillonellaceae	Dialister
188008	3	Firmicutes	Clostridia	Clostridiales	Lachnospiraceae	Eubacterium
292065	3	Tenericutes	Erysipelotrichi	Erysipelotrichales	Erysipelotrichaceae	Eubacterium biforme
184910	3	Firmicutes	Clostridia	Clostridiales	Lachnospiraceae	Eubacterium rectale
193343	3	Firmicutes	Clostridia	Clostridiales	Lachnospiraceae	Eubacterium rectale
198071	3	Firmicutes	Clostridia	Clostridiales	Lachnospiraceae	Eubacterium rectale
361117	3	Firmicutes	Clostridia	Clostridiales	Lachnospiraceae	Eubacterium rectale
362203	3	Firmicutes	Clostridia	Clostridiales	Lachnospiraceae	Eubacterium rectale
308135	3	Firmicutes	Clostridia	Clostridiales	Ruminococcaceae	Faecalibacterium
310301	3	Firmicutes	Clostridia	Clostridiales	Ruminococcaceae	Faecalibacterium
338066	3	Firmicutes	Clostridia	Clostridiales	Ruminococcaceae	Faecalibacterium
552655	3	Proteobacteria	Betaproteobacteria	Burkholderiales	Oxalobacteraceae	Herbaspirillum frisingense
313175	3	Proteobacteria	Betaproteobacteria	Burkholderiales	Oxalobacteraceae	Janthinobacterium lividum
328912	3	Proteobacteria	Betaproteobacteria	Burkholderiales	Comamonadaceae	Limnohabitans
350428	3	Proteobacteria	Betaproteobacteria	Burkholderiales		Methylibium
470747	3	Firmicutes	Clostridia	Clostridiales	Lachnospiraceae	Oribacterium sinus
158222	3	Firmicutes	Clostridia	Clostridiales	Ruminococcaceae	Oscillospira
266274	3	Firmicutes	Clostridia	Clostridiales	Ruminococcaceae	Oscillospira
301943	3	Firmicutes	Clostridia	Clostridiales	Ruminococcaceae	Oscillospira
180878	3	Firmicutes	Clostridia	Clostridiales	Lachnospiraceae	Roseburia
197953	3	Firmicutes	Clostridia	Clostridiales	Lachnospiraceae	Roseburia
254376	3	Firmicutes	Clostridia	Clostridiales	Lachnospiraceae	Roseburia
304891	3	Firmicutes	Clostridia	Clostridiales	Lachnospiraceae	Roseburia
351348	3	Firmicutes	Clostridia	Clostridiales	Lachnospiraceae	Roseburia
510026	3	Firmicutes	Clostridia	Clostridiales	Lachnospiraceae	Roseburia
196920	3	Firmicutes	Clostridia	Clostridiales	Lachnospiraceae	Roseburia faecis
94758	3	Firmicutes	Clostridia	Clostridiales	Ruminococcaceae	Ruminococcus
162162	3	Firmicutes	Clostridia	Clostridiales	Lachnospiraceae	Ruminococcus
176169	3	Firmicutes	Clostridia	Clostridiales	Ruminococcaceae	Ruminococcus
180432	3	Firmicutes	Clostridia	Clostridiales	Lachnospiraceae	Ruminococcus
321693	3	Firmicutes	Clostridia	Clostridiales	Lachnospiraceae	Ruminococcus
349431	3	Firmicutes	Clostridia	Clostridiales	Ruminococcaceae	Ruminococcus
268713	3	Firmicutes	Clostridia	Clostridiales	Lachnospiraceae	Ruminococcus obeum
158280	3	Proteobacteria	Betaproteobacteria	Burkholderiales	Alcaligenaceae	Sutterella
176809	3	Proteobacteria	Betaproteobacteria	Burkholderiales	Alcaligenaceae	Sutterella
358132	3	Proteobacteria	Betaproteobacteria	Burkholderiales	Alcaligenaceae	Sutterella
390061	3	Proteobacteria	Betaproteobacteria	Burkholderiales	Alcaligenaceae	Sutterella
445073	3	Proteobacteria	Betaproteobacteria	Burkholderiales	Alcaligenaceae	Sutterella
589923	3	Proteobacteria	Betaproteobacteria	Burkholderiales	Alcaligenaceae	Sutterella
552523	3	Firmicutes	Bacilli	Turicibacterales	Turicibacteraceae	Turicibacter
7288	3	Proteobacteria	Betaproteobacteria	Burkholderiales	Oxalobacteraceae
70139	3	Proteobacteria	Betaproteobacteria	Burkholderiales	Comamonadaceae
101433	3	Firmicutes	Clostridia	Clostridiales	Catabacteriaceae
102278	3	Firmicutes	Clostridia	Clostridiales
113336	3	Firmicutes	Clostridia	Clostridiales	Ruminococcaceae
118966	3	Firmicutes	Clostridia	Clostridiales
129459	3	Firmicutes	Clostridia	Clostridiales	Ruminococcaceae
137444	3	Proteobacteria	Betaproteobacteria	Burkholderiales	Burkholderiaceae
150182	3	Firmicutes	Clostridia	Clostridiales	Ruminococcaceae
166194	3	Firmicutes	Clostridia	Clostridiales	Ruminococcaceae
174078	3	Firmicutes	Clostridia	Clostridiales
177055	3	Firmicutes	Clostridia	Clostridiales	Lachnospiraceae
177478	3	Actinobacteria	Actinobacteria	Coriobacteriales
180658	3	Firmicutes	Clostridia	Clostridiales	Ruminococcaceae
181074	3	Tenericutes	Erysipelotrichi	Erysipelotrichales	Erysipelotrichaceae
181170	3	Firmicutes	Clostridia	Clostridiales	Lachnospiraceae
181807	3	Firmicutes	Clostridia	Clostridiales	Lachnospiraceae
183866	3	Firmicutes	Clostridia	Clostridiales
186640	3	Firmicutes	Clostridia	Clostridiales	Ruminococcaceae
187474	3	Tenericutes	Erysipelotrichi	Erysipelotrichales	Erysipelotrichaceae
191541	3	Firmicutes	Clostridia	Clostridiales	Ruminococcaceae
192347	3	Firmicutes	Clostridia	Clostridiales	Ruminococcaceae
193312	3	Firmicutes	Clostridia	Clostridiales	Lachnospiraceae
194444	3	Bacteroidetes	Bacteroidia	Bacteroidales	Prevotellaceae
197710	3	Firmicutes	Clostridia	Clostridiales	Ruminococcaceae
208045	3	Proteobacteria	Betaproteobacteria	Burkholderiales	Alcaligenaceae
214378	3	Firmicutes	Clostridia	Clostridiales	Ruminococcaceae
229348	3	Firmicutes	Clostridia	Clostridiales	Lachnospiraceae
287529	3	Firmicutes	Clostridia	Clostridiales	Ruminococcaceae
294440	3	Firmicutes	Clostridia	Clostridiales	Lachnospiraceae
297543	3	Firmicutes	Clostridia	Clostridiales
301700	3	Firmicutes	Clostridia	Clostridiales
303274	3	Firmicutes	Clostridia	Clostridiales	Lachnospiraceae
309008	3	Firmicutes	Clostridia	Clostridiales	Catabacteriaceae
310225	3	Firmicutes	Clostridia	Clostridiales	Ruminococcaceae
312719	3	Firmicutes	Clostridia	Clostridiales	Ruminococcaceae
317502	3	Firmicutes	Clostridia	Clostridiales	Ruminococcaceae
321899	3	Firmicutes	Clostridia	Clostridiales	Ruminococcaceae
328363	3	Firmicutes	Clostridia	Clostridiales	Ruminococcaceae
334615	3	Proteobacteria	Betaproteobacteria	Burkholderiales	Comamonadaceae
336217	3	Firmicutes	Clostridia	Clostridiales	Ruminococcaceae
338961	3	Firmicutes	Clostridia	Clostridiales	Lachnospiraceae
344641	3	Firmicutes	Clostridia	Clostridiales
349094	3	Firmicutes	Clostridia	Clostridiales	Lachnospiraceae
356888	3	Firmicutes	Clostridia	Clostridiales	Ruminococcaceae
360538	3	Firmicutes	Clostridia	Clostridiales	Lachnospiraceae
362930	3	Firmicutes	Clostridia	Clostridiales	Ruminococcaceae
363519	3	Firmicutes	Clostridia	Clostridiales
370075	3	Firmicutes	Clostridia	Clostridiales
378432	3	Firmicutes	Clostridia	Clostridiales	Lachnospiraceae
493071	3	Firmicutes	Clostridia	Clostridiales	Lachnospiraceae
580578	3	Proteobacteria	Betaproteobacteria	Burkholderiales	Comamonadaceae
13853	4	Firmicutes	Clostridia	Clostridiales	Veillonellaceae	Acidaminococcus fermentans
298219	4	Actinobacteria	Actinobacteria	Coriobacteriales	Coriobacteriaceae	Adlercreutzia
177858	4	Verrucomicrobia	Verrucomicrobiae	Verrucomicrobiales	Verrucomicrobiaceae	Akkermansia
264713	4	Verrucomicrobia	Verrucomicrobiae	Verrucomicrobiales	Verrucomicrobiaceae	Akkermansia
359376	4	Verrucomicrobia	Verrucomicrobiae	Verrucomicrobiales	Verrucomicrobiaceae	Akkermansia muciniphila
107044	4	Bacteroidetes	Bacteroidia	Bacteroidales	Rikenellaceae	Alistipes
185451	4	Bacteroidetes	Bacteroidia	Bacteroidales	Rikenellaceae	Alistipes
273361	4	Bacteroidetes	Bacteroidia	Bacteroidales	Rikenellaceae	Alistipes
17494	4	Firmicutes	Clostridia	Clostridiales	Lachnospiraceae	Anaerostipes
66959	4	Proteobacteria	Betaproteobacteria	Rhodocyclales	Rhodocyclaceae	Azoarcus
118847	4	Bacteroidetes	Bacteroidia	Bacteroidales	Bacteroidaceae	Bacteroides
290164	4	Bacteroidetes	Bacteroidia	Bacteroidales	Bacteroidaceae	Bacteroides
328796	4	Bacteroidetes	Bacteroidia	Bacteroidales	Bacteroidaceae	Bacteroides
356052	4	Bacteroidetes	Bacteroidia	Bacteroidales	Bacteroidaceae	Bacteroides
567197	4	Bacteroidetes	Bacteroidia	Bacteroidales	Bacteroidaceae	Bacteroides
578788	4	Bacteroidetes	Bacteroidia	Bacteroidales	Bacteroidaceae	Bacteroides
469742	4	Firmicutes	Clostridia	Clostridiales	Ruminococcaceae	Bacteroides capillosus
189319	4	Bacteroidetes	Bacteroidia	Bacteroidales	Bacteroidaceae	Bacteroides eggerthii
344484	4	Bacteroidetes	Bacteroidia	Bacteroidales	Bacteroidaceae	Bacteroides eggerthii
52643	4	Bacteroidetes	Bacteroidia	Bacteroidales	Bacteroidaceae	Bacteroides fragilis
130851	4	Bacteroidetes	Bacteroidia	Bacteroidales	Bacteroidaceae	Bacteroides helcogenes
367171	4	Bacteroidetes	Bacteroidia	Bacteroidales	Bacteroidaceae	Bacteroides intestinalis
365909	4	Bacteroidetes	Bacteroidia	Bacteroidales	Bacteroidaceae	Bacteroides ovatus
320826	4	Actinobacteria	Actinobacteria	Bifidobacteriales	Bifidobacteriaceae	Bifidobacterium longum
131391	4	Actinobacteria	Actinobacteria	Bifidobacteriales	Bifidobacteriaceae	Bifidobacterium pseudolongum
364486	4	Proteobacteria	Deltaproteobacteria	Desulfovibrionales	Desulfovibrionaceae	Bilophila wadsworthia
143819	4	Firmicutes	Clostridia	Clostridiales	Lachnospiraceae	Blautia
171530	4	Firmicutes	Clostridia	Clostridiales	Lachnospiraceae	Blautia
177214	4	Firmicutes	Clostridia	Clostridiales	Lachnospiraceae	Blautia
181844	4	Firmicutes	Clostridia	Clostridiales	Lachnospiraceae	Blautia
191306	4	Firmicutes	Clostridia	Clostridiales	Lachnospiraceae	Blautia
197161	4	Firmicutes	Clostridia	Clostridiales	Lachnospiraceae	Blautia
290501	4	Firmicutes	Clostridia	Clostridiales	Lachnospiraceae	Blautia
292633	4	Firmicutes	Clostridia	Clostridiales	Lachnospiraceae	Blautia
337080	4	Firmicutes	Clostridia	Clostridiales	Lachnospiraceae	Blautia
356869	4	Firmicutes	Clostridia	Clostridiales	Lachnospiraceae	Blautia
360660	4	Firmicutes	Clostridia	Clostridiales	Lachnospiraceae	Blautia
438864	4	Firmicutes	Clostridia	Clostridiales	Lachnospiraceae	Blautia
330368	4	Firmicutes	Clostridia	Clostridiales	Lachnospiraceae	Butyrivibrio
118451	4	Firmicutes	Clostridia	Clostridiales	Lachnospiraceae	Clostridium
129678	4	Firmicutes	Clostridia	Clostridiales	Lachnospiraceae	Clostridium
169961	4	Firmicutes	Clostridia	Clostridiales	Ruminococcaceae	Clostridium
176583	4	Firmicutes	Clostridia	Clostridiales	Clostridiaceae	Clostridium
176924	4	Firmicutes	Clostridia	Clostridiales	Lachnospiraceae	Clostridium
182940	4	Firmicutes	Clostridia	Clostridiales	Lachnospiraceae	Clostridium
183562	4	Firmicutes	Clostridia	Clostridiales	Ruminococcaceae	Clostridium
184155	4	Firmicutes	Clostridia	Clostridiales	Lachnospiraceae	Clostridium
185864	4	Firmicutes	Clostridia	Clostridiales	Lachnospiraceae	Clostridium
186851	4	Firmicutes	Clostridia	Clostridiales	Lachnospiraceae	Clostridium
248563	4	Firmicutes	Clostridia	Clostridiales	Clostridiaceae	Clostridium
296918	4	Firmicutes	Clostridia	Clostridiales	Lachnospiraceae	Clostridium
314520	4	Firmicutes	Clostridia	Clostridiales	Lachnospiraceae	Clostridium
317793	4	Firmicutes	Clostridia	Clostridiales	Lachnospiraceae	Clostridium
364606	4	Firmicutes	Clostridia	Clostridiales	Ruminococcaceae	Clostridium
365641	4	Firmicutes	Clostridia	Clostridiales	Clostridiaceae	Clostridium
517163	4	Tenericutes	Erysipelotrichi	Erysipelotrichales	Erysipelotrichaceae	Clostridium
529089	4	Tenericutes	Erysipelotrichi	Erysipelotrichales	Erysipelotrichaceae	Clostridium
554904	4	Tenericutes	Erysipelotrichi	Erysipelotrichales	Erysipelotrichaceae	Clostridium
569210	4	Firmicutes	Clostridia	Clostridiales	Lachnospiraceae	Clostridium
573110	4	Firmicutes	Clostridia	Clostridiales	Lachnospiraceae	Clostridium
369654	4	Firmicutes	Clostridia	Clostridiales	Ruminococcaceae	Clostridium leptum
187312	4	Actinobacteria	Actinobacteria	Coriobacteriales	Coriobacteriaceae	Collinsella
175596	4	Firmicutes	Clostridia	Clostridiales	Lachnospiraceae	Coprococcus
178682	4	Firmicutes	Clostridia	Clostridiales	Lachnospiraceae	Coprococcus
260236	4	Firmicutes	Clostridia	Clostridiales	Lachnospiraceae	Coprococcus
319153	4	Firmicutes	Clostridia	Clostridiales	Lachnospiraceae	Coprococcus
320284	4	Firmicutes	Clostridia	Clostridiales	Lachnospiraceae	Coprococcus
411214	4	Firmicutes	Clostridia	Clostridiales	Lachnospiraceae	Coprococcus
514272	4	Firmicutes	Clostridia	Clostridiales	Lachnospiraceae	Coprococcus
237991	4	Firmicutes	Clostridia	Clostridiales	Dehalobacteriaceae	Dehalobacterium
10513	4	Proteobacteria	Deltaproteobacteria	Desulfovibrionales	Desulfovibrionaceae	Desulfovibrio
113542	4	Proteobacteria	Deltaproteobacteria	Desulfovibrionales	Desulfovibrionaceae	Desulfovibrio
74474	4	Proteobacteria	Deltaproteobacteria	Desulfovibrionales	Desulfovibrionaceae	Desulfovibrio desulfuricans
160710	4	Proteobacteria	Deltaproteobacteria	Desulfovibrionales	Desulfovibrionaceae	Desulfovibrio desulfuricans
147130	4	Firmicutes	Clostridia	Clostridiales	Clostridiales-XIII-IncertaeSedis	Eubacterium
178347	4	Tenericutes	Erysipelotrichi	Erysipelotrichales	Erysipelotrichaceae	Eubacterium biforme
175208	4	Firmicutes	Clostridia	Clostridiales	Lachnospiraceae	Eubacterium rectale
175518	4	Firmicutes	Clostridia	Clostridiales	Lachnospiraceae	Eubacterium rectale
173135	4	Firmicutes	Clostridia	Clostridiales	Ruminococcaceae	Faecalibacterium
175347	4	Firmicutes	Clostridia	Clostridiales	Ruminococcaceae	Faecalibacterium
176115	4	Firmicutes	Clostridia	Clostridiales	Ruminococcaceae	Faecalibacterium
179829	4	Firmicutes	Clostridia	Clostridiales	Ruminococcaceae	Faecalibacterium
180806	4	Firmicutes	Clostridia	Clostridiales	Ruminococcaceae	Faecalibacterium
181139	4	Firmicutes	Clostridia	Clostridiales	Ruminococcaceae	Faecalibacterium
183914	4	Firmicutes	Clostridia	Clostridiales	Ruminococcaceae	Faecalibacterium
184017	4	Firmicutes	Clostridia	Clostridiales	Ruminococcaceae	Faecalibacterium
188900	4	Firmicutes	Clostridia	Clostridiales	Ruminococcaceae	Faecalibacterium
190572	4	Firmicutes	Clostridia	Clostridiales	Ruminococcaceae	Faecalibacterium
191333	4	Firmicutes	Clostridia	Clostridiales	Ruminococcaceae	Faecalibacterium
194565	4	Firmicutes	Clostridia	Clostridiales	Ruminococcaceae	Faecalibacterium
195541	4	Firmicutes	Clostridia	Clostridiales	Ruminococcaceae	Faecalibacterium
199293	4	Firmicutes	Clostridia	Clostridiales	Ruminococcaceae	Faecalibacterium
208332	4	Firmicutes	Clostridia	Clostridiales	Ruminococcaceae	Faecalibacterium
309611	4	Firmicutes	Clostridia	Clostridiales	Ruminococcaceae	Faecalibacterium
326792	4	Firmicutes	Clostridia	Clostridiales	Ruminococcaceae	Faecalibacterium
354485	4	Firmicutes	Clostridia	Clostridiales	Ruminococcaceae	Faecalibacterium
360347	4	Firmicutes	Clostridia	Clostridiales	Ruminococcaceae	Faecalibacterium
361142	4	Firmicutes	Clostridia	Clostridiales	Ruminococcaceae	Faecalibacterium
365372	4	Firmicutes	Clostridia	Clostridiales	Ruminococcaceae	Faecalibacterium
367417	4	Firmicutes	Clostridia	Clostridiales	Ruminococcaceae	Faecalibacterium
368219	4	Firmicutes	Clostridia	Clostridiales	Ruminococcaceae	Faecalibacterium
530094	4	Firmicutes	Clostridia	Clostridiales	Ruminococcaceae	Faecalibacterium
554436	4	Firmicutes	Clostridia	Clostridiales	Ruminococcaceae	Faecalibacterium
173874	4	Firmicutes	Clostridia	Clostridiales	Ruminococcaceae	Faecalibacterium prausnitzii
180304	4	Firmicutes	Clostridia	Clostridiales	Ruminococcaceae	Faecalibacterium prausnitzii
187611	4	Firmicutes	Clostridia	Clostridiales	Ruminococcaceae	Faecalibacterium prausnitzii
361581	4	Firmicutes	Clostridia	Clostridiales	Ruminococcaceae	Faecalibacterium prausnitzii
368362	4	Firmicutes	Clostridia	Clostridiales	Ruminococcaceae	Faecalibacterium prausnitzii
341803	4	Tenericutes	Erysipelotrichi	Erysipelotrichales	Erysipelotrichaceae	Holdemania
110000	4	Firmicutes	Clostridia	Clostridiales	Lachnospiraceae	Lachnobacterium
162491	4	Firmicutes	Clostridia	Clostridiales	Lachnospiraceae	Lachnobacterium
224260	4	Firmicutes	Clostridia	Clostridiales	Lachnospiraceae	Lachnobacterium
519979	4	Firmicutes	Clostridia	Clostridiales	Lachnospiraceae	Lachnobacterium
528645	4	Firmicutes	Clostridia	Clostridiales	Lachnospiraceae	Lachnobacterium
112965	4	Firmicutes	Clostridia	Clostridiales	Lachnospiraceae	Lachnospira
178001	4	Firmicutes	Clostridia	Clostridiales	Lachnospiraceae	Lachnospira
187446	4	Firmicutes	Clostridia	Clostridiales	Lachnospiraceae	Lachnospira
196327	4	Firmicutes	Clostridia	Clostridiales	Lachnospiraceae	Lachnospira
316113	4	Firmicutes	Clostridia	Clostridiales	Lachnospiraceae	Lachnospira
316732	4	Firmicutes	Clostridia	Clostridiales	Lachnospiraceae	Lachnospira
258496	4	Proteobacteria	Betaproteobacteria	Burkholderiales		Leptothrix cholodnii
113193	4	Firmicutes	Clostridia	Clostridiales	Ruminococcaceae	Oscillospira
119031	4	Firmicutes	Clostridia	Clostridiales	Ruminococcaceae	Oscillospira
195583	4	Firmicutes	Clostridia	Clostridiales	Ruminococcaceae	Oscillospira
331742	4	Firmicutes	Clostridia	Clostridiales	Ruminococcaceae	Oscillospira
340177	4	Firmicutes	Clostridia	Clostridiales	Ruminococcaceae	Oscillospira
345305	4	Firmicutes	Clostridia	Clostridiales	Ruminococcaceae	Oscillospira
529688	4	Firmicutes	Clostridia	Clostridiales	Ruminococcaceae	Oscillospira
549950	4	Firmicutes	Clostridia	Clostridiales	Ruminococcaceae	Oscillospira
41119	4	Firmicutes	Clostridia	Clostridiales	Ruminococcaceae	Oscillospira guilliermondii
7369	4	Proteobacteria	Betaproteobacteria	Burkholderiales	Oxalobacteraceae	Oxalobacter
360508	4	Proteobacteria	Betaproteobacteria	Burkholderiales	Oxalobacteraceae	Oxalobacter
357901	4	Bacteroidetes	Bacteroidia	Bacteroidales	Porphyromonadaceae	Parabacteroides
369230	4	Bacteroidetes	Bacteroidia	Bacteroidales	Porphyromonadaceae	Parabacteroides
541301	4	Bacteroidetes	Bacteroidia	Bacteroidales	Porphyromonadaceae	Parabacteroides
186233	4	Bacteroidetes	Bacteroidia	Bacteroidales	Porphyromonadaceae	Parabacteroides distasonis
534242	4	Bacteroidetes	Bacteroidia	Bacteroidales	Porphyromonadaceae	Parabacteroides distasonis
585914	4	Bacteroidetes	Bacteroidia	Bacteroidales	Porphyromonadaceae	Parabacteroides distasonis
367561	4	Firmicutes	Clostridia	Clostridiales	Veillonellaceae	Phascolarctobacterium
505647	4	Bacteroidetes	Bacteroidia	Bacteroidales	Porphyromonadaceae	Porphyromonas
296442	4	Bacteroidetes	Bacteroidia	Bacteroidales	Prevotellaceae	Prevotella
301656	4	Bacteroidetes	Bacteroidia	Bacteroidales	Prevotellaceae	Prevotella
242070	4	Proteobacteria	Gammaproteobacteria	Pseudomonadales	Pseudomonadaceae	Pseudomonas
525963	4	Proteobacteria	Gammaproteobacteria	Pseudomonadales	Pseudomonadaceae	Pseudomonas
100198	4	Firmicutes	Clostridia	Clostridiales	Lachnospiraceae	Roseburia
176297	4	Firmicutes	Clostridia	Clostridiales	Lachnospiraceae	Roseburia
182065	4	Firmicutes	Clostridia	Clostridiales	Lachnospiraceae	Roseburia
197930	4	Firmicutes	Clostridia	Clostridiales	Lachnospiraceae	Roseburia
291074	4	Firmicutes	Clostridia	Clostridiales	Lachnospiraceae	Roseburia
311704	4	Firmicutes	Clostridia	Clostridiales	Lachnospiraceae	Roseburia
330170	4	Firmicutes	Clostridia	Clostridiales	Lachnospiraceae	Roseburia
343967	4	Firmicutes	Clostridia	Clostridiales	Lachnospiraceae	Roseburia
368905	4	Firmicutes	Clostridia	Clostridiales	Lachnospiraceae	Roseburia
526154	4	Firmicutes	Clostridia	Clostridiales	Lachnospiraceae	Roseburia
177520	4	Firmicutes	Clostridia	Clostridiales	Lachnospiraceae	Roseburia faecis
195105	4	Firmicutes	Clostridia	Clostridiales	Lachnospiraceae	Roseburia faecis
100067	4	Firmicutes	Clostridia	Clostridiales	Lachnospiraceae	Ruminococcus
148987	4	Firmicutes	Clostridia	Clostridiales	Lachnospiraceae	Ruminococcus
169536	4	Firmicutes	Clostridia	Clostridiales	Lachnospiraceae	Ruminococcus
177911	4	Firmicutes	Clostridia	Clostridiales	Lachnospiraceae	Ruminococcus
182889	4	Firmicutes	Clostridia	Clostridiales	Lachnospiraceae	Ruminococcus
199555	4	Firmicutes	Clostridia	Clostridiales	Lachnospiraceae	Ruminococcus
271078	4	Firmicutes	Clostridia	Clostridiales	Ruminococcaceae	Ruminococcus
297641	4	Firmicutes	Clostridia	Clostridiales	Lachnospiraceae	Ruminococcus
325255	4	Firmicutes	Clostridia	Clostridiales	Lachnospiraceae	Ruminococcus
16055	4	Firmicutes	Clostridia	Clostridiales	Ruminococcaceae	Ruminococcus bromii
367493	4	Firmicutes	Clostridia	Clostridiales	Ruminococcaceae	Ruminococcus bromii
16053	4	Firmicutes	Clostridia	Clostridiales	Ruminococcaceae	Ruminococcus callidus
185742	4	Firmicutes	Clostridia	Clostridiales	Lachnospiraceae	Ruminococcus obeum
186567	4	Actinobacteria	Actinobacteria	Coriobacteriales	Coriobacteriaceae	Slackia
179261	4	Proteobacteria	Betaproteobacteria	Burkholderiales	Alcaligenaceae	Sutterella
562244	4	Proteobacteria	Betaproteobacteria	Burkholderiales	Alcaligenaceae	Sutterella
231414	4	Synergistetes	Synergistia	Synergistales	Synergistaceae	Synergistes
253106	4	Proteobacteria	Betaproteobacteria	Burkholderiales		Thiomonas
321818	4	Proteobacteria	Betaproteobacteria	Burkholderiales		Thiomonas
36647	4	Firmicutes	Clostridia	Clostridiales	Lachnospiraceae
38530	4	Firmicutes	Clostridia	Clostridiales	Ruminococcaceae
45626	4	Firmicutes	Clostridia	Clostridiales
53640	4	Firmicutes	Clostridia	Clostridiales	Lachnospiraceae
72147	4	Firmicutes	Clostridia	Clostridiales	Ruminococcaceae
110046	4	Firmicutes	Clostridia	Clostridiales	Lachnospiraceae
113462	4	Proteobacteria	Alphaproteobacteria
113779	4	Firmicutes	Clostridia	Clostridiales	Lachnospiraceae
113841	4	Bacteroidetes	Bacteroidia	Bacteroidales	Rikenellaceae
114180	4	Firmicutes	Clostridia	Clostridiales	Lachnospiraceae
114348	4	Firmicutes	Clostridia	Clostridiales	Ruminococcaceae
117133	4	Firmicutes	Clostridia	Clostridiales	Ruminococcaceae
121398	4	Bacteroidetes	Bacteroidia	Bacteroidales	Porphyromonadaceae
126584	4	Bacteroidetes	Bacteroidia	Bacteroidales	Rikenellaceae
136271	4	Firmicutes	Clostridia	Clostridiales	Ruminococcaceae
142325	4	Firmicutes	Clostridia	Clostridiales	Lachnospiraceae
145104	4	Firmicutes	Clostridia	Clostridiales
146205	4	Firmicutes	Clostridia	Clostridiales	Lachnospiraceae
147100	4	Firmicutes	Clostridia	Clostridiales	Ruminococcaceae
154467	4	Firmicutes	Clostridia	Clostridiales	Ruminococcaceae
155156	4	Firmicutes	Clostridia	Clostridiales
157631	4	Firmicutes	Clostridia	Clostridiales	Ruminococcaceae
157966	4	Firmicutes	Clostridia	Clostridiales	Ruminococcaceae
158039	4	Proteobacteria	Betaproteobacteria	Rhodocyclales	Rhodocyclaceae
158252	4	Firmicutes	Clostridia	Clostridiales	Ruminococcaceae
163013	4	Firmicutes	Clostridia	Clostridiales	Lachnospiraceae
164456	4	Firmicutes	Clostridia	Clostridiales	Lachnospiraceae
166689	4	Firmicutes	Clostridia	Clostridiales	Ruminococcaceae
170124	4	Firmicutes	Clostridia	Clostridiales	Ruminococcaceae
171788	4	Firmicutes	Clostridia	Clostridiales	Ruminococcaceae
177477	4	Tenericutes	Mollicutes	RF39
178252	4	Firmicutes	Clostridia	Clostridiales	Ruminococcaceae
178512	4	Firmicutes	Clostridia	Clostridiales	Ruminococcaceae
178852	4	Firmicutes	Clostridia	Clostridiales	Ruminococcaceae
180468	4	Firmicutes	Clostridia	Clostridiales	Ruminococcaceae
180608	4	Firmicutes	Clostridia	Clostridiales
181344	4	Firmicutes	Clostridia	Clostridiales	Lachnospiraceae
182073	4	Firmicutes	Clostridia	Clostridiales	Lachnospiraceae
182350	4	Firmicutes	Clostridia	Clostridiales
182927	4	Firmicutes	Clostridia	Clostridiales	Lachnospiraceae
183079	4	Firmicutes	Clostridia	Clostridiales
183673	4	Firmicutes	Clostridia	Clostridiales	Lachnospiraceae
183985	4	Firmicutes	Clostridia	Clostridiales	Ruminococcaceae
184023	4	Bacteroidetes	Bacteroidia	Bacteroidales
184577	4	Firmicutes	Clostridia	Clostridiales	Lachnospiraceae
184596	4	Bacteroidetes	Bacteroidia	Bacteroidales
184929	4	Firmicutes	Clostridia	Clostridiales	Lachnospiraceae
185090	4	Firmicutes	Clostridia	Clostridiales	Lachnospiraceae
186199	4	Firmicutes	Clostridia	Clostridiales	Lachnospiraceae
186717	4	Firmicutes	Clostridia	Clostridiales	Lachnospiraceae
187264	4	Firmicutes	Clostridia	Clostridiales	Ruminococcaceae
187404	4	Firmicutes	Clostridia	Clostridiales	Ruminococcaceae
187939	4	Firmicutes	Clostridia	Clostridiales	Lachnospiraceae
188127	4	Firmicutes	Clostridia	Clostridiales	Lachnospiraceae
188238	4	Firmicutes	Clostridia	Clostridiales	Lachnospiraceae
191553	4	Firmicutes	Clostridia	Clostridiales	Ruminococcaceae
191638	4	Firmicutes	Clostridia	Clostridiales	Ruminococcaceae
194960	4	Firmicutes	Clostridia	Clostridiales	Lachnospiraceae
195494	4	Firmicutes	Clostridia	Clostridiales	Ruminococcaceae
195538	4	Firmicutes	Clostridia	Clostridiales
196827	4	Firmicutes	Clostridia	Clostridiales	Ruminococcaceae
197539	4	Firmicutes	Clostridia	Clostridiales	Catabacteriaceae
198244	4	Firmicutes	Clostridia	Clostridiales	Catabacteriaceae
198744	4	Firmicutes	Clostridia	Clostridiales	Ruminococcaceae
198941	4	Firmicutes	Clostridia	Clostridiales	Ruminococcaceae
205949	4	Firmicutes	Clostridia	Clostridiales	Catabacteriaceae
207615	4	Firmicutes	Clostridia	Clostridiales	Lachnospiraceae
210793	4	Firmicutes	Clostridia	Clostridiales	Ruminococcaceae
212532	4	Firmicutes	Clostridia	Clostridiales	Ruminococcaceae
213124	4	Firmicutes	Clostridia	Clostridiales	Ruminococcaceae
214444	4	Firmicutes	Clostridia	Clostridiales	Ruminococcaceae
216125	4	Bacteroidetes	Bacteroidia	Bacteroidales	Porphyromonadaceae
224105	4	Firmicutes	Clostridia	Clostridiales	Clostridiaceae
229923	4	Firmicutes	Clostridia	Clostridiales	Ruminococcaceae
230408	4	Firmicutes	Clostridia	Clostridiales	Ruminococcaceae
231952	4	Firmicutes	Clostridia	Clostridiales	Catabacteriaceae
240271	4	Firmicutes	Clostridia	Clostridiales	Ruminococcaceae
261408	4	Firmicutes	Clostridia	Clostridiales	Lachnospiraceae
267399	4	Firmicutes	Clostridia	Clostridiales	Lachnospiraceae
270676	4	Firmicutes	Clostridia	Clostridiales	Lachnospiraceae
270908	4	Firmicutes	Clostridia	Clostridiales	Lachnospiraceae
271207	4	Firmicutes	Clostridia	Clostridiales	Ruminococcaceae
287576	4	Bacteroidetes	Bacteroidia	Bacteroidales	Porphyromonadaceae
290027	4	Bacteroidetes	Bacteroidia	Bacteroidales	Porphyromonadaceae
290502	4	Firmicutes	Clostridia	Clostridiales	Lachnospiraceae
290787	4	Firmicutes	Clostridia	Clostridiales	Lachnospiraceae
291644	4	Firmicutes	Clostridia	Clostridiales	Lachnospiraceae
291773	4	Firmicutes	Clostridia	Clostridiales
292082	4	Firmicutes	Clostridia	Clostridiales	Lachnospiraceae
292816	4	Firmicutes	Clostridia	Clostridiales	Ruminococcaceae
294370	4	Firmicutes	Clostridia	Clostridiales	Lachnospiraceae
295250	4	Firmicutes	Clostridia	Clostridiales	Lachnospiraceae
295631	4	Firmicutes	Clostridia	Clostridiales	Ruminococcaceae
298079	4	Firmicutes	Clostridia	Clostridiales	Ruminococcaceae
298545	4	Bacteroidetes	Bacteroidia	Bacteroidales
299020	4	Firmicutes	Clostridia	Clostridiales	Lachnospiraceae
300327	4	Firmicutes	Clostridia	Clostridiales	Lachnospiraceae
301094	4	Firmicutes	Clostridia	Clostridiales	Lachnospiraceae
301750	4	Firmicutes	Clostridia	Clostridiales	Ruminococcaceae
302377	4	Firmicutes	Clostridia	Clostridiales	Ruminococcaceae
302387	4	Tenericutes	Mollicutes	RF39
302974	4	Firmicutes	Clostridia	Clostridiales	Ruminococcaceae
303073	4	Firmicutes	Clostridia	Clostridiales	Lachnospiraceae
303174	4	Firmicutes	Clostridia	Clostridiales
303697	4	Firmicutes	Clostridia	Clostridiales	Lachnospiraceae
312175	4	Firmicutes	Clostridia	Clostridiales
312863	4	Proteobacteria	Betaproteobacteria	Rhodocyclales	Rhodocyclaceae
313441	4	Firmicutes	Clostridia	Clostridiales	Lachnospiraceae
317818	4	Firmicutes	Clostridia	Clostridiales	Lachnospiraceae
322153	4	Firmicutes	Clostridia	Clostridiales	Lachnospiraceae
322836	4	Firmicutes	Clostridia	Clostridiales	Ruminococcaceae
323047	4	Firmicutes	Clostridia	Clostridiales	Ruminococcaceae
325181	4	Firmicutes	Clostridia	Clostridiales	Lachnospiraceae
327266	4	Firmicutes	Clostridia	Clostridiales	Lachnospiraceae
327834	4	Firmicutes	Clostridia	Clostridiales	Ruminococcaceae
329351	4	Firmicutes	Clostridia	Clostridiales	Lachnospiraceae
330857	4	Firmicutes	Clostridia	Clostridiales	Lachnospiraceae
331240	4	Firmicutes	Clostridia	Clostridiales	Lachnospiraceae
331476	4	Firmicutes	Clostridia	Clostridiales	Lachnospiraceae
334185	4	Proteobacteria	Betaproteobacteria	Burkholderiales
334330	4	Firmicutes	Clostridia	Clostridiales	Lachnospiraceae
336116	4	Firmicutes	Clostridia	Clostridiales	Lachnospiraceae
337250	4	Firmicutes	Clostridia	Clostridiales	Ruminococcaceae
343761	4	Firmicutes	Clostridia	Clostridiales	Lachnospiraceae
345806	4	Firmicutes	Clostridia	Clostridiales	Lachnospiraceae
346253	4	Firmicutes	Clostridia	Clostridiales
348861	4	Firmicutes	Clostridia	Clostridiales	Lachnospiraceae
348912	4	Firmicutes	Clostridia	Clostridiales
349725	4	Firmicutes	Clostridia	Clostridiales	Ruminococcaceae
350584	4	Firmicutes	Clostridia	Clostridiales	Lachnospiraceae
352347	4	Firmicutes	Clostridia	Clostridiales	Lachnospiraceae
353259	4	Firmicutes	Clostridia	Clostridiales	Lachnospiraceae
354737	4	Firmicutes	Clostridia	Clostridiales	Ruminococcaceae
356250	4	Proteobacteria	Betaproteobacteria
356639	4	Bacteroidetes	Bacteroidia	Bacteroidales	Porphyromonadaceae
358016	4	Firmicutes	Clostridia	Clostridiales	Lachnospiraceae
358483	4	Firmicutes	Clostridia	Clostridiales	Lachnospiraceae
358904	4	Firmicutes	Clostridia	Clostridiales	Ruminococcaceae
360002	4	Firmicutes	Clostridia	Clostridiales	Ruminococcaceae
360730	4	Bacteroidetes	Bacteroidia	Bacteroidales	Porphyromonadaceae
361423	4	Firmicutes	Clostridia	Clostridiales	Ruminococcaceae
362015	4	Firmicutes	Clostridia	Clostridiales	Lachnospiraceae
363607	4	Firmicutes	Clostridia	Clostridiales	Ruminococcaceae
363858	4	Firmicutes	Clostridia	Clostridiales	Ruminococcaceae
363997	4	Firmicutes	Clostridia	Clostridiales	Ruminococcaceae
364261	4	Firmicutes	Clostridia	Clostridiales	Lachnospiraceae
365648	4	Firmicutes	Clostridia	Clostridiales
366021	4	Firmicutes	Clostridia	Clostridiales	Catabacteriaceae
366261	4	Firmicutes	Clostridia	Clostridiales	Ruminococcaceae
366592	4	Firmicutes	Clostridia	Clostridiales
367904	4	Firmicutes	Clostridia	Clostridiales	Ruminococcaceae
367940	4	Firmicutes	Clostridia	Clostridiales	Lachnospiraceae
368163	4	Firmicutes	Clostridia	Clostridiales	Ruminococcaceae
368252	4	Firmicutes	Clostridia	Clostridiales	Catabacteriaceae
389371	4	Firmicutes	Clostridia	Clostridiales	Catabacteriaceae
437273	4	Firmicutes	Clostridia	Clostridiales	Ruminococcaceae
454363	4	Firmicutes	Clostridia	Clostridiales	Lachnospiraceae
456006	4	Firmicutes	Clostridia	Clostridiales	Clostridiales-XIII-IncertaeSedis
504691	4	Firmicutes	Clostridia	Clostridiales	Clostridiales-XI-IncertaeSedis
509714	4	Firmicutes	Clostridia	Clostridiales	Ruminococcaceae
510882	4	Firmicutes	Clostridia	Clostridiales	Ruminococcaceae
514741	4	Firmicutes	Clostridia	Clostridiales	Lachnospiraceae
519398	4	Firmicutes	Clostridia	Clostridiales	Lachnospiraceae
520949	4	Firmicutes	Clostridia	Clostridiales	Ruminococcaceae
521210	4	Firmicutes	Clostridia	Clostridiales
524617	4	Firmicutes	Clostridia	Clostridiales	Lachnospiraceae
525458	4	Firmicutes	Clostridia	Clostridiales	Lachnospiraceae
530575	4	Firmicutes	Clostridia	Clostridiales	Lachnospiraceae
535556	4	Firmicutes	Clostridia	Clostridiales	Ruminococcaceae
538931	4	Bacteroidetes	Bacteroidia	Bacteroidales	Porphyromonadaceae
540055	4	Firmicutes	Clostridia	Clostridiales	Ruminococcaceae
549281	4	Firmicutes	Clostridia	Clostridiales	Ruminococcaceae
554554	4	Firmicutes	Clostridia	Clostridiales
555547	4	Firmicutes	Clostridia	Clostridiales	Catabacteriaceae
561312	4	Firmicutes	Clostridia	Clostridiales	Lachnospiraceae
567011	4	Firmicutes	Clostridia	Clostridiales	Lachnospiraceae
569017	4	Firmicutes	Clostridia	Clostridiales	Ruminococcaceae
570427	4	Firmicutes	Clostridia	Clostridiales	Ruminococcaceae
579892	4	Firmicutes	Clostridia	Clostridiales	Ruminococcaceae
579936	4	Proteobacteria	Betaproteobacteria	Gallionellales	Gallionellaceae
584107	4	Firmicutes	Clostridia	Clostridiales
586525	4	Firmicutes	Clostridia	Clostridiales	Ruminococcaceae
587006	4	Proteobacteria	Betaproteobacteria	Burkholderiales	Oxalobacteraceae
207507	5	Firmicutes	Clostridia	Clostridiales	Lachnospiraceae	Anaerostipes caccae
340470	5	Firmicutes	Clostridia	Clostridiales	Ruminococcaceae	Anaerotruncus
174715	5	Bacteroidetes	Bacteroidia	Bacteroidales	Bacteroidaceae	Bacteroides
175594	5	Bacteroidetes	Bacteroidia	Bacteroidales	Bacteroidaceae	Bacteroides
188570	5	Bacteroidetes	Bacteroidia	Bacteroidales	Bacteroidaceae	Bacteroides
234488	5	Bacteroidetes	Bacteroidia	Bacteroidales	Bacteroidaceae	Bacteroides
264035	5	Bacteroidetes	Bacteroidia	Bacteroidales	Bacteroidaceae	Bacteroides
292388	5	Bacteroidetes	Bacteroidia	Bacteroidales	Bacteroidaceae	Bacteroides
314364	5	Bacteroidetes	Bacteroidia	Bacteroidales	Bacteroidaceae	Bacteroides
348374	5	Bacteroidetes	Bacteroidia	Bacteroidales	Bacteroidaceae	Bacteroides
357582	5	Bacteroidetes	Bacteroidia	Bacteroidales	Bacteroidaceae	Bacteroides
358742	5	Bacteroidetes	Bacteroidia	Bacteroidales	Bacteroidaceae	Bacteroides
363727	5	Bacteroidetes	Bacteroidia	Bacteroidales	Bacteroidaceae	Bacteroides
415631	5	Bacteroidetes	Bacteroidia	Bacteroidales	Bacteroidaceae	Bacteroides
550814	5	Bacteroidetes	Bacteroidia	Bacteroidales	Bacteroidaceae	Bacteroides
349215	5	Bacteroidetes	Bacteroidia	Bacteroidales	Bacteroidaceae	Bacteroides acidifaciens
367920	5	Bacteroidetes	Bacteroidia	Bacteroidales	Bacteroidaceae	Bacteroides massiliensis
176388	5	Bacteroidetes	Bacteroidia	Bacteroidales	Bacteroidaceae	Bacteroides ovatus
304929	5	Bacteroidetes	Bacteroidia	Bacteroidales	Bacteroidaceae	Bacteroides ovatus
539888	5	Bacteroidetes	Bacteroidia	Bacteroidales	Bacteroidaceae	Bacteroides ovatus
306283	5	Bacteroidetes	Bacteroidia	Bacteroidales	Bacteroidaceae	Bacteroides uniformis
349216	5	Bacteroidetes	Bacteroidia	Bacteroidales	Bacteroidaceae	Bacteroides uniformis
544341	5	Bacteroidetes	Bacteroidia	Bacteroidales	Bacteroidaceae	Bacteroides uniformis
397658	5	Firmicutes	Clostridia	Clostridiales	Lachnospiraceae	Blautia
560070	5	Firmicutes	Clostridia	Clostridiales	Lachnospiraceae	Blautia
542094	5	Firmicutes	Clostridia	Clostridiales	Lachnospiraceae	Blautia producta
110059	5	Firmicutes	Clostridia	Clostridiales	Lachnospiraceae	Clostridium
113415	5	Firmicutes	Clostridia	Clostridiales	Lachnospiraceae	Clostridium
119621	5	Firmicutes	Clostridia	Clostridiales	Lachnospiraceae	Clostridium
135440	5	Firmicutes	Clostridia	Clostridiales	Lachnospiraceae	Clostridium
157112	5	Firmicutes	Clostridia	Clostridiales	Lachnospiraceae	Clostridium
211404	5	Firmicutes	Clostridia	Clostridiales	Lachnospiraceae	Clostridium
287401	5	Firmicutes	Clostridia	Clostridiales	Lachnospiraceae	Clostridium
290934	5	Firmicutes	Clostridia	Clostridiales	Lachnospiraceae	Clostridium
292618	5	Firmicutes	Clostridia	Clostridiales	Lachnospiraceae	Clostridium
331150	5	Firmicutes	Clostridia	Clostridiales	Lachnospiraceae	Clostridium
342085	5	Firmicutes	Clostridia	Clostridiales	Lachnospiraceae	Clostridium
542096	5	Firmicutes	Clostridia	Clostridiales	Lachnospiraceae	Clostridium
549032	5	Firmicutes	Clostridia	Clostridiales	Lachnospiraceae	Clostridium
566952	5	Firmicutes	Clostridia	Clostridiales	Lachnospiraceae	Clostridium
578025	5	Firmicutes	Clostridia	Clostridiales	Lachnospiraceae	Clostridium
583974	5	Firmicutes	Clostridia	Clostridiales	Lachnospiraceae	Clostridium
188076	5	Firmicutes	Clostridia	Clostridiales	Lachnospiraceae	Clostridium bolteae
308873	5	Firmicutes	Clostridia	Clostridiales	Ruminococcaceae	Clostridium orbiscindens
160750	5	Firmicutes	Clostridia	Clostridiales	Lachnospiraceae	Coprococcus
525169	5	Firmicutes	Clostridia	Clostridiales	Ruminococcaceae	Faecalibacterium
229543	5	Proteobacteria	Betaproteobacteria	Gallionellales	Gallionellaceae	Gallionella
52474	5	Tenericutes	Erysipelotrichi	Erysipelotrichales	Erysipelotrichaceae	MLG
449952	5	Bacteroidetes	Bacteroidia	Bacteroidales	Prevotellaceae	Prevotella
548994	5	Proteobacteria	Betaproteobacteria	Rhodocyclales	Rhodocyclaceae	Rhodocyclus tenuis
157588	5	Firmicutes	Clostridia	Clostridiales	Lachnospiraceae	Ruminococcus
234421	5	Firmicutes	Clostridia	Clostridiales	Lachnospiraceae	Ruminococcus
586481	5	Proteobacteria	Gammaproteobacteria	Thiotrichales	Thiotrichaceae	Thiothrix
42492	5	Firmicutes	Clostridia	Clostridiales	Lachnospiraceae
43159	5	Firmicutes	Clostridia	Clostridiales	Lachnospiraceae
135628	5	Firmicutes	Clostridia	Clostridiales	Ruminococcaceae
149720	5	Firmicutes	Clostridia	Clostridiales
175922	5	Firmicutes	Clostridia	Clostridiales	Ruminococcaceae
178474	5	Firmicutes	Clostridia	Clostridiales	Lachnospiraceae
189679	5	Firmicutes	Clostridia	Clostridiales	Lachnospiraceae
190961	5	Firmicutes	Clostridia	Clostridiales	Lachnospiraceae
192881	5	Firmicutes	Clostridia	Clostridiales	Lachnospiraceae
195336	5	Firmicutes	Clostridia	Clostridiales	Lachnospiraceae
196757	5	Bacteroidetes	Bacteroidia	Bacteroidales
274061	5	Proteobacteria	Gammaproteobacteria	Chromatiales	Chromatiaceae
288371	5	Firmicutes	Clostridia	Clostridiales	Ruminococcaceae
300529	5	Firmicutes	Clostridia	Clostridiales	Lachnospiraceae
302407	5	Firmicutes	Clostridia	Clostridiales	Lachnospiraceae
322604	5	Firmicutes	Clostridia	Clostridiales	Lachnospiraceae
323736	5	Bacteroidetes	Bacteroidia	Bacteroidales
355197	5	Firmicutes	Clostridia	Clostridiales
535444	5	Firmicutes	Clostridia	Clostridiales	Ruminococcaceae
544960	5	Proteobacteria	Betaproteobacteria	Burkholderiales	Alcaligenaceae
592901	5	Firmicutes	Clostridia	Clostridiales	Lachnospiraceae
469661	6	Firmicutes	Clostridia	Clostridiales	Eubacteriaceae	Anaerofustis stercorihominis
72606	6	Firmicutes	Clostridia	Clostridiales	Lachnospiraceae	Anaerostipes
358668	6	Bacteroidetes	Bacteroidia	Bacteroidales	Bacteroidaceae	Bacteroides
349979	6	Bacteroidetes	Bacteroidia	Bacteroidales	Bacteroidaceae	Bacteroides acidifaciens
363688	6	Actinobacteria	Actinobacteria	Bifidobacteriales	Bifidobacteriaceae	Bifidobacterium bifidum
591285	6	Actinobacteria	Actinobacteria	Bifidobacteriales	Bifidobacteriaceae	Bifidobacterium longum
148619	6	Firmicutes	Clostridia	Clostridiales	Lachnospiraceae	Blautia
176450	6	Firmicutes	Clostridia	Clostridiales	Lachnospiraceae	Blautia
194745	6	Firmicutes	Clostridia	Clostridiales	Lachnospiraceae	Blautia
299455	6	Firmicutes	Clostridia	Clostridiales	Lachnospiraceae	Blautia
302090	6	Firmicutes	Clostridia	Clostridiales	Lachnospiraceae	Blautia
311080	6	Firmicutes	Clostridia	Clostridiales	Lachnospiraceae	Blautia
360784	6	Firmicutes	Clostridia	Clostridiales	Lachnospiraceae	Blautia
368950	6	Firmicutes	Clostridia	Clostridiales	Lachnospiraceae	Blautia
177404	6	Firmicutes	Clostridia	Clostridiales	Lachnospiraceae	Blautia producta
578507	6	Firmicutes	Clostridia	Clostridiales	Lachnospiraceae	Butyrivibrio
469893	6	Proteobacteria	Epsilonproteobacteria	Campylobacterales	Campylobacteraceae	Campylobacter rectus
119280	6	Tenericutes	Erysipelotrichi	Erysipelotrichales	Erysipelotrichaceae	Clostridium
184320	6	Firmicutes	Clostridia	Clostridiales	Lachnospiraceae	Clostridium
191687	6	Firmicutes	Clostridia	Clostridiales	Lachnospiraceae	Clostridium
193769	6	Firmicutes	Clostridia	Clostridiales	Lachnospiraceae	Clostridium
195470	6	Firmicutes	Clostridia	Clostridiales	Lachnospiraceae	Clostridium
197405	6	Firmicutes	Clostridia	Clostridiales	Lachnospiraceae	Clostridium
210539	6	Firmicutes	Clostridia	Clostridiales	Lachnospiraceae	Clostridium
210965	6	Firmicutes	Clostridia	Clostridiales	Lachnospiraceae	Clostridium
253465	6	Firmicutes	Clostridia	Clostridiales	Lachnospiraceae	Clostridium
258711	6	Firmicutes	Clostridia	Clostridiales	Lachnospiraceae	Clostridium
289927	6	Firmicutes	Clostridia	Clostridiales	Lachnospiraceae	Clostridium
291561	6	Firmicutes	Clostridia	Clostridiales	Lachnospiraceae	Clostridium
293550	6	Firmicutes	Clostridia	Clostridiales	Clostridiaceae	Clostridium
316781	6	Firmicutes	Clostridia	Clostridiales	Lachnospiraceae	Clostridium
337083	6	Firmicutes	Clostridia	Clostridiales	Clostridiaceae	Clostridium
351986	6	Firmicutes	Clostridia	Clostridiales	Lachnospiraceae	Clostridium
361375	6	Firmicutes	Clostridia	Clostridiales	Lachnospiraceae	Clostridium
185935	6	Tenericutes	Erysipelotrichi	Erysipelotrichales	Erysipelotrichaceae	Clostridium innocuum
179698	6	Firmicutes	Clostridia	Clostridiales	Lachnospiraceae	Coprococcus
192659	6	Firmicutes	Clostridia	Clostridiales	Lachnospiraceae	Coprococcus
300596	6	Firmicutes	Clostridia	Clostridiales	Lachnospiraceae	Coprococcus
313823	6	Firmicutes	Clostridia	Clostridiales	Lachnospiraceae	Coprococcus
322137	6	Firmicutes	Clostridia	Clostridiales	Lachnospiraceae	Coprococcus
325969	6	Firmicutes	Clostridia	Clostridiales	Lachnospiraceae	Coprococcus
359727	6	Firmicutes	Clostridia	Clostridiales	Lachnospiraceae	Coprococcus
52234	6	Proteobacteria	Deltaproteobacteria	Desulfovibrionales	Desulfovibrionaceae	Desulfovibrio
167727	6	Firmicutes	Clostridia	Clostridiales	Lachnospiraceae	Eubacterium
217161	6	Firmicutes	Clostridia	Clostridiales	Eubacteriaceae	Eubacterium limosum
554090	6	Fusobacteria	Fusobacteria	Fusobacteriales	Fusobacteriaceae	Fusobacterium
198937	6	Tenericutes	Erysipelotrichi	Erysipelotrichales	Erysipelotrichaceae	Holdemania
38558	6	Firmicutes	Clostridia	Clostridiales	Lachnospiraceae	Lachnobacterium
9868	6	Proteobacteria	Gammaproteobacteria	Enterobacteriales	Enterobacteriaceae	Pantoea ananatis
303877	6	Bacteroidetes	Bacteroidia	Bacteroidales	Porphyromonadaceae	Parabacteroides distasonis
307154	6	Bacteroidetes	Bacteroidia	Bacteroidales	Prevotellaceae	Prevotella
368375	6	Bacteroidetes	Bacteroidia	Bacteroidales	Prevotellaceae	Prevotella
594033	6	Bacteroidetes	Bacteroidia	Bacteroidales	Prevotellaceae	Prevotella
113128	6	Proteobacteria	Betaproteobacteria	Burkholderiales	Comamonadaceae	Ramlibacter
515738	6	Firmicutes	Clostridia	Clostridiales	Lachnospiraceae	Roseburia
529905	6	Firmicutes	Clostridia	Clostridiales	Lachnospiraceae	Roseburia
33563	6	Actinobacteria	Actinobacteria	Actinomycetales	Micrococcaceae	Rothia aeria
185869	6	Firmicutes	Clostridia	Clostridiales	Lachnospiraceae	Ruminococcus
195999	6	Firmicutes	Clostridia	Clostridiales	Lachnospiraceae	Ruminococcus
287645	6	Firmicutes	Clostridia	Clostridiales	Lachnospiraceae	Ruminococcus
295366	6	Firmicutes	Clostridia	Clostridiales	Lachnospiraceae	Ruminococcus
302224	6	Firmicutes	Clostridia	Clostridiales	Lachnospiraceae	Ruminococcus
342110	6	Firmicutes	Clostridia	Clostridiales	Lachnospiraceae	Ruminococcus
305963	6	Firmicutes	Bacilli	Lactobacillales	Streptococcaceae	Streptococcus
254552	6	Proteobacteria	Betaproteobacteria	Burkholderiales	Alcaligenaceae	Sutterella
22530	6	Proteobacteria	Betaproteobacteria	Burkholderiales	Alcaligenaceae
31564	6	Firmicutes	Clostridia	Clostridiales	Veillonellaceae
44776	6	Firmicutes	Clostridia	Clostridiales	Lachnospiraceae
130048	6	Firmicutes	Clostridia	Clostridiales	Ruminococcaceae
130289	6	Firmicutes	Clostridia	Clostridiales	Lachnospiraceae
163839	6	Firmicutes	Clostridia	Clostridiales	Lachnospiraceae
169440	6	Firmicutes	Clostridia	Clostridiales	Ruminococcaceae
178513	6	Firmicutes	Clostridia	Clostridiales	Lachnospiraceae
179319	6	Firmicutes	Clostridia	Clostridiales	Lachnospiraceae
181233	6	Firmicutes	Clostridia	Clostridiales	Lachnospiraceae
181367	6	Firmicutes	Clostridia	Clostridiales	Lachnospiraceae
181609	6	Actinobacteria	Actinobacteria	Bifidobacteriales
184373	6	Firmicutes	Clostridia	Clostridiales	Lachnospiraceae
184895	6	Firmicutes	Clostridia	Clostridiales	Lachnospiraceae
185961	6	Firmicutes	Clostridia	Clostridiales	Lachnospiraceae
187470	6	Firmicutes	Clostridia	Clostridiales	Lachnospiraceae
192952	6	Firmicutes	Clostridia	Clostridiales	Lachnospiraceae
193865	6	Firmicutes	Clostridia	Clostridiales	Ruminococcaceae
196167	6	Firmicutes	Clostridia	Clostridiales	Lachnospiraceae
210292	6	Firmicutes	Clostridia	Clostridiales	Ruminococcaceae
262890	6	Firmicutes	Clostridia	Clostridiales	Lachnospiraceae
275237	6	Firmicutes	Clostridia	Clostridiales	Veillonellaceae
277196	6	Firmicutes	Clostridia	Clostridiales	Lachnospiraceae
288609	6	Firmicutes	Clostridia	Clostridiales	Ruminococcaceae
288913	6	Firmicutes	Clostridia	Clostridiales	Lachnospiraceae
291950	6	Firmicutes	Clostridia	Clostridiales	Lachnospiraceae
293078	6	Firmicutes	Clostridia	Clostridiales	Lachnospiraceae
293990	6	Firmicutes	Clostridia	Clostridiales	Lachnospiraceae
294302	6	Firmicutes	Clostridia	Clostridiales	Lachnospiraceae
294535	6	Firmicutes	Clostridia	Clostridiales	Lachnospiraceae
298821	6	Firmicutes	Clostridia	Clostridiales	Lachnospiraceae
301062	6	Firmicutes	Clostridia	Clostridiales	Lachnospiraceae
303866	6	Firmicutes	Clostridia	Clostridiales	Lachnospiraceae
306942	6	Firmicutes	Clostridia	Clostridiales	Lachnospiraceae
307638	6	Firmicutes	Clostridia	Clostridiales	Lachnospiraceae
317517	6	Firmicutes	Clostridia	Clostridiales	Lachnospiraceae
322310	6	Firmicutes	Clostridia	Clostridiales	Lachnospiraceae
326624	6	Firmicutes	Clostridia	Clostridiales	Ruminococcaceae
332589	6	Firmicutes	Clostridia	Clostridiales	Lachnospiraceae
334427	6	Firmicutes	Clostridia	Clostridiales	Lachnospiraceae
341101	6	Firmicutes	Clostridia	Clostridiales	Lachnospiraceae
344646	6	Firmicutes	Clostridia	Clostridiales	Lachnospiraceae
345542	6	Firmicutes	Clostridia	Clostridiales	Lachnospiraceae
350621	6	Firmicutes	Clostridia	Clostridiales	Lachnospiraceae
355255	6	Bacteroidetes	Bacteroidia	Bacteroidales	Rikenellaceae
508984	6	Firmicutes	Clostridia	Clostridiales	Lachnospiraceae
510295	6	Firmicutes	Clostridia	Clostridiales	Ruminococcaceae
530379	6	Firmicutes	Clostridia	Clostridiales	Lachnospiraceae
578457	6	Firmicutes	Clostridia	Clostridiales	Lachnospiraceae
175375	7	Bacteroidetes	Bacteroidia	Bacteroidales	Rikenellaceae	Alistipes
199534	7	Bacteroidetes	Bacteroidia	Bacteroidales	Rikenellaceae	Alistipes
315223	7	Firmicutes	Clostridia	Clostridiales	Ruminococcaceae	Anaerotruncus
267449	7	Proteobacteria	Gammaproteobacteria	Pseudomonadales	Pseudomonadaceae	Azorhizophilus
197016	7	Bacteroidetes	Bacteroidia	Bacteroidales	Bacteroidaceae	Bacteroides
358794	7	Bacteroidetes	Bacteroidia	Bacteroidales	Bacteroidaceae	Bacteroides
361496	7	Bacteroidetes	Bacteroidia	Bacteroidales	Bacteroidaceae	Bacteroides
332311	7	Bacteroidetes	Bacteroidia	Bacteroidales	Bacteroidaceae	Bacteroides eggerthii
172526	7	Bacteroidetes	Bacteroidia	Bacteroidales	Bacteroidaceae	Bacteroides stercoris
469826	7	Bacteroidetes	Bacteroidia	Bacteroidales	Bacteroidaceae	Bacteroides stercoris
354721	7	Bacteroidetes	Bacteroidia	Bacteroidales	Bacteroidaceae	Bacteroides uniformis
519290	7	Actinobacteria	Actinobacteria	Bifidobacteriales	Bifidobacteriaceae	Bifidobacterium pseudolongum
312589	7	Firmicutes	Clostridia	Clostridiales	Lachnospiraceae	Blautia
357639	7	Synergistetes	Synergistia	Synergistales	Synergistaceae	Cloacibacillus
209847	7	Firmicutes	Clostridia	Clostridiales	Lachnospiraceae	Clostridium
292754	7	Firmicutes	Clostridia	Clostridiales	Lachnospiraceae	Clostridium
358345	7	Firmicutes	Clostridia	Clostridiales	Ruminococcaceae	Clostridium
518040	7	Firmicutes	Clostridia	Clostridiales	Lachnospiraceae	Clostridium
525016	7	Firmicutes	Clostridia	Clostridiales	Lachnospiraceae	Clostridium
17859	7	Firmicutes	Clostridia	Clostridiales	Lachnospiraceae	Coprococcus
36892	7	Firmicutes	Clostridia	Clostridiales	Lachnospiraceae	Coprococcus
177845	7	Firmicutes	Clostridia	Clostridiales	Lachnospiraceae	Coprococcus
182054	7	Firmicutes	Clostridia	Clostridiales	Lachnospiraceae	Coprococcus
293833	7	Firmicutes	Clostridia	Clostridiales	Lachnospiraceae	Coprococcus
294791	7	Firmicutes	Clostridia	Clostridiales	Lachnospiraceae	Coprococcus
318856	7	Firmicutes	Clostridia	Clostridiales	Lachnospiraceae	Coprococcus
181016	7	Firmicutes	Clostridia	Clostridiales	Ruminococcaceae	Eubacterium
325784	7	Firmicutes	Clostridia	Clostridiales	Ruminococcaceae	Faecalibacterium
359551	7	Firmicutes	Clostridia	Clostridiales	Ruminococcaceae	Faecalibacterium
517247	7	Firmicutes	Clostridia	Clostridiales	Ruminococcaceae	Faecalibacterium
185734	7	Firmicutes	Clostridia	Clostridiales	Ruminococcaceae	Faecalibacterium prausnitzii
180450	7	Firmicutes	Clostridia	Clostridiales	Lachnospiraceae	Lachnobacterium
179803	7	Euryarchaeota	Methanobacteria	Methanobacteriales	Methanobacteriaceae	Methanobrevibacter
260803	7	Bacteroidetes	Bacteroidia	Bacteroidales	Porphyromonadaceae	Odoribacter
36503	7	Firmicutes	Clostridia	Clostridiales	Ruminococcaceae	Oscillospira
116668	7	Firmicutes	Clostridia	Clostridiales	Ruminococcaceae	Oscillospira
174558	7	Firmicutes	Clostridia	Clostridiales	Ruminococcaceae	Oscillospira
196041	7	Firmicutes	Clostridia	Clostridiales	Ruminococcaceae	Oscillospira
298036	7	Firmicutes	Clostridia	Clostridiales	Ruminococcaceae	Oscillospira
301124	7	Firmicutes	Clostridia	Clostridiales	Ruminococcaceae	Oscillospira
304973	7	Firmicutes	Clostridia	Clostridiales	Ruminococcaceae	Oscillospira
306273	7	Firmicutes	Clostridia	Clostridiales	Ruminococcaceae	Oscillospira
311718	7	Firmicutes	Clostridia	Clostridiales	Ruminococcaceae	Oscillospira
324559	7	Firmicutes	Clostridia	Clostridiales	Ruminococcaceae	Oscillospira
325982	7	Firmicutes	Clostridia	Clostridiales	Ruminococcaceae	Oscillospira
335097	7	Firmicutes	Clostridia	Clostridiales	Ruminococcaceae	Oscillospira
342658	7	Firmicutes	Clostridia	Clostridiales	Ruminococcaceae	Oscillospira
118877	7	Bacteroidetes	Bacteroidia	Bacteroidales	Porphyromonadaceae	Parabacteroides
173412	7	Bacteroidetes	Bacteroidia	Bacteroidales	Porphyromonadaceae	Parabacteroides
253936	7	Bacteroidetes	Bacteroidia	Bacteroidales	Porphyromonadaceae	Parabacteroides
306330	7	Bacteroidetes	Bacteroidia	Bacteroidales	Porphyromonadaceae	Parabacteroides
177297	7	Bacteroidetes	Bacteroidia	Bacteroidales	Porphyromonadaceae	Parabacteroides gordonii
221944	7	Proteobacteria	Gammaproteobacteria	Pseudomonadales	Pseudomonadaceae	Pseudomonas
300222	7	Firmicutes	Clostridia	Clostridiales	Lachnospiraceae	Roseburia
129692	7	Firmicutes	Clostridia	Clostridiales	Lachnospiraceae	Ruminococcus
297182	7	Firmicutes	Clostridia	Clostridiales	Lachnospiraceae	Ruminococcus
368142	7	Firmicutes	Clostridia	Clostridiales	Ruminococcaceae	Ruminococcus
1960	7	Bacteroidetes	Bacteroidia	Bacteroidales
95502	7	Firmicutes	Clostridia	Clostridiales	Ruminococcaceae
97679	7	Firmicutes	Clostridia	Clostridiales	Lachnospiraceae
113065	7	Firmicutes	Clostridia	Clostridiales
114087	7	Firmicutes	Clostridia	Clostridiales	Ruminococcaceae
116301	7	Firmicutes	Clostridia	Clostridiales	Ruminococcaceae
151401	7	Firmicutes	Clostridia	Clostridiales	Lachnospiraceae
157455	7	Firmicutes	Clostridia	Clostridiales	Ruminococcaceae
158946	7	Firmicutes	Clostridia	Clostridiales	Ruminococcaceae
165397	7	Firmicutes	Clostridia	Clostridiales	Lachnospiraceae
173496	7	Firmicutes	Clostridia	Clostridiales	Lachnospiraceae
175048	7	Firmicutes	Clostridia	Clostridiales	Ruminococcaceae
176718	7	Firmicutes	Clostridia	Clostridiales	Ruminococcaceae
178618	7	Firmicutes	Clostridia	Clostridiales	Catabacteriaceae
179201	7	Firmicutes	Clostridia	Clostridiales	Ruminococcaceae
181084	7	Firmicutes	Clostridia	Clostridiales	Ruminococcaceae
183084	7	Actinobacteria	Actinobacteria	Coriobacteriales
186237	7	Firmicutes	Clostridia	Clostridiales	Lachnospiraceae
188561	7	Firmicutes	Clostridia	Clostridiales	Ruminococcaceae
189189	7	Firmicutes	Clostridia	Clostridiales	Lachnospiraceae
191913	7	Firmicutes	Clostridia	Clostridiales	Lachnospiraceae
193310	7	Firmicutes	Clostridia	Clostridiales	Ruminococcaceae
193896	7	Firmicutes	Clostridia	Clostridiales	Ruminococcaceae
194780	7	Firmicutes	Clostridia	Clostridiales	Lachnospiraceae
196210	7	Firmicutes	Clostridia	Clostridiales	Ruminococcaceae
198511	7	Firmicutes	Clostridia	Clostridiales	Lachnospiraceae
199182	7	Firmicutes	Clostridia	Clostridiales	Ruminococcaceae
207390	7	Firmicutes	Clostridia	Clostridiales	Lachnospiraceae
209475	7	Firmicutes	Clostridia	Clostridiales	Ruminococcaceae
215468	7	Firmicutes	Clostridia	Clostridiales	Ruminococcaceae
237133	7	Firmicutes	Clostridia	Clostridiales	Ruminococcaceae
262814	7	Firmicutes	Clostridia	Clostridiales	Ruminococcaceae
270866	7	Firmicutes	Clostridia	Clostridiales	Ruminococcaceae
279893	7	Firmicutes	Clostridia	Clostridiales	Lachnospiraceae
287349	7	Firmicutes	Clostridia	Clostridiales	Lachnospiraceae
288856	7	Bacteroidetes	Bacteroidia	Bacteroidales	Porphyromonadaceae
289297	7	Firmicutes	Clostridia	Clostridiales	Ruminococcaceae
289304	7	Firmicutes	Clostridia	Clostridiales	Lachnospiraceae
289310	7	Firmicutes	Clostridia	Clostridiales	Ruminococcaceae
291558	7	Firmicutes	Clostridia	Clostridiales	Lachnospiraceae
292387	7	Firmicutes	Clostridia	Clostridiales	Lachnospiraceae
293232	7	Firmicutes	Clostridia	Clostridiales	Lachnospiraceae
294626	7	Firmicutes	Clostridia	Clostridiales	Ruminococcaceae
296909	7	Firmicutes	Clostridia	Clostridiales	Lachnospiraceae
297351	7	Firmicutes	Clostridia	Clostridiales	Catabacteriaceae
300619	7	Firmicutes	Clostridia	Clostridiales	Ruminococcaceae
300752	7	Bacteroidetes	Bacteroidia	Bacteroidales	Porphyromonadaceae
302777	7	Firmicutes	Clostridia	Clostridiales	Lachnospiraceae
302902	7	Firmicutes	Clostridia	Clostridiales	Lachnospiraceae
303841	7	Firmicutes	Clostridia	Clostridiales	Lachnospiraceae
305549	7	Firmicutes	Clostridia	Clostridiales
312940	7	Firmicutes	Clostridia	Clostridiales	Lachnospiraceae
317226	7	Firmicutes	Clostridia	Clostridiales	Lachnospiraceae
319693	7	Firmicutes	Clostridia	Clostridiales	Ruminococcaceae
322257	7	Firmicutes	Clostridia	Clostridiales	Lachnospiraceae
324219	7	Firmicutes	Clostridia	Clostridiales	Ruminococcaceae
325199	7	Firmicutes	Clostridia	Clostridiales	Lachnospiraceae
330084	7	Firmicutes	Clostridia	Clostridiales	Lachnospiraceae
333260	7	Firmicutes	Clostridia	Clostridiales	Lachnospiraceae
334453	7	Firmicutes	Clostridia	Clostridiales	Lachnospiraceae
334956	7	Firmicutes	Clostridia	Clostridiales	Lachnospiraceae
337879	7	Firmicutes	Clostridia	Clostridiales	Lachnospiraceae
340093	7	Firmicutes	Clostridia	Clostridiales	Lachnospiraceae
344266	7	Firmicutes	Clostridia	Clostridiales	Lachnospiraceae
347740	7	Firmicutes	Clostridia	Clostridiales	Lachnospiraceae
349088	7	Bacteroidetes	Bacteroidia	Bacteroidales
350447	7	Firmicutes	Clostridia	Clostridiales	Lachnospiraceae
351200	7	Firmicutes	Clostridia	Clostridiales
351463	7	Tenericutes	Mollicutes	RF39
352902	7	Firmicutes	Clostridia	Clostridiales	Lachnospiraceae
358150	7	Firmicutes	Clostridia	Clostridiales	Ruminococcaceae
361201	7	Firmicutes	Clostridia	Clostridiales	Ruminococcaceae
361827	7	Firmicutes	Clostridia	Clostridiales	Ruminococcaceae
362404	7	Firmicutes	Clostridia	Clostridiales	Lachnospiraceae
363919	7	Firmicutes	Clostridia	Clostridiales	Lachnospiraceae
363937	7	Firmicutes	Clostridia	Clostridiales	Lachnospiraceae
364269	7	Firmicutes	Clostridia	Clostridiales	Ruminococcaceae
365180	7	Firmicutes	Clostridia	Clostridiales
365647	7	Firmicutes	Clostridia	Clostridiales	Ruminococcaceae
369693	7	Firmicutes	Clostridia	Clostridiales	Ruminococcaceae
469344	7	Firmicutes	Clostridia	Clostridiales	Lachnospiraceae
510817	7	Firmicutes	Clostridia	Clostridiales	Ruminococcaceae
513211	7	Bacteroidetes	Bacteroidia	Bacteroidales	Rikenellaceae
519880	7	Firmicutes	Clostridia	Clostridiales	Ruminococcaceae
524842	7	Firmicutes	Clostridia	Clostridiales	Clostridiales-XIII-IncertaeSedis
524868	7	Firmicutes	Clostridia	Clostridiales	Ruminococcaceae
550409	7	Firmicutes	Clostridia	Clostridiales	Ruminococcaceae
579079	7	Firmicutes	Clostridia	Clostridiales	Ruminococcaceae
579541	7	Firmicutes	Clostridia	Clostridiales	Ruminococcaceae
579750	7	Firmicutes	Clostridia	Clostridiales	Lachnospiraceae
